# Supplementary material for: Light-switchable transcription factors obtained by direct screening in mammalian cells
Source: Nat Commun. 2023 Jun 2;14:3185. doi: 10.1038/s41467-023-38993-6 (PMC10238501; doi:10.1038/s41467-023-38993-6)
Supplement: Supplementary file 4 — Source Data [file 41467_2023_38993_MOESM4_ESM.zip]

Archive with 12 entries (12 files):
- Source data fig 4.xlsx
- source data fig 5.xlsx
- Source data fig S1.xlsx
- Source data fig. 1d.tif
- Source data fig. 2.xlsx
- Source data fig. 3.xlsx
- Source data fig. 7.xlsx
- Source data fig. S2.xlsx
- Source data fig. S3 S4 S5.xlsx
- Source data fig. S6 S7 S8.xlsx
- Source data fig.1.xlsx
- Source data fig.6.xlsx
