# Supplementary material for: Light-switchable transcription factors obtained by direct screening in mammalian cells
Source: Nat Commun. 2023 Jun 2;14:3185. doi: 10.1038/s41467-023-38993-6 (PMC10238501; doi:10.1038/s41467-023-38993-6)
Supplement: Supplementary file 4 — Source Data [file 41467_2023_38993_MOESM4_ESM.zip › Source data fig 4.xlsx]

## Sheet: Figure 4d
Figure 4d
Dark
GFP(AU)	Replicate1	Replicate2	Replicate3	Replicate4
Gal4-VP64	66276	61529	70326
408-543 no linker	3185	3229	2834	3415
408-543 linker	154602	173882	161040
404-546 no linker	173916	175626	202704
404-546 linker	193531	170828	214426
No transfection	511	391	426
Light
GFP(AU)	Replicate1	Replicate2	Replicate3
Gal4-VP64	107285	83285	107285
408-543 no linker	1593	1923
408-543 linker	776	905	1094
404-546 no linker	7855	8446	4686
404-546 linker	47602	42940	46912
No transfection	207	215	578
