# Supplementary material for: Light-switchable transcription factors obtained by direct screening in mammalian cells
Source: Nat Commun. 2023 Jun 2;14:3185. doi: 10.1038/s41467-023-38993-6 (PMC10238501; doi:10.1038/s41467-023-38993-6)
Supplement: Supplementary file 4 — Source Data [file 41467_2023_38993_MOESM4_ESM.zip › source data fig 5.xlsx]

## Sheet: Figure 5b
Figure 5b
Gal4LOVSK22 in dark							Gal4LOVSK22 after light
Measured anisotropy data				Fitted curve			Measured anisotropy data				Fitted curve
Concentration (nM)	Anisotropy1	Anisotropy2		Concentration (nM)	Anisotropy		Concentration (nM)	Anisotropy1	Anisotropy2		Concentration (nM)	Anisotropy
0	0.0271273	-0.0271273		0	0		0	-0.00233028	0.00233028		0	0
5.8693	0.476171	0.45968		0.22422	0.03368		5.8693	0.622184	0.572472		0.22422	0.0512
11.7241	0.539166	0.641078		0.44845	0.06516		11.7241	0.765108	0.741805		0.44845	0.09741
29.2025	0.959845	0.837648		0.67267	0.09465		29.2025	0.855212	0.869194		0.67267	0.13933
46.5526	0.841771	0.957371		0.8969	0.12234		46.5526	0.914246	0.859873		0.8969	0.17753
69.4891	0.999918	0.962484		1.12112	0.14839		69.4891	0.875408	0.872301		1.12112	0.21248
114.699	0.95902	0.856613		1.34535	0.17293		114.699	0.982601	0.949977		1.34535	0.24458
170	0.942859	0.914825		1.56957	0.1961		170	1.04785	0.928227		1.56957	0.27417
224	0.876896	0.998928		1.79379	0.21801		224	1.05562	1.06028		1.79379	0.30153
				2.01802	0.23876						2.01802	0.3269
				2.24224	0.25843						2.24224	0.35049
				2.46647	0.27711						2.46647	0.37248
				2.69069	0.29487						2.69069	0.39303
				2.91491	0.31178						2.91491	0.41228
				3.13914	0.3279						3.13914	0.43035
				3.36336	0.34329						3.36336	0.44734
				3.58759	0.35798						3.58759	0.46334
				3.81181	0.37203						3.81181	0.47844
				4.03604	0.38548						4.03604	0.49272
				4.26026	0.39836						4.26026	0.50624
				4.48448	0.41072						4.48448	0.51905
				4.70871	0.42257						4.70871	0.53122
				4.93293	0.43396						4.93293	0.54278
				5.15716	0.44491						5.15716	0.55379
				5.38138	0.45545						5.38138	0.56428
				5.60561	0.46559						5.60561	0.57429
				5.82983	0.47536						5.82983	0.58385
				5.8693	0.47704						5.8693	0.58549
				6.05405	0.48478						6.05405	0.59299
				6.27828	0.49387						6.27828	0.60174
				6.5025	0.50264						6.5025	0.61011
				6.72673	0.51111						6.72673	0.61815
				6.95095	0.5193						6.95095	0.62586
				7.17518	0.52722						7.17518	0.63326
				7.3994	0.53488						7.3994	0.64038
				7.62362	0.5423						7.62362	0.64722
				7.84785	0.54949						7.84785	0.65381
				8.07207	0.55645						8.07207	0.66016
				8.2963	0.5632						8.2963	0.66628
				8.52052	0.56975						8.52052	0.67218
				8.74474	0.57611						8.74474	0.67788
				8.96897	0.58228						8.96897	0.68338
				9.19319	0.58827						9.19319	0.6887
				9.41742	0.5941						9.41742	0.69384
				9.64164	0.59976						9.64164	0.69882
				9.86587	0.60526						9.86587	0.70363
				10.0901	0.61062						10.0901	0.7083
				10.3143	0.61583						10.3143	0.71282
				10.5385	0.62091						10.5385	0.7172
				10.7628	0.62585						10.7628	0.72145
				10.987	0.63066						10.987	0.72558
				11.2112	0.63536						11.2112	0.72958
				11.4354	0.63993						11.4354	0.73347
				11.6597	0.6444						11.6597	0.73725
				11.7241	0.64566						11.7241	0.73831
				11.8839	0.64875						11.8839	0.74092
				12.1081	0.653						12.1081	0.74449
				12.3323	0.65714						12.3323	0.74797
				12.5566	0.66119						12.5566	0.75135
				12.7808	0.66514						12.7808	0.75464
				13.005	0.66901						13.005	0.75784
				13.2292	0.67278						13.2292	0.76097
				13.4535	0.67647						13.4535	0.76401
				13.6777	0.68008						13.6777	0.76698
				13.9019	0.6836						13.9019	0.76987
				14.1261	0.68705						14.1261	0.77269
				14.3504	0.69043						14.3504	0.77545
				14.5746	0.69373						14.5746	0.77814
				14.7988	0.69697						14.7988	0.78076
				15.023	0.70013						15.023	0.78332
				15.2472	0.70324						15.2472	0.78583
				15.4715	0.70627						15.4715	0.78827
				15.6957	0.70925						15.6957	0.79066
				15.9199	0.71216						15.9199	0.793
				16.1441	0.71502						16.1441	0.79529
				16.3684	0.71783						16.3684	0.79752
				16.5926	0.72057						16.5926	0.79971
				16.8168	0.72327						16.8168	0.80185
				17.041	0.72591						17.041	0.80395
				17.2653	0.7285						17.2653	0.806
				17.4895	0.73105						17.4895	0.80801
				17.7137	0.73355						17.7137	0.80998
				17.9379	0.736						17.9379	0.81191
				18.1622	0.7384						18.1622	0.8138
				18.3864	0.74077						18.3864	0.81565
				18.6106	0.74309						18.6106	0.81746
				18.8348	0.74537						18.8348	0.81924
				19.0591	0.74761						19.0591	0.82099
				19.2833	0.74981						19.2833	0.8227
				19.5075	0.75197						19.5075	0.82438
				19.7317	0.7541						19.7317	0.82603
				19.956	0.75618						19.956	0.82765
				20.1802	0.75824						20.1802	0.82924
				20.4044	0.76026						20.4044	0.83079
				20.6286	0.76224						20.6286	0.83233
				20.8529	0.7642						20.8529	0.83383
				21.0771	0.76612						21.0771	0.8353
				21.3013	0.76801						21.3013	0.83676
				21.5255	0.76987						21.5255	0.83818
				21.7497	0.7717						21.7497	0.83958
				21.974	0.7735						21.974	0.84096
				22.1982	0.77528						22.1982	0.84231
				22.4224	0.77702						22.4224	0.84364
				22.6467	0.77874						22.6467	0.84495
				22.8709	0.78044						22.8709	0.84623
				23.0951	0.7821						23.0951	0.8475
				23.3193	0.78374						23.3193	0.84874
				23.5435	0.78536						23.5435	0.84997
				23.7678	0.78696						23.7678	0.85117
				23.992	0.78853						23.992	0.85236
				24.2162	0.79007						24.2162	0.85352
				24.4404	0.7916						24.4404	0.85467
				24.6647	0.7931						24.6647	0.8558
				24.8889	0.79458						24.8889	0.85692
				25.1131	0.79604						25.1131	0.85801
				25.3373	0.79748						25.3373	0.85909
				25.5616	0.7989						25.5616	0.86015
				25.7858	0.8003						25.7858	0.8612
				26.01	0.80168						26.01	0.86223
				26.2342	0.80304						26.2342	0.86325
				26.4585	0.80438						26.4585	0.86425
				26.6827	0.80571						26.6827	0.86524
				26.9069	0.80701						26.9069	0.86621
				27.1311	0.8083						27.1311	0.86717
				27.3554	0.80957						27.3554	0.86811
				27.5796	0.81083						27.5796	0.86905
				27.8038	0.81207						27.8038	0.86996
				28.028	0.81329						28.028	0.87087
				28.2523	0.8145						28.2523	0.87176
				28.4765	0.81569						28.4765	0.87264
				28.7007	0.81687						28.7007	0.87351
				28.9249	0.81803						28.9249	0.87437
				29.1491	0.81917						29.1491	0.87522
				29.2024	0.81944						29.2024	0.87542
				29.3734	0.82031						29.3734	0.87605
				29.5976	0.82142						29.5976	0.87687
				29.8218	0.82253						29.8218	0.87769
				30.0461	0.82362						30.0461	0.87849
				30.2703	0.8247						30.2703	0.87928
				30.4945	0.82576						30.4945	0.88006
				30.7187	0.82681						30.7187	0.88083
				30.9429	0.82785						30.9429	0.88159
				31.1672	0.82888						31.1672	0.88234
				31.3914	0.82989						31.3914	0.88309
				31.6156	0.83089						31.6156	0.88382
				31.8398	0.83188						31.8398	0.88454
				32.0641	0.83286						32.0641	0.88526
				32.2883	0.83383						32.2883	0.88596
				32.5125	0.83479						32.5125	0.88666
				32.7367	0.83573						32.7367	0.88735
				32.961	0.83667						32.961	0.88803
				33.1852	0.83759						33.1852	0.8887
				33.4094	0.83851						33.4094	0.88937
				33.6336	0.83941						33.6336	0.89002
				33.8579	0.8403						33.8579	0.89067
				34.0821	0.84119						34.0821	0.89131
				34.3063	0.84206						34.3063	0.89194
				34.5305	0.84293						34.5305	0.89257
				34.7548	0.84378						34.7548	0.89319
				34.979	0.84463						34.979	0.8938
				35.2032	0.84546						35.2032	0.89441
				35.4274	0.84629						35.4274	0.895
				35.6516	0.84711						35.6516	0.8956
				35.8759	0.84792						35.8759	0.89618
				36.1001	0.84872						36.1001	0.89676
				36.3243	0.84952						36.3243	0.89733
				36.5485	0.8503						36.5485	0.8979
				36.7728	0.85108						36.7728	0.89846
				36.997	0.85185						36.997	0.89901
				37.2212	0.85261						37.2212	0.89956
				37.4455	0.85336						37.4455	0.9001
				37.6697	0.85411						37.6697	0.90063
				37.8939	0.85484						37.8939	0.90116
				38.1181	0.85557						38.1181	0.90169
				38.3423	0.8563						38.3423	0.9022
				38.5666	0.85701						38.5666	0.90272
				38.7908	0.85772						38.7908	0.90323
				39.015	0.85842						39.015	0.90373
				39.2392	0.85912						39.2392	0.90423
				39.4635	0.85981						39.4635	0.90472
				39.6877	0.86049						39.6877	0.9052
				39.9119	0.86116						39.9119	0.90569
				40.1361	0.86183						40.1361	0.90616
				40.3604	0.86249						40.3604	0.90664
				40.5846	0.86315						40.5846	0.9071
				40.8088	0.8638						40.8088	0.90757
				41.033	0.86444						41.033	0.90803
				41.2573	0.86508						41.2573	0.90848
				41.4815	0.86571						41.4815	0.90893
				41.7057	0.86634						41.7057	0.90938
				41.9299	0.86696						41.9299	0.90982
				42.1542	0.86757						42.1542	0.91025
				42.3784	0.86818						42.3784	0.91068
				42.6026	0.86878						42.6026	0.91111
				42.8268	0.86938						42.8268	0.91154
				43.051	0.86997						43.051	0.91196
				43.2753	0.87056						43.2753	0.91237
				43.4995	0.87114						43.4995	0.91279
				43.7237	0.87171						43.7237	0.91319
				43.9479	0.87228						43.9479	0.9136
				44.1722	0.87285						44.1722	0.914
				44.3964	0.87341						44.3964	0.9144
				44.6206	0.87397						44.6206	0.91479
				44.8448	0.87452						44.8448	0.91518
				45.0691	0.87506						45.0691	0.91557
				45.2933	0.87561						45.2933	0.91595
				45.5175	0.87614						45.5175	0.91633
				45.7417	0.87668						45.7417	0.9167
				45.966	0.8772						45.966	0.91708
				46.1902	0.87773						46.1902	0.91745
				46.4144	0.87824						46.4144	0.91781
				46.5526	0.87856						46.5526	0.91803
				46.6386	0.87876						46.6386	0.91817
				46.8629	0.87927						46.8629	0.91853
				47.0871	0.87978						47.0871	0.91889
				47.3113	0.88028						47.3113	0.91924
				47.5355	0.88077						47.5355	0.91959
				47.7598	0.88127						47.7598	0.91994
				47.984	0.88176						47.984	0.92028
				48.2082	0.88224						48.2082	0.92063
				48.4324	0.88272						48.4324	0.92096
				48.6567	0.8832						48.6567	0.9213
				48.8809	0.88367						48.8809	0.92163
				49.1051	0.88414						49.1051	0.92196
				49.3293	0.88461						49.3293	0.92229
				49.5536	0.88507						49.5536	0.92261
				49.7778	0.88553						49.7778	0.92293
				50.002	0.88598						50.002	0.92325
				50.2262	0.88644						50.2262	0.92357
				50.4504	0.88688						50.4504	0.92388
				50.6747	0.88733						50.6747	0.9242
				50.8989	0.88777						50.8989	0.9245
				51.1231	0.8882						51.1231	0.92481
				51.3473	0.88864						51.3473	0.92511
				51.5716	0.88907						51.5716	0.92541
				51.7958	0.8895						51.7958	0.92571
				52.02	0.88992						52.02	0.92601
				52.2442	0.89034						52.2442	0.9263
				52.4685	0.89076						52.4685	0.9266
				52.6927	0.89117						52.6927	0.92689
				52.9169	0.89158						52.9169	0.92717
				53.1411	0.89199						53.1411	0.92746
				53.3654	0.8924						53.3654	0.92774
				53.5896	0.8928						53.5896	0.92802
				53.8138	0.8932						53.8138	0.9283
				54.038	0.89359						54.038	0.92857
				54.2623	0.89399						54.2623	0.92885
				54.4865	0.89438						54.4865	0.92912
				54.7107	0.89476						54.7107	0.92939
				54.9349	0.89515						54.9349	0.92966
				55.1592	0.89553						55.1592	0.92992
				55.3834	0.89591						55.3834	0.93019
				55.6076	0.89628						55.6076	0.93045
				55.8318	0.89666						55.8318	0.93071
				56.0561	0.89703						56.0561	0.93097
				56.2803	0.8974						56.2803	0.93122
				56.5045	0.89776						56.5045	0.93148
				56.7287	0.89813						56.7287	0.93173
				56.953	0.89849						56.953	0.93198
				57.1772	0.89884						57.1772	0.93223
				57.4014	0.8992						57.4014	0.93248
				57.6256	0.89955						57.6256	0.93272
				57.8499	0.8999						57.8499	0.93296
				58.0741	0.90025						58.0741	0.93321
				58.2983	0.9006						58.2983	0.93345
				58.5225	0.90094						58.5225	0.93368
				58.7467	0.90128						58.7467	0.93392
				58.971	0.90162						58.971	0.93415
				59.1952	0.90195						59.1952	0.93439
				59.4194	0.90229						59.4194	0.93462
				59.6436	0.90262						59.6436	0.93485
				59.8679	0.90295						59.8679	0.93508
				60.0921	0.90328						60.0921	0.9353
				60.3163	0.9036						60.3163	0.93553
				60.5405	0.90392						60.5405	0.93575
				60.7648	0.90424						60.7648	0.93597
				60.989	0.90456						60.989	0.93619
				61.2132	0.90488						61.2132	0.93641
				61.4374	0.90519						61.4374	0.93663
				61.6617	0.9055						61.6617	0.93685
				61.8859	0.90581						61.8859	0.93706
				62.1101	0.90612						62.1101	0.93727
				62.3343	0.90643						62.3343	0.93748
				62.5586	0.90673						62.5586	0.93769
				62.7828	0.90704						62.7828	0.9379
				63.007	0.90734						63.007	0.93811
				63.2312	0.90763						63.2312	0.93832
				63.4555	0.90793						63.4555	0.93852
				63.6797	0.90822						63.6797	0.93872
				63.9039	0.90852						63.9039	0.93893
				64.1281	0.90881						64.1281	0.93913
				64.3524	0.9091						64.3524	0.93932
				64.5766	0.90938						64.5766	0.93952
				64.8008	0.90967						64.8008	0.93972
				65.025	0.90995						65.025	0.93991
				65.2493	0.91023						65.2493	0.94011
				65.4735	0.91051						65.4735	0.9403
				65.6977	0.91079						65.6977	0.94049
				65.9219	0.91107						65.9219	0.94068
				66.1462	0.91134						66.1462	0.94087
				66.3704	0.91162						66.3704	0.94106
				66.5946	0.91189						66.5946	0.94125
				66.8188	0.91216						66.8188	0.94143
				67.043	0.91242						67.043	0.94162
				67.2673	0.91269						67.2673	0.9418
				67.4915	0.91296						67.4915	0.94198
				67.7157	0.91322						67.7157	0.94216
				67.9399	0.91348						67.9399	0.94234
				68.1642	0.91374						68.1642	0.94252
				68.3884	0.914						68.3884	0.9427
				68.6126	0.91426						68.6126	0.94288
				68.8368	0.91451						68.8368	0.94305
				69.0611	0.91477						69.0611	0.94323
				69.2853	0.91502						69.2853	0.9434
				69.4891	0.91525						69.4891	0.94356
				69.5095	0.91527						69.5095	0.94357
				69.7337	0.91552						69.7337	0.94374
				69.958	0.91577						69.958	0.94391
				70.1822	0.91601						70.1822	0.94408
				70.4064	0.91626						70.4064	0.94425
				70.6306	0.9165						70.6306	0.94442
				70.8548	0.91674						70.8548	0.94458
				71.0791	0.91698						71.0791	0.94475
				71.3033	0.91722						71.3033	0.94491
				71.5275	0.91746						71.5275	0.94507
				71.7518	0.9177						71.7518	0.94524
				71.976	0.91793						71.976	0.9454
				72.2002	0.91817						72.2002	0.94556
				72.4244	0.9184						72.4244	0.94572
				72.6487	0.91863						72.6487	0.94588
				72.8729	0.91886						72.8729	0.94603
				73.0971	0.91909						73.0971	0.94619
				73.3213	0.91932						73.3213	0.94635
				73.5456	0.91954						73.5456	0.9465
				73.7698	0.91977						73.7698	0.94665
				73.994	0.91999						73.994	0.94681
				74.2182	0.92021						74.2182	0.94696
				74.4424	0.92044						74.4424	0.94711
				74.6667	0.92066						74.6667	0.94726
				74.8909	0.92087						74.8909	0.94741
				75.1151	0.92109						75.1151	0.94756
				75.3393	0.92131						75.3393	0.94771
				75.5636	0.92152						75.5636	0.94785
				75.7878	0.92174						75.7878	0.948
				76.012	0.92195						76.012	0.94815
				76.2362	0.92216						76.2362	0.94829
				76.4605	0.92237						76.4605	0.94843
				76.6847	0.92258						76.6847	0.94858
				76.9089	0.92279						76.9089	0.94872
				77.1331	0.923						77.1331	0.94886
				77.3574	0.9232						77.3574	0.949
				77.5816	0.92341						77.5816	0.94914
				77.8058	0.92361						77.8058	0.94928
				78.03	0.92382						78.03	0.94942
				78.2542	0.92402						78.2542	0.94956
				78.4785	0.92422						78.4785	0.94969
				78.7027	0.92442						78.7027	0.94983
				78.9269	0.92462						78.9269	0.94996
				79.1512	0.92481						79.1512	0.9501
				79.3754	0.92501						79.3754	0.95023
				79.5996	0.9252						79.5996	0.95037
				79.8238	0.9254						79.8238	0.9505
				80.0481	0.92559						80.0481	0.95063
				80.2723	0.92579						80.2723	0.95076
				80.4965	0.92598						80.4965	0.95089
				80.7207	0.92617						80.7207	0.95102
				80.9449	0.92636						80.9449	0.95115
				81.1692	0.92654						81.1692	0.95128
				81.3934	0.92673						81.3934	0.95141
				81.6176	0.92692						81.6176	0.95153
				81.8418	0.9271						81.8418	0.95166
				82.0661	0.92729						82.0661	0.95179
				82.2903	0.92747						82.2903	0.95191
				82.5145	0.92766						82.5145	0.95203
				82.7387	0.92784						82.7387	0.95216
				82.963	0.92802						82.963	0.95228
				83.1872	0.9282						83.1872	0.9524
				83.4114	0.92838						83.4114	0.95253
				83.6356	0.92856						83.6356	0.95265
				83.8599	0.92873						83.8599	0.95277
				84.0841	0.92891						84.0841	0.95289
				84.3083	0.92909						84.3083	0.95301
				84.5325	0.92926						84.5325	0.95313
				84.7568	0.92943						84.7568	0.95324
				84.981	0.92961						84.981	0.95336
				85.2052	0.92978						85.2052	0.95348
				85.4294	0.92995						85.4294	0.95359
				85.6536	0.93012						85.6536	0.95371
				85.8779	0.93029						85.8779	0.95383
				86.1021	0.93046						86.1021	0.95394
				86.3263	0.93063						86.3263	0.95405
				86.5506	0.9308						86.5506	0.95417
				86.7748	0.93096						86.7748	0.95428
				86.999	0.93113						86.999	0.95439
				87.2232	0.93129						87.2232	0.9545
				87.4475	0.93146						87.4475	0.95462
				87.6717	0.93162						87.6717	0.95473
				87.8959	0.93178						87.8959	0.95484
				88.1201	0.93194						88.1201	0.95495
				88.3443	0.9321						88.3443	0.95506
				88.5686	0.93227						88.5686	0.95516
				88.7928	0.93242						88.7928	0.95527
				89.017	0.93258						89.017	0.95538
				89.2412	0.93274						89.2412	0.95549
				89.4655	0.9329						89.4655	0.95559
				89.6897	0.93306						89.6897	0.9557
				89.9139	0.93321						89.9139	0.95581
				90.1381	0.93337						90.1381	0.95591
				90.3624	0.93352						90.3624	0.95601
				90.5866	0.93367						90.5866	0.95612
				90.8108	0.93383						90.8108	0.95622
				91.035	0.93398						91.035	0.95633
				91.2593	0.93413						91.2593	0.95643
				91.4835	0.93428						91.4835	0.95653
				91.7077	0.93443						91.7077	0.95663
				91.9319	0.93458						91.9319	0.95673
				92.1562	0.93473						92.1562	0.95683
				92.3804	0.93488						92.3804	0.95693
				92.6046	0.93503						92.6046	0.95703
				92.8288	0.93517						92.8288	0.95713
				93.053	0.93532						93.053	0.95723
				93.2773	0.93546						93.2773	0.95733
				93.5015	0.93561						93.5015	0.95743
				93.7257	0.93575						93.7257	0.95753
				93.95	0.9359						93.95	0.95762
				94.1742	0.93604						94.1742	0.95772
				94.3984	0.93618						94.3984	0.95782
				94.6226	0.93632						94.6226	0.95791
				94.8469	0.93646						94.8469	0.95801
				95.0711	0.9366						95.0711	0.9581
				95.2953	0.93674						95.2953	0.9582
				95.5195	0.93688						95.5195	0.95829
				95.7437	0.93702						95.7437	0.95838
				95.968	0.93716						95.968	0.95848
				96.1922	0.9373						96.1922	0.95857
				96.4164	0.93743						96.4164	0.95866
				96.6406	0.93757						96.6406	0.95875
				96.8649	0.9377						96.8649	0.95884
				97.0891	0.93784						97.0891	0.95894
				97.3133	0.93797						97.3133	0.95903
				97.5375	0.93811						97.5375	0.95912
				97.7618	0.93824						97.7618	0.95921
				97.986	0.93837						97.986	0.9593
				98.2102	0.93851						98.2102	0.95939
				98.4344	0.93864						98.4344	0.95947
				98.6587	0.93877						98.6587	0.95956
				98.8829	0.9389						98.8829	0.95965
				99.1071	0.93903						99.1071	0.95974
				99.3313	0.93916						99.3313	0.95982
				99.5556	0.93929						99.5556	0.95991
				99.7798	0.93941						99.7798	0.96
				100.004	0.93954						100.004	0.96008
				100.228	0.93967						100.228	0.96017
				100.452	0.93979						100.452	0.96026
				100.677	0.93992						100.677	0.96034
				100.901	0.94005						100.901	0.96042
				101.125	0.94017						101.125	0.96051
				101.349	0.9403						101.349	0.96059
				101.574	0.94042						101.574	0.96068
				101.798	0.94054						101.798	0.96076
				102.022	0.94067						102.022	0.96084
				102.246	0.94079						102.246	0.96092
				102.47	0.94091						102.47	0.96101
				102.695	0.94103						102.695	0.96109
				102.919	0.94115						102.919	0.96117
				103.143	0.94127						103.143	0.96125
				103.367	0.94139						103.367	0.96133
				103.592	0.94151						103.592	0.96141
				103.816	0.94163						103.816	0.96149
				104.04	0.94175						104.04	0.96157
				104.264	0.94187						104.264	0.96165
				104.488	0.94199						104.488	0.96173
				104.713	0.9421						104.713	0.96181
				104.937	0.94222						104.937	0.96189
				105.161	0.94233						105.161	0.96197
				105.385	0.94245						105.385	0.96204
				105.61	0.94257						105.61	0.96212
				105.834	0.94268						105.834	0.9622
				106.058	0.94279						106.058	0.96228
				106.282	0.94291						106.282	0.96235
				106.507	0.94302						106.507	0.96243
				106.731	0.94313						106.731	0.9625
				106.955	0.94325						106.955	0.96258
				107.179	0.94336						107.179	0.96265
				107.403	0.94347						107.403	0.96273
				107.628	0.94358						107.628	0.9628
				107.852	0.94369						107.852	0.96288
				108.076	0.9438						108.076	0.96295
				108.3	0.94391						108.3	0.96303
				108.525	0.94402						108.525	0.9631
				108.749	0.94413						108.749	0.96317
				108.973	0.94424						108.973	0.96325
				109.197	0.94435						109.197	0.96332
				109.421	0.94445						109.421	0.96339
				109.646	0.94456						109.646	0.96346
				109.87	0.94467						109.87	0.96354
				110.094	0.94478						110.094	0.96361
				110.318	0.94488						110.318	0.96368
				110.543	0.94499						110.543	0.96375
				110.767	0.94509						110.767	0.96382
				110.991	0.9452						110.991	0.96389
				111.215	0.9453						111.215	0.96396
				111.439	0.94541						111.439	0.96403
				111.664	0.94551						111.664	0.9641
				111.888	0.94561						111.888	0.96417
				112.112	0.94572						112.112	0.96424
				112.336	0.94582						112.336	0.96431
				112.561	0.94592						112.561	0.96438
				112.785	0.94602						112.785	0.96444
				113.009	0.94612						113.009	0.96451
				113.233	0.94622						113.233	0.96458
				113.457	0.94632						113.457	0.96465
				113.682	0.94642						113.682	0.96471
				113.906	0.94652						113.906	0.96478
				114.13	0.94662						114.13	0.96485
				114.354	0.94672						114.354	0.96491
				114.579	0.94682						114.579	0.96498
				114.699	0.94687						114.699	0.96502
				114.803	0.94692						114.803	0.96505
				115.027	0.94702						115.027	0.96511
				115.251	0.94712						115.251	0.96518
				115.475	0.94721						115.475	0.96524
				115.7	0.94731						115.7	0.96531
				115.924	0.94741						115.924	0.96537
				116.148	0.9475						116.148	0.96544
				116.372	0.9476						116.372	0.9655
				116.597	0.94769						116.597	0.96557
				116.821	0.94779						116.821	0.96563
				117.045	0.94788						117.045	0.96569
				117.269	0.94798						117.269	0.96576
				117.493	0.94807						117.493	0.96582
				117.718	0.94817						117.718	0.96588
				117.942	0.94826						117.942	0.96594
				118.166	0.94835						118.166	0.96601
				118.39	0.94845						118.39	0.96607
				118.615	0.94854						118.615	0.96613
				118.839	0.94863						118.839	0.96619
				119.063	0.94872						119.063	0.96625
				119.287	0.94881						119.287	0.96632
				119.512	0.9489						119.512	0.96638
				119.736	0.94899						119.736	0.96644
				119.96	0.94909						119.96	0.9665
				120.184	0.94918						120.184	0.96656
				120.408	0.94927						120.408	0.96662
				120.633	0.94935						120.633	0.96668
				120.857	0.94944						120.857	0.96674
				121.081	0.94953						121.081	0.9668
				121.305	0.94962						121.305	0.96686
				121.53	0.94971						121.53	0.96692
				121.754	0.9498						121.754	0.96697
				121.978	0.94989						121.978	0.96703
				122.202	0.94997						122.202	0.96709
				122.426	0.95006						122.426	0.96715
				122.651	0.95015						122.651	0.96721
				122.875	0.95023						122.875	0.96727
				123.099	0.95032						123.099	0.96732
				123.323	0.9504						123.323	0.96738
				123.548	0.95049						123.548	0.96744
				123.772	0.95058						123.772	0.9675
				123.996	0.95066						123.996	0.96755
				124.22	0.95075						124.22	0.96761
				124.444	0.95083						124.444	0.96767
				124.669	0.95091						124.669	0.96772
				124.893	0.951						124.893	0.96778
				125.117	0.95108						125.117	0.96783
				125.341	0.95116						125.341	0.96789
				125.566	0.95125						125.566	0.96794
				125.79	0.95133						125.79	0.968
				126.014	0.95141						126.014	0.96805
				126.238	0.95149						126.238	0.96811
				126.462	0.95158						126.462	0.96816
				126.687	0.95166						126.687	0.96822
				126.911	0.95174						126.911	0.96827
				127.135	0.95182						127.135	0.96833
				127.359	0.9519						127.359	0.96838
				127.584	0.95198						127.584	0.96844
				127.808	0.95206						127.808	0.96849
				128.032	0.95214						128.032	0.96854
				128.256	0.95222						128.256	0.9686
				128.48	0.9523						128.48	0.96865
				128.705	0.95238						128.705	0.9687
				128.929	0.95246						128.929	0.96875
				129.153	0.95254						129.153	0.96881
				129.377	0.95262						129.377	0.96886
				129.602	0.95269						129.602	0.96891
				129.826	0.95277						129.826	0.96896
				130.05	0.95285						130.05	0.96901
				130.274	0.95293						130.274	0.96907
				130.499	0.953						130.499	0.96912
				130.723	0.95308						130.723	0.96917
				130.947	0.95316						130.947	0.96922
				131.171	0.95323						131.171	0.96927
				131.395	0.95331						131.395	0.96932
				131.62	0.95338						131.62	0.96937
				131.844	0.95346						131.844	0.96942
				132.068	0.95354						132.068	0.96947
				132.292	0.95361						132.292	0.96952
				132.517	0.95369						132.517	0.96957
				132.741	0.95376						132.741	0.96962
				132.965	0.95383						132.965	0.96967
				133.189	0.95391						133.189	0.96972
				133.413	0.95398						133.413	0.96977
				133.638	0.95406						133.638	0.96982
				133.862	0.95413						133.862	0.96987
				134.086	0.9542						134.086	0.96992
				134.31	0.95428						134.31	0.96997
				134.535	0.95435						134.535	0.97002
				134.759	0.95442						134.759	0.97006
				134.983	0.95449						134.983	0.97011
				135.207	0.95457						135.207	0.97016
				135.431	0.95464						135.431	0.97021
				135.656	0.95471						135.656	0.97026
				135.88	0.95478						135.88	0.9703
				136.104	0.95485						136.104	0.97035
				136.328	0.95492						136.328	0.9704
				136.553	0.95499						136.553	0.97045
				136.777	0.95506						136.777	0.97049
				137.001	0.95513						137.001	0.97054
				137.225	0.9552						137.225	0.97059
				137.449	0.95527						137.449	0.97063
				137.674	0.95534						137.674	0.97068
				137.898	0.95541						137.898	0.97073
				138.122	0.95548						138.122	0.97077
				138.346	0.95555						138.346	0.97082
				138.571	0.95562						138.571	0.97086
				138.795	0.95569						138.795	0.97091
				139.019	0.95576						139.019	0.97095
				139.243	0.95582						139.243	0.971
				139.467	0.95589						139.467	0.97104
				139.692	0.95596						139.692	0.97109
				139.916	0.95603						139.916	0.97113
				140.14	0.95609						140.14	0.97118
				140.364	0.95616						140.364	0.97122
				140.589	0.95623						140.589	0.97127
				140.813	0.95629						140.813	0.97131
				141.037	0.95636						141.037	0.97136
				141.261	0.95643						141.261	0.9714
				141.485	0.95649						141.485	0.97145
				141.71	0.95656						141.71	0.97149
				141.934	0.95662						141.934	0.97153
				142.158	0.95669						142.158	0.97158
				142.382	0.95676						142.382	0.97162
				142.607	0.95682						142.607	0.97166
				142.831	0.95689						142.831	0.97171
				143.055	0.95695						143.055	0.97175
				143.279	0.95701						143.279	0.97179
				143.504	0.95708						143.504	0.97184
				143.728	0.95714						143.728	0.97188
				143.952	0.95721						143.952	0.97192
				144.176	0.95727						144.176	0.97196
				144.4	0.95733						144.4	0.97201
				144.625	0.9574						144.625	0.97205
				144.849	0.95746						144.849	0.97209
				145.073	0.95752						145.073	0.97213
				145.297	0.95759						145.297	0.97217
				145.522	0.95765						145.522	0.97222
				145.746	0.95771						145.746	0.97226
				145.97	0.95777						145.97	0.9723
				146.194	0.95784						146.194	0.97234
				146.418	0.9579						146.418	0.97238
				146.643	0.95796						146.643	0.97242
				146.867	0.95802						146.867	0.97246
				147.091	0.95808						147.091	0.9725
				147.315	0.95814						147.315	0.97254
				147.54	0.9582						147.54	0.97258
				147.764	0.95826						147.764	0.97262
				147.988	0.95832						147.988	0.97267
				148.212	0.95839						148.212	0.97271
				148.436	0.95845						148.436	0.97275
				148.661	0.95851						148.661	0.97279
				148.885	0.95857						148.885	0.97283
				149.109	0.95863						149.109	0.97286
				149.333	0.95868						149.333	0.9729
				149.558	0.95874						149.558	0.97294
				149.782	0.9588						149.782	0.97298
				150.006	0.95886						150.006	0.97302
				150.23	0.95892						150.23	0.97306
				150.454	0.95898						150.454	0.9731
				150.679	0.95904						150.679	0.97314
				150.903	0.9591						150.903	0.97318
				151.127	0.95915						151.127	0.97322
				151.351	0.95921						151.351	0.97326
				151.576	0.95927						151.576	0.97329
				151.8	0.95933						151.8	0.97333
				152.024	0.95939						152.024	0.97337
				152.248	0.95944						152.248	0.97341
				152.472	0.9595						152.472	0.97345
				152.697	0.95956						152.697	0.97348
				152.921	0.95961						152.921	0.97352
				153.145	0.95967						153.145	0.97356
				153.369	0.95973						153.369	0.9736
				153.594	0.95978						153.594	0.97364
				153.818	0.95984						153.818	0.97367
				154.042	0.9599						154.042	0.97371
				154.266	0.95995						154.266	0.97375
				154.49	0.96001						154.49	0.97378
				154.715	0.96006						154.715	0.97382
				154.939	0.96012						154.939	0.97386
				155.163	0.96017						155.163	0.9739
				155.387	0.96023						155.387	0.97393
				155.612	0.96028						155.612	0.97397
				155.836	0.96034						155.836	0.974
				156.06	0.96039						156.06	0.97404
				156.284	0.96045						156.284	0.97408
				156.509	0.9605						156.509	0.97411
				156.733	0.96056						156.733	0.97415
				156.957	0.96061						156.957	0.97419
				157.181	0.96067						157.181	0.97422
				157.405	0.96072						157.405	0.97426
				157.63	0.96077						157.63	0.97429
				157.854	0.96083						157.854	0.97433
				158.078	0.96088						158.078	0.97436
				158.302	0.96093						158.302	0.9744
				158.527	0.96099						158.527	0.97443
				158.751	0.96104						158.751	0.97447
				158.975	0.96109						158.975	0.9745
				159.199	0.96114						159.199	0.97454
				159.423	0.9612						159.423	0.97457
				159.648	0.96125						159.648	0.97461
				159.872	0.9613						159.872	0.97464
				160.096	0.96135						160.096	0.97468
				160.32	0.96141						160.32	0.97471
				160.545	0.96146						160.545	0.97475
				160.769	0.96151						160.769	0.97478
				160.993	0.96156						160.993	0.97482
				161.217	0.96161						161.217	0.97485
				161.441	0.96166						161.441	0.97488
				161.666	0.96171						161.666	0.97492
				161.89	0.96177						161.89	0.97495
				162.114	0.96182						162.114	0.97499
				162.338	0.96187						162.338	0.97502
				162.563	0.96192						162.563	0.97505
				162.787	0.96197						162.787	0.97509
				163.011	0.96202						163.011	0.97512
				163.235	0.96207						163.235	0.97515
				163.459	0.96212						163.459	0.97519
				163.684	0.96217						163.684	0.97522
				163.908	0.96222						163.908	0.97525
				164.132	0.96227						164.132	0.97528
				164.356	0.96232						164.356	0.97532
				164.581	0.96237						164.581	0.97535
				164.805	0.96242						164.805	0.97538
				165.029	0.96247						165.029	0.97542
				165.253	0.96251						165.253	0.97545
				165.477	0.96256						165.477	0.97548
				165.702	0.96261						165.702	0.97551
				165.926	0.96266						165.926	0.97555
				166.15	0.96271						166.15	0.97558
				166.374	0.96276						166.374	0.97561
				166.599	0.96281						166.599	0.97564
				166.823	0.96285						166.823	0.97567
				167.047	0.9629						167.047	0.97571
				167.271	0.96295						167.271	0.97574
				167.495	0.963						167.495	0.97577
				167.72	0.96305						167.72	0.9758
				167.944	0.96309						167.944	0.97583
				168.168	0.96314						168.168	0.97586
				168.392	0.96319						168.392	0.97589
				168.617	0.96323						168.617	0.97593
				168.841	0.96328						168.841	0.97596
				169.065	0.96333						169.065	0.97599
				169.289	0.96338						169.289	0.97602
				169.514	0.96342						169.514	0.97605
				169.738	0.96347						169.738	0.97608
				169.962	0.96352						169.962	0.97611
				170	0.96352						170	0.97612
				170.186	0.96356						170.186	0.97614
				170.41	0.96361						170.41	0.97617
				170.635	0.96365						170.635	0.9762
				170.859	0.9637						170.859	0.97623
				171.083	0.96375						171.083	0.97626
				171.307	0.96379						171.307	0.97629
				171.532	0.96384						171.532	0.97632
				171.756	0.96388						171.756	0.97635
				171.98	0.96393						171.98	0.97639
				172.204	0.96397						172.204	0.97642
				172.428	0.96402						172.428	0.97644
				172.653	0.96406						172.653	0.97647
				172.877	0.96411						172.877	0.9765
				173.101	0.96415						173.101	0.97653
				173.325	0.9642						173.325	0.97656
				173.55	0.96424						173.55	0.97659
				173.774	0.96429						173.774	0.97662
				173.998	0.96433						173.998	0.97665
				174.222	0.96438						174.222	0.97668
				174.446	0.96442						174.446	0.97671
				174.671	0.96446						174.671	0.97674
				174.895	0.96451						174.895	0.97677
				175.119	0.96455						175.119	0.9768
				175.343	0.96459						175.343	0.97683
				175.568	0.96464						175.568	0.97686
				175.792	0.96468						175.792	0.97688
				176.016	0.96473						176.016	0.97691
				176.24	0.96477						176.24	0.97694
				176.464	0.96481						176.464	0.97697
				176.689	0.96485						176.689	0.977
				176.913	0.9649						176.913	0.97703
				177.137	0.96494						177.137	0.97706
				177.361	0.96498						177.361	0.97708
				177.586	0.96503						177.586	0.97711
				177.81	0.96507						177.81	0.97714
				178.034	0.96511						178.034	0.97717
				178.258	0.96515						178.258	0.9772
				178.482	0.9652						178.482	0.97722
				178.707	0.96524						178.707	0.97725
				178.931	0.96528						178.931	0.97728
				179.155	0.96532						179.155	0.97731
				179.379	0.96536						179.379	0.97734
				179.604	0.96541						179.604	0.97736
				179.828	0.96545						179.828	0.97739
				180.052	0.96549						180.052	0.97742
				180.276	0.96553						180.276	0.97745
				180.5	0.96557						180.5	0.97747
				180.725	0.96561						180.725	0.9775
				180.949	0.96565						180.949	0.97753
				181.173	0.96569						181.173	0.97756
				181.397	0.96574						181.397	0.97758
				181.622	0.96578						181.622	0.97761
				181.846	0.96582						181.846	0.97764
				182.07	0.96586						182.07	0.97766
				182.294	0.9659						182.294	0.97769
				182.519	0.96594						182.519	0.97772
				182.743	0.96598						182.743	0.97774
				182.967	0.96602						182.967	0.97777
				183.191	0.96606						183.191	0.9778
				183.415	0.9661						183.415	0.97782
				183.64	0.96614						183.64	0.97785
				183.864	0.96618						183.864	0.97788
				184.088	0.96622						184.088	0.9779
				184.312	0.96626						184.312	0.97793
				184.537	0.9663						184.537	0.97795
				184.761	0.96634						184.761	0.97798
				184.985	0.96638						184.985	0.97801
				185.209	0.96642						185.209	0.97803
				185.433	0.96646						185.433	0.97806
				185.658	0.9665						185.658	0.97808
				185.882	0.96653						185.882	0.97811
				186.106	0.96657						186.106	0.97814
				186.33	0.96661						186.33	0.97816
				186.555	0.96665						186.555	0.97819
				186.779	0.96669						186.779	0.97821
				187.003	0.96673						187.003	0.97824
				187.227	0.96677						187.227	0.97826
				187.451	0.96681						187.451	0.97829
				187.676	0.96684						187.676	0.97832
				187.9	0.96688						187.9	0.97834
				188.124	0.96692						188.124	0.97837
				188.348	0.96696						188.348	0.97839
				188.573	0.967						188.573	0.97842
				188.797	0.96703						188.797	0.97844
				189.021	0.96707						189.021	0.97847
				189.245	0.96711						189.245	0.97849
				189.469	0.96715						189.469	0.97852
				189.694	0.96718						189.694	0.97854
				189.918	0.96722						189.918	0.97857
				190.142	0.96726						190.142	0.97859
				190.366	0.9673						190.366	0.97861
				190.591	0.96733						190.591	0.97864
				190.815	0.96737						190.815	0.97866
				191.039	0.96741						191.039	0.97869
				191.263	0.96745						191.263	0.97871
				191.487	0.96748						191.487	0.97874
				191.712	0.96752						191.712	0.97876
				191.936	0.96756						191.936	0.97879
				192.16	0.96759						192.16	0.97881
				192.384	0.96763						192.384	0.97883
				192.609	0.96767						192.609	0.97886
				192.833	0.9677						192.833	0.97888
				193.057	0.96774						193.057	0.97891
				193.281	0.96777						193.281	0.97893
				193.506	0.96781						193.506	0.97895
				193.73	0.96785						193.73	0.97898
				193.954	0.96788						193.954	0.979
				194.178	0.96792						194.178	0.97903
				194.402	0.96795						194.402	0.97905
				194.627	0.96799						194.627	0.97907
				194.851	0.96803						194.851	0.9791
				195.075	0.96806						195.075	0.97912
				195.299	0.9681						195.299	0.97914
				195.524	0.96813						195.524	0.97917
				195.748	0.96817						195.748	0.97919
				195.972	0.9682						195.972	0.97921
				196.196	0.96824						196.196	0.97924
				196.42	0.96827						196.42	0.97926
				196.645	0.96831						196.645	0.97928
				196.869	0.96834						196.869	0.97931
				197.093	0.96838						197.093	0.97933
				197.317	0.96841						197.317	0.97935
				197.542	0.96845						197.542	0.97937
				197.766	0.96848						197.766	0.9794
				197.99	0.96852						197.99	0.97942
				198.214	0.96855						198.214	0.97944
				198.438	0.96858						198.438	0.97947
				198.663	0.96862						198.663	0.97949
				198.887	0.96865						198.887	0.97951
				199.111	0.96869						199.111	0.97953
				199.335	0.96872						199.335	0.97956
				199.56	0.96876						199.56	0.97958
				199.784	0.96879						199.784	0.9796
				200.008	0.96882						200.008	0.97962
				200.232	0.96886						200.232	0.97965
				200.456	0.96889						200.456	0.97967
				200.681	0.96892						200.681	0.97969
				200.905	0.96896						200.905	0.97971
				201.129	0.96899						201.129	0.97973
				201.353	0.96903						201.353	0.97976
				201.578	0.96906						201.578	0.97978
				201.802	0.96909						201.802	0.9798
				202.026	0.96913						202.026	0.97982
				202.25	0.96916						202.25	0.97984
				202.474	0.96919						202.474	0.97987
				202.699	0.96922						202.699	0.97989
				202.923	0.96926						202.923	0.97991
				203.147	0.96929						203.147	0.97993
				203.371	0.96932						203.371	0.97995
				203.596	0.96936						203.596	0.97997
				203.82	0.96939						203.82	0.98
				204.044	0.96942						204.044	0.98002
				204.268	0.96945						204.268	0.98004
				204.492	0.96949						204.492	0.98006
				204.717	0.96952						204.717	0.98008
				204.941	0.96955						204.941	0.9801
				205.165	0.96958						205.165	0.98012
				205.389	0.96962						205.389	0.98015
				205.614	0.96965						205.614	0.98017
				205.838	0.96968						205.838	0.98019
				206.062	0.96971						206.062	0.98021
				206.286	0.96974						206.286	0.98023
				206.511	0.96978						206.511	0.98025
				206.735	0.96981						206.735	0.98027
				206.959	0.96984						206.959	0.98029
				207.183	0.96987						207.183	0.98031
				207.407	0.9699						207.407	0.98034
				207.632	0.96993						207.632	0.98036
				207.856	0.96997						207.856	0.98038
				208.08	0.97						208.08	0.9804
				208.304	0.97003						208.304	0.98042
				208.529	0.97006						208.529	0.98044
				208.753	0.97009						208.753	0.98046
				208.977	0.97012						208.977	0.98048
				209.201	0.97015						209.201	0.9805
				209.425	0.97018						209.425	0.98052
				209.65	0.97021						209.65	0.98054
				209.874	0.97025						209.874	0.98056
				210.098	0.97028						210.098	0.98058
				210.322	0.97031						210.322	0.9806
				210.547	0.97034						210.547	0.98062
				210.771	0.97037						210.771	0.98064
				210.995	0.9704						210.995	0.98066
				211.219	0.97043						211.219	0.98068
				211.443	0.97046						211.443	0.9807
				211.668	0.97049						211.668	0.98072
				211.892	0.97052						211.892	0.98074
				212.116	0.97055						212.116	0.98076
				212.34	0.97058						212.34	0.98078
				212.565	0.97061						212.565	0.9808
				212.789	0.97064						212.789	0.98082
				213.013	0.97067						213.013	0.98084
				213.237	0.9707						213.237	0.98086
				213.461	0.97073						213.461	0.98088
				213.686	0.97076						213.686	0.9809
				213.91	0.97079						213.91	0.98092
				214.134	0.97082						214.134	0.98094
				214.358	0.97085						214.358	0.98096
				214.583	0.97088						214.583	0.98098
				214.807	0.97091						214.807	0.981
				215.031	0.97094						215.031	0.98102
				215.255	0.97097						215.255	0.98104
				215.479	0.971						215.479	0.98106
				215.704	0.97103						215.704	0.98108
				215.928	0.97106						215.928	0.9811
				216.152	0.97108						216.152	0.98111
				216.376	0.97111						216.376	0.98113
				216.601	0.97114						216.601	0.98115
				216.825	0.97117						216.825	0.98117
				217.049	0.9712						217.049	0.98119
				217.273	0.97123						217.273	0.98121
				217.498	0.97126						217.498	0.98123
				217.722	0.97129						217.722	0.98125
				217.946	0.97132						217.946	0.98127
				218.17	0.97134						218.17	0.98129
				218.394	0.97137						218.394	0.9813
				218.619	0.9714						218.619	0.98132
				218.843	0.97143						218.843	0.98134
				219.067	0.97146						219.067	0.98136
				219.291	0.97149						219.291	0.98138
				219.516	0.97151						219.516	0.9814
				219.74	0.97154						219.74	0.98142
				219.964	0.97157						219.964	0.98144
				220.188	0.9716						220.188	0.98145
				220.412	0.97163						220.412	0.98147
				220.637	0.97166						220.637	0.98149
				220.861	0.97168						220.861	0.98151
				221.085	0.97171						221.085	0.98153
				221.309	0.97174						221.309	0.98155
				221.534	0.97177						221.534	0.98156
				221.758	0.97179						221.758	0.98158
				221.982	0.97182						221.982	0.9816
				222.206	0.97185						222.206	0.98162
				224	0.97207						224	0.98176

## Sheet: Figure 5d
Figure 5d
Dark
GFP(AU)	Replicate1	Replicate2	Replicate3	Replicate4	Replicate5
WT	154602	173882	161040	166978	171209
C450V	70181	82866	52938	69087	70224
Q513L	100712	114355	105467
I532E&A536E	25997	28702	17236
V416L	9100	10113	6754	13156
No construct	511	391	426
Light
GFP(AU)	Replicate1	Replicate2	Replicate3	Replicate4	Replicate5
WT	776	905	1094
C450V	3411	2953	3137	3530
Q513L	79828	78684	58296	25683
I532E&A536E	917	1019	921	1167
V416L	1074	452	228
No construct	207	215	578

## Sheet: Figure 5e
Figure 5e
Gal4LOVSK22 in dark							C450V mutant in dark							I532E/A536E mutant in dark
Measured anisotropy data				Fitted curve			Measured anisotropy data				Fitted curve			Measured anisotropy data				Fitted curve
Concentration (nM)	Anisotropy1	Anisotropy2		Concentration (nM)	Anisotropy		Concentration (nM)	Anisotropy1	Anisotropy2		Concentration (nM)	Anisotropy		Concentration (nM)	Anisotropy1	Anisotropy2		Concentration (nM)	Anisotropy
0	0.0271273	-0.0271273		0	0		0	-0.0693918	0.0693918		0	0		0	0			0	0
5.8693	0.476171	0.45968		0.22422	0.03368		5.8693	0.37348	0.284945		0.22422	0.02498		5.85952	0.392195			0.21884	0.01607
11.7241	0.539166	0.641078		0.44845	0.06516		11.7241	0.610568	0.507478		0.44845	0.04875		11.6974	0.438699	0.410894		0.43768	0.03163
29.2025	0.959845	0.837648		0.67267	0.09465		29.2025	0.847856	0.861017		0.67267	0.07138		29.0826	0.592683	0.677398		0.65652	0.04671
46.5526	0.841771	0.957371		0.8969	0.12234		46.5526	0.976271	0.881356		0.8969	0.09296		46.2774	0.717073	0.79122		0.87536	0.06132
69.4891	0.999918	0.962484		1.12112	0.14839		69.4891	0.850249	0.841874		1.12112	0.11356		68.913	0.832033	0.865854		1.0942	0.0755
114.699	0.95902	0.856613		1.34535	0.17293		114.699	0.910867	0.93001		1.34535	0.13325		113.214	0.923577	0.95122		1.31304	0.08925
170	0.942859	0.914825		1.56957	0.1961		170	1.08036	0.987238		1.56957	0.15208		166.842	0.998374	0.94748		1.53188	0.1026
224	0.876896	0.998928		1.79379	0.21801		224	0.822134			1.79379	0.17011		218.621	0.877561	0.902927		1.75072	0.11556
				2.01802	0.23876						2.01802	0.18739						1.96956	0.12815
				2.24224	0.25843						2.24224	0.20397						2.1884	0.14039
				2.46647	0.27711						2.46647	0.21988						2.40723	0.15229
				2.69069	0.29487						2.69069	0.23517						2.62607	0.16387
				2.91491	0.31178						2.91491	0.24987						2.84491	0.17514
				3.13914	0.3279						3.13914	0.26401						3.06375	0.1861
				3.36336	0.34329						3.36336	0.27764						3.28259	0.19678
				3.58759	0.35798						3.58759	0.29076						3.50143	0.20718
				3.81181	0.37203						3.81181	0.30342						3.72027	0.21731
				4.03604	0.38548						4.03604	0.31564						3.93911	0.22719
				4.26026	0.39836						4.26026	0.32743						4.15795	0.23683
				4.48448	0.41072						4.48448	0.33883						4.37679	0.24622
				4.70871	0.42257						4.70871	0.34984						4.59563	0.25539
				4.93293	0.43396						4.93293	0.3605						4.81447	0.26434
				5.15716	0.44491						5.15716	0.37081						5.03331	0.27307
				5.38138	0.45545						5.38138	0.38079						5.25215	0.2816
				5.60561	0.46559						5.60561	0.39046						5.47099	0.28993
				5.82983	0.47536						5.82983	0.39983						5.68983	0.29807
				5.8693	0.47704						5.8693	0.40145						5.85952	0.30426
				6.05405	0.48478						6.05405	0.40892						5.90867	0.30603
				6.27828	0.49387						6.27828	0.41774						6.12751	0.31381
				6.5025	0.50264						6.5025	0.4263						6.34635	0.32141
				6.72673	0.51111						6.72673	0.43461						6.56519	0.32885
				6.95095	0.5193						6.95095	0.44269						6.78403	0.33613
				7.17518	0.52722						7.17518	0.45053						7.00286	0.34325
				7.3994	0.53488						7.3994	0.45816						7.2217	0.35022
				7.62362	0.5423						7.62362	0.46558						7.44054	0.35704
				7.84785	0.54949						7.84785	0.4728						7.65938	0.36372
				8.07207	0.55645						8.07207	0.47983						7.87822	0.37027
				8.2963	0.5632						8.2963	0.48667						8.09706	0.37668
				8.52052	0.56975						8.52052	0.49334						8.3159	0.38296
				8.74474	0.57611						8.74474	0.49983						8.53474	0.38912
				8.96897	0.58228						8.96897	0.50616						8.75358	0.39515
				9.19319	0.58827						9.19319	0.51233						8.97242	0.40107
				9.41742	0.5941						9.41742	0.51835						9.19126	0.40687
				9.64164	0.59976						9.64164	0.52422						9.4101	0.41256
				9.86587	0.60526						9.86587	0.52995						9.62894	0.41815
				10.0901	0.61062						10.0901	0.53555						9.84778	0.42363
				10.3143	0.61583						10.3143	0.54101						10.0666	0.429
				10.5385	0.62091						10.5385	0.54635						10.2855	0.43428
				10.7628	0.62585						10.7628	0.55156						10.5043	0.43946
				10.987	0.63066						10.987	0.55665						10.7231	0.44454
				11.2112	0.63536						11.2112	0.56163						10.942	0.44954
				11.4354	0.63993						11.4354	0.5665						11.1608	0.45444
				11.6597	0.6444						11.6597	0.57127						11.3797	0.45926
				11.7241	0.64566						11.7241	0.57262						11.5985	0.46399
				11.8839	0.64875						11.8839	0.57592						11.6974	0.46611
				12.1081	0.653						12.1081	0.58048						11.8173	0.46865
				12.3323	0.65714						12.3323	0.58495						12.0362	0.47322
				12.5566	0.66119						12.5566	0.58931						12.255	0.47771
				12.7808	0.66514						12.7808	0.59359						12.4739	0.48213
				13.005	0.66901						13.005	0.59778						12.6927	0.48647
				13.2292	0.67278						13.2292	0.60188						12.9115	0.49075
				13.4535	0.67647						13.4535	0.6059						13.1304	0.49495
				13.6777	0.68008						13.6777	0.60984						13.3492	0.49908
				13.9019	0.6836						13.9019	0.61371						13.568	0.50315
				14.1261	0.68705						14.1261	0.61749						13.7869	0.50715
				14.3504	0.69043						14.3504	0.62121						14.0057	0.51108
				14.5746	0.69373						14.5746	0.62485						14.2246	0.51496
				14.7988	0.69697						14.7988	0.62842						14.4434	0.51877
				15.023	0.70013						15.023	0.63192						14.6623	0.52252
				15.2472	0.70324						15.2472	0.63536						14.8811	0.52622
				15.4715	0.70627						15.4715	0.63874						15.0999	0.52986
				15.6957	0.70925						15.6957	0.64205						15.3188	0.53344
				15.9199	0.71216						15.9199	0.64531						15.5376	0.53697
				16.1441	0.71502						16.1441	0.6485						15.7564	0.54044
				16.3684	0.71783						16.3684	0.65164						15.9753	0.54387
				16.5926	0.72057						16.5926	0.65472						16.1941	0.54724
				16.8168	0.72327						16.8168	0.65775						16.413	0.55056
				17.041	0.72591						17.041	0.66073						16.6318	0.55384
				17.2653	0.7285						17.2653	0.66365						16.8506	0.55707
				17.4895	0.73105						17.4895	0.66652						17.0695	0.56025
				17.7137	0.73355						17.7137	0.66935						17.2883	0.56339
				17.9379	0.736						17.9379	0.67213						17.5072	0.56648
				18.1622	0.7384						18.1622	0.67486						17.726	0.56953
				18.3864	0.74077						18.3864	0.67755						17.9448	0.57253
				18.6106	0.74309						18.6106	0.68019						18.1637	0.5755
				18.8348	0.74537						18.8348	0.68279						18.3825	0.57842
				19.0591	0.74761						19.0591	0.68535						18.6014	0.5813
				19.2833	0.74981						19.2833	0.68786						18.8202	0.58415
				19.5075	0.75197						19.5075	0.69034						19.039	0.58695
				19.7317	0.7541						19.7317	0.69278						19.2579	0.58972
				19.956	0.75618						19.956	0.69518						19.4767	0.59245
				20.1802	0.75824						20.1802	0.69754						19.6956	0.59515
				20.4044	0.76026						20.4044	0.69987						19.9144	0.59781
				20.6286	0.76224						20.6286	0.70216						20.1332	0.60043
				20.8529	0.7642						20.8529	0.70442						20.3521	0.60303
				21.0771	0.76612						21.0771	0.70664						20.5709	0.60558
				21.3013	0.76801						21.3013	0.70883						20.7898	0.60811
				21.5255	0.76987						21.5255	0.71098						21.0086	0.6106
				21.7497	0.7717						21.7497	0.71311						21.2274	0.61306
				21.974	0.7735						21.974	0.7152						21.4463	0.61549
				22.1982	0.77528						22.1982	0.71727						21.6651	0.61789
				22.4224	0.77702						22.4224	0.7193						21.8839	0.62026
				22.6467	0.77874						22.6467	0.7213						22.1028	0.6226
				22.8709	0.78044						22.8709	0.72328						22.3216	0.62492
				23.0951	0.7821						23.0951	0.72523						22.5405	0.6272
				23.3193	0.78374						23.3193	0.72715						22.7593	0.62946
				23.5435	0.78536						23.5435	0.72905						22.9781	0.63169
				23.7678	0.78696						23.7678	0.73091						23.197	0.63389
				23.992	0.78853						23.992	0.73276						23.4158	0.63607
				24.2162	0.79007						24.2162	0.73457						23.6347	0.63822
				24.4404	0.7916						24.4404	0.73637						23.8535	0.64034
				24.6647	0.7931						24.6647	0.73814						24.0724	0.64244
				24.8889	0.79458						24.8889	0.73988						24.2912	0.64452
				25.1131	0.79604						25.1131	0.74161						24.51	0.64657
				25.3373	0.79748						25.3373	0.74331						24.7289	0.6486
				25.5616	0.7989						25.5616	0.74498						24.9477	0.65061
				25.7858	0.8003						25.7858	0.74664						25.1666	0.65259
				26.01	0.80168						26.01	0.74827						25.3854	0.65455
				26.2342	0.80304						26.2342	0.74989						25.6042	0.65649
				26.4585	0.80438						26.4585	0.75148						25.8231	0.65841
				26.6827	0.80571						26.6827	0.75305						26.0419	0.6603
				26.9069	0.80701						26.9069	0.75461						26.2607	0.66218
				27.1311	0.8083						27.1311	0.75614						26.4796	0.66403
				27.3554	0.80957						27.3554	0.75765						26.6984	0.66587
				27.5796	0.81083						27.5796	0.75915						26.9173	0.66768
				27.8038	0.81207						27.8038	0.76063						27.1361	0.66947
				28.028	0.81329						28.028	0.76209						27.3549	0.67125
				28.2523	0.8145						28.2523	0.76353						27.5738	0.673
				28.4765	0.81569						28.4765	0.76495						27.7926	0.67474
				28.7007	0.81687						28.7007	0.76636						28.0115	0.67646
				28.9249	0.81803						28.9249	0.76775						28.2303	0.67816
				29.1491	0.81917						29.1491	0.76913						28.4491	0.67985
				29.2024	0.81944						29.2024	0.76945						28.668	0.68151
				29.3734	0.82031						29.3734	0.77048						28.8868	0.68316
				29.5976	0.82142						29.5976	0.77183						29.0826	0.68462
				29.8218	0.82253						29.8218	0.77315						29.1057	0.68479
				30.0461	0.82362						30.0461	0.77446						29.3245	0.68641
				30.2703	0.8247						30.2703	0.77576						29.5433	0.68801
				30.4945	0.82576						30.4945	0.77704						29.7622	0.68959
				30.7187	0.82681						30.7187	0.77831						29.981	0.69115
				30.9429	0.82785						30.9429	0.77956						30.1999	0.6927
				31.1672	0.82888						31.1672	0.7808						30.4187	0.69424
				31.3914	0.82989						31.3914	0.78202						30.6375	0.69576
				31.6156	0.83089						31.6156	0.78324						30.8564	0.69726
				31.8398	0.83188						31.8398	0.78443						31.0752	0.69875
				32.0641	0.83286						32.0641	0.78562						31.294	0.70023
				32.2883	0.83383						32.2883	0.78679						31.5129	0.70169
				32.5125	0.83479						32.5125	0.78795						31.7317	0.70314
				32.7367	0.83573						32.7367	0.78909						31.9506	0.70457
				32.961	0.83667						32.961	0.79023						32.1694	0.70599
				33.1852	0.83759						33.1852	0.79135						32.3882	0.70739
				33.4094	0.83851						33.4094	0.79246						32.6071	0.70879
				33.6336	0.83941						33.6336	0.79356						32.8259	0.71017
				33.8579	0.8403						33.8579	0.79464						33.0448	0.71153
				34.0821	0.84119						34.0821	0.79572						33.2636	0.71289
				34.3063	0.84206						34.3063	0.79678						33.4825	0.71423
				34.5305	0.84293						34.5305	0.79784						33.7013	0.71555
				34.7548	0.84378						34.7548	0.79888						33.9201	0.71687
				34.979	0.84463						34.979	0.79991						34.139	0.71817
				35.2032	0.84546						35.2032	0.80093						34.3578	0.71946
				35.4274	0.84629						35.4274	0.80194						34.5767	0.72074
				35.6516	0.84711						35.6516	0.80294						34.7955	0.72201
				35.8759	0.84792						35.8759	0.80393						35.0143	0.72327
				36.1001	0.84872						36.1001	0.80491						35.2332	0.72452
				36.3243	0.84952						36.3243	0.80588						35.452	0.72575
				36.5485	0.8503						36.5485	0.80684						35.6708	0.72697
				36.7728	0.85108						36.7728	0.8078						35.8897	0.72819
				36.997	0.85185						36.997	0.80874						36.1085	0.72939
				37.2212	0.85261						37.2212	0.80967						36.3274	0.73058
				37.4455	0.85336						37.4455	0.81059						36.5462	0.73176
				37.6697	0.85411						37.6697	0.81151						36.765	0.73293
				37.8939	0.85484						37.8939	0.81242						36.9839	0.73409
				38.1181	0.85557						38.1181	0.81331						37.2027	0.73524
				38.3423	0.8563						38.3423	0.8142						37.4216	0.73638
				38.5666	0.85701						38.5666	0.81508						37.6404	0.73751
				38.7908	0.85772						38.7908	0.81596						37.8592	0.73863
				39.015	0.85842						39.015	0.81682						38.0781	0.73974
				39.2392	0.85912						39.2392	0.81768						38.2969	0.74085
				39.4635	0.85981						39.4635	0.81852						38.5158	0.74194
				39.6877	0.86049						39.6877	0.81936						38.7346	0.74302
				39.9119	0.86116						39.9119	0.8202						38.9534	0.7441
				40.1361	0.86183						40.1361	0.82102						39.1723	0.74516
				40.3604	0.86249						40.3604	0.82184						39.3911	0.74622
				40.5846	0.86315						40.5846	0.82265						39.6099	0.74727
				40.8088	0.8638						40.8088	0.82345						39.8288	0.74831
				41.033	0.86444						41.033	0.82425						40.0476	0.74934
				41.2573	0.86508						41.2573	0.82503						40.2665	0.75036
				41.4815	0.86571						41.4815	0.82582						40.4853	0.75137
				41.7057	0.86634						41.7057	0.82659						40.7041	0.75238
				41.9299	0.86696						41.9299	0.82736						40.923	0.75338
				42.1542	0.86757						42.1542	0.82812						41.1418	0.75437
				42.3784	0.86818						42.3784	0.82887						41.3607	0.75535
				42.6026	0.86878						42.6026	0.82962						41.5795	0.75632
				42.8268	0.86938						42.8268	0.83036						41.7983	0.75729
				43.051	0.86997						43.051	0.83109						42.0172	0.75825
				43.2753	0.87056						43.2753	0.83182						42.236	0.7592
				43.4995	0.87114						43.4995	0.83254						42.4549	0.76014
				43.7237	0.87171						43.7237	0.83326						42.6737	0.76108
				43.9479	0.87228						43.9479	0.83397						42.8925	0.76201
				44.1722	0.87285						44.1722	0.83467						43.1114	0.76293
				44.3964	0.87341						44.3964	0.83537						43.3302	0.76385
				44.6206	0.87397						44.6206	0.83606						43.5491	0.76475
				44.8448	0.87452						44.8448	0.83675						43.7679	0.76565
				45.0691	0.87506						45.0691	0.83743						43.9868	0.76655
				45.2933	0.87561						45.2933	0.8381						44.2056	0.76744
				45.5175	0.87614						45.5175	0.83877						44.4244	0.76832
				45.7417	0.87668						45.7417	0.83944						44.6433	0.76919
				45.966	0.8772						45.966	0.84009						44.8621	0.77006
				46.1902	0.87773						46.1902	0.84075						45.0809	0.77092
				46.4144	0.87824						46.4144	0.8414						45.2998	0.77177
				46.5526	0.87856						46.5526	0.84179						45.5186	0.77262
				46.6386	0.87876						46.6386	0.84204						45.7375	0.77346
				46.8629	0.87927						46.8629	0.84267						45.9563	0.7743
				47.0871	0.87978						47.0871	0.84331						46.1751	0.77513
				47.3113	0.88028						47.3113	0.84393						46.2774	0.77551
				47.5355	0.88077						47.5355	0.84455						46.394	0.77595
				47.7598	0.88127						47.7598	0.84517						46.6128	0.77677
				47.984	0.88176						47.984	0.84578						46.8317	0.77758
				48.2082	0.88224						48.2082	0.84639						47.0505	0.77838
				48.4324	0.88272						48.4324	0.84699						47.2693	0.77918
				48.6567	0.8832						48.6567	0.84759						47.4882	0.77998
				48.8809	0.88367						48.8809	0.84818						47.707	0.78077
				49.1051	0.88414						49.1051	0.84877						47.9259	0.78155
				49.3293	0.88461						49.3293	0.84936						48.1447	0.78232
				49.5536	0.88507						49.5536	0.84994						48.3635	0.7831
				49.7778	0.88553						49.7778	0.85051						48.5824	0.78386
				50.002	0.88598						50.002	0.85108						48.8012	0.78462
				50.2262	0.88644						50.2262	0.85165						49.02	0.78538
				50.4504	0.88688						50.4504	0.85221						49.2389	0.78613
				50.6747	0.88733						50.6747	0.85277						49.4577	0.78687
				50.8989	0.88777						50.8989	0.85332						49.6766	0.78761
				51.1231	0.8882						51.1231	0.85387						49.8954	0.78835
				51.3473	0.88864						51.3473	0.85442						50.1142	0.78908
				51.5716	0.88907						51.5716	0.85496						50.3331	0.7898
				51.7958	0.8895						51.7958	0.8555						50.5519	0.79052
				52.02	0.88992						52.02	0.85603						50.7708	0.79124
				52.2442	0.89034						52.2442	0.85656						50.9896	0.79195
				52.4685	0.89076						52.4685	0.85708						51.2084	0.79265
				52.6927	0.89117						52.6927	0.85761						51.4273	0.79335
				52.9169	0.89158						52.9169	0.85812						51.6461	0.79405
				53.1411	0.89199						53.1411	0.85864						51.865	0.79474
				53.3654	0.8924						53.3654	0.85915						52.0838	0.79542
				53.5896	0.8928						53.5896	0.85965						52.3026	0.7961
				53.8138	0.8932						53.8138	0.86016						52.5215	0.79678
				54.038	0.89359						54.038	0.86066						52.7403	0.79745
				54.2623	0.89399						54.2623	0.86115						52.9592	0.79812
				54.4865	0.89438						54.4865	0.86165						53.178	0.79879
				54.7107	0.89476						54.7107	0.86213						53.3969	0.79945
				54.9349	0.89515						54.9349	0.86262						53.6157	0.8001
				55.1592	0.89553						55.1592	0.8631						53.8345	0.80075
				55.3834	0.89591						55.3834	0.86358						54.0534	0.8014
				55.6076	0.89628						55.6076	0.86406						54.2722	0.80204
				55.8318	0.89666						55.8318	0.86453						54.491	0.80268
				56.0561	0.89703						56.0561	0.865						54.7099	0.80331
				56.2803	0.8974						56.2803	0.86546						54.9287	0.80394
				56.5045	0.89776						56.5045	0.86593						55.1476	0.80457
				56.7287	0.89813						56.7287	0.86638						55.3664	0.80519
				56.953	0.89849						56.953	0.86684						55.5852	0.80581
				57.1772	0.89884						57.1772	0.86729						55.8041	0.80642
				57.4014	0.8992						57.4014	0.86774						56.0229	0.80704
				57.6256	0.89955						57.6256	0.86819						56.2418	0.80764
				57.8499	0.8999						57.8499	0.86863						56.4606	0.80824
				58.0741	0.90025						58.0741	0.86908						56.6794	0.80884
				58.2983	0.9006						58.2983	0.86951						56.8983	0.80944
				58.5225	0.90094						58.5225	0.86995						57.1171	0.81003
				58.7467	0.90128						58.7467	0.87038						57.336	0.81062
				58.971	0.90162						58.971	0.87081						57.5548	0.8112
				59.1952	0.90195						59.1952	0.87124						57.7736	0.81178
				59.4194	0.90229						59.4194	0.87166						57.9925	0.81236
				59.6436	0.90262						59.6436	0.87208						58.2113	0.81293
				59.8679	0.90295						59.8679	0.8725						58.4301	0.8135
				60.0921	0.90328						60.0921	0.87291						58.649	0.81407
				60.3163	0.9036						60.3163	0.87333						58.8678	0.81463
				60.5405	0.90392						60.5405	0.87374						59.0867	0.81519
				60.7648	0.90424						60.7648	0.87414						59.3055	0.81575
				60.989	0.90456						60.989	0.87455						59.5243	0.8163
				61.2132	0.90488						61.2132	0.87495						59.7432	0.81685
				61.4374	0.90519						61.4374	0.87535						59.962	0.8174
				61.6617	0.9055						61.6617	0.87575						60.1809	0.81794
				61.8859	0.90581						61.8859	0.87614						60.3997	0.81848
				62.1101	0.90612						62.1101	0.87653						60.6185	0.81902
				62.3343	0.90643						62.3343	0.87692						60.8374	0.81955
				62.5586	0.90673						62.5586	0.87731						61.0562	0.82008
				62.7828	0.90704						62.7828	0.8777						61.2751	0.82061
				63.007	0.90734						63.007	0.87808						61.4939	0.82114
				63.2312	0.90763						63.2312	0.87846						61.7127	0.82166
				63.4555	0.90793						63.4555	0.87884						61.9316	0.82218
				63.6797	0.90822						63.6797	0.87921						62.1504	0.82269
				63.9039	0.90852						63.9039	0.87958						62.3693	0.8232
				64.1281	0.90881						64.1281	0.87995						62.5881	0.82371
				64.3524	0.9091						64.3524	0.88032						62.8069	0.82422
				64.5766	0.90938						64.5766	0.88069						63.0258	0.82472
				64.8008	0.90967						64.8008	0.88105						63.2446	0.82522
				65.025	0.90995						65.025	0.88141						63.4635	0.82572
				65.2493	0.91023						65.2493	0.88177						63.6823	0.82622
				65.4735	0.91051						65.4735	0.88213						63.9011	0.82671
				65.6977	0.91079						65.6977	0.88249						64.12	0.8272
				65.9219	0.91107						65.9219	0.88284						64.3388	0.82768
				66.1462	0.91134						66.1462	0.88319						64.5577	0.82817
				66.3704	0.91162						66.3704	0.88354						64.7765	0.82865
				66.5946	0.91189						66.5946	0.88389						64.9953	0.82913
				66.8188	0.91216						66.8188	0.88423						65.2142	0.8296
				67.043	0.91242						67.043	0.88457						65.433	0.83008
				67.2673	0.91269						67.2673	0.88491						65.6519	0.83055
				67.4915	0.91296						67.4915	0.88525						65.8707	0.83102
				67.7157	0.91322						67.7157	0.88559						66.0895	0.83148
				67.9399	0.91348						67.9399	0.88592						66.3084	0.83194
				68.1642	0.91374						68.1642	0.88626						66.5272	0.8324
				68.3884	0.914						68.3884	0.88659						66.7461	0.83286
				68.6126	0.91426						68.6126	0.88692						66.9649	0.83332
				68.8368	0.91451						68.8368	0.88724						67.1837	0.83377
				69.0611	0.91477						69.0611	0.88757						67.4026	0.83422
				69.2853	0.91502						69.2853	0.88789						67.6214	0.83467
				69.4891	0.91525						69.4891	0.88818						67.8402	0.83511
				69.5095	0.91527						69.5095	0.88821						68.0591	0.83556
				69.7337	0.91552						69.7337	0.88853						68.2779	0.836
				69.958	0.91577						69.958	0.88885						68.4968	0.83644
				70.1822	0.91601						70.1822	0.88916						68.7156	0.83687
				70.4064	0.91626						70.4064	0.88948						68.913	0.83726
				70.6306	0.9165						70.6306	0.88979						68.9344	0.83731
				70.8548	0.91674						70.8548	0.8901						69.1533	0.83774
				71.0791	0.91698						71.0791	0.89041						69.3721	0.83817
				71.3033	0.91722						71.3033	0.89072						69.591	0.83859
				71.5275	0.91746						71.5275	0.89102						69.8098	0.83902
				71.7518	0.9177						71.7518	0.89133						70.0286	0.83944
				71.976	0.91793						71.976	0.89163						70.2475	0.83986
				72.2002	0.91817						72.2002	0.89193						70.4663	0.84028
				72.4244	0.9184						72.4244	0.89223						70.6852	0.8407
				72.6487	0.91863						72.6487	0.89252						70.904	0.84111
				72.8729	0.91886						72.8729	0.89282						71.1228	0.84152
				73.0971	0.91909						73.0971	0.89311						71.3417	0.84193
				73.3213	0.91932						73.3213	0.89341						71.5605	0.84234
				73.5456	0.91954						73.5456	0.8937						71.7794	0.84274
				73.7698	0.91977						73.7698	0.89398						71.9982	0.84315
				73.994	0.91999						73.994	0.89427						72.217	0.84355
				74.2182	0.92021						74.2182	0.89456						72.4359	0.84395
				74.4424	0.92044						74.4424	0.89484						72.6547	0.84434
				74.6667	0.92066						74.6667	0.89512						72.8736	0.84474
				74.8909	0.92087						74.8909	0.89541						73.0924	0.84513
				75.1151	0.92109						75.1151	0.89569						73.3112	0.84552
				75.3393	0.92131						75.3393	0.89596						73.5301	0.84591
				75.5636	0.92152						75.5636	0.89624						73.7489	0.8463
				75.7878	0.92174						75.7878	0.89652						73.9678	0.84668
				76.012	0.92195						76.012	0.89679						74.1866	0.84707
				76.2362	0.92216						76.2362	0.89706						74.4054	0.84745
				76.4605	0.92237						76.4605	0.89733						74.6243	0.84783
				76.6847	0.92258						76.6847	0.8976						74.8431	0.84821
				76.9089	0.92279						76.9089	0.89787						75.062	0.84858
				77.1331	0.923						77.1331	0.89814						75.2808	0.84896
				77.3574	0.9232						77.3574	0.8984						75.4996	0.84933
				77.5816	0.92341						77.5816	0.89867						75.7185	0.8497
				77.8058	0.92361						77.8058	0.89893						75.9373	0.85007
				78.03	0.92382						78.03	0.89919						76.1562	0.85043
				78.2542	0.92402						78.2542	0.89945						76.375	0.8508
				78.4785	0.92422						78.4785	0.89971						76.5938	0.85116
				78.7027	0.92442						78.7027	0.89997						76.8127	0.85152
				78.9269	0.92462						78.9269	0.90022						77.0315	0.85188
				79.1512	0.92481						79.1512	0.90048						77.2503	0.85224
				79.3754	0.92501						79.3754	0.90073						77.4692	0.85259
				79.5996	0.9252						79.5996	0.90098						77.688	0.85295
				79.8238	0.9254						79.8238	0.90123						77.9069	0.8533
				80.0481	0.92559						80.0481	0.90148						78.1257	0.85365
				80.2723	0.92579						80.2723	0.90173						78.3445	0.854
				80.4965	0.92598						80.4965	0.90198						78.5634	0.85435
				80.7207	0.92617						80.7207	0.90222						78.7822	0.8547
				80.9449	0.92636						80.9449	0.90247						79.0011	0.85504
				81.1692	0.92654						81.1692	0.90271						79.2199	0.85538
				81.3934	0.92673						81.3934	0.90295						79.4387	0.85572
				81.6176	0.92692						81.6176	0.90319						79.6576	0.85606
				81.8418	0.9271						81.8418	0.90343						79.8764	0.8564
				82.0661	0.92729						82.0661	0.90367						80.0953	0.85674
				82.2903	0.92747						82.2903	0.90391						80.3141	0.85707
				82.5145	0.92766						82.5145	0.90415						80.5329	0.8574
				82.7387	0.92784						82.7387	0.90438						80.7518	0.85774
				82.963	0.92802						82.963	0.90462						80.9706	0.85807
				83.1872	0.9282						83.1872	0.90485						81.1895	0.8584
				83.4114	0.92838						83.4114	0.90508						81.4083	0.85872
				83.6356	0.92856						83.6356	0.90531						81.6271	0.85905
				83.8599	0.92873						83.8599	0.90554						81.846	0.85937
				84.0841	0.92891						84.0841	0.90577						82.0648	0.85969
				84.3083	0.92909						84.3083	0.90599						82.2837	0.86002
				84.5325	0.92926						84.5325	0.90622						82.5025	0.86033
				84.7568	0.92943						84.7568	0.90645						82.7213	0.86065
				84.981	0.92961						84.981	0.90667						82.9402	0.86097
				85.2052	0.92978						85.2052	0.90689						83.159	0.86128
				85.4294	0.92995						85.4294	0.90711						83.3779	0.8616
				85.6536	0.93012						85.6536	0.90733						83.5967	0.86191
				85.8779	0.93029						85.8779	0.90755						83.8155	0.86222
				86.1021	0.93046						86.1021	0.90777						84.0344	0.86253
				86.3263	0.93063						86.3263	0.90799						84.2532	0.86284
				86.5506	0.9308						86.5506	0.90821						84.4721	0.86315
				86.7748	0.93096						86.7748	0.90842						84.6909	0.86345
				86.999	0.93113						86.999	0.90864						84.9097	0.86376
				87.2232	0.93129						87.2232	0.90885						85.1286	0.86406
				87.4475	0.93146						87.4475	0.90906						85.3474	0.86436
				87.6717	0.93162						87.6717	0.90928						85.5663	0.86466
				87.8959	0.93178						87.8959	0.90949						85.7851	0.86496
				88.1201	0.93194						88.1201	0.9097						86.0039	0.86526
				88.3443	0.9321						88.3443	0.9099						86.2228	0.86555
				88.5686	0.93227						88.5686	0.91011						86.4416	0.86585
				88.7928	0.93242						88.7928	0.91032						86.6604	0.86614
				89.017	0.93258						89.017	0.91052						86.8793	0.86643
				89.2412	0.93274						89.2412	0.91073						87.0981	0.86672
				89.4655	0.9329						89.4655	0.91093						87.317	0.86701
				89.6897	0.93306						89.6897	0.91114						87.5358	0.8673
				89.9139	0.93321						89.9139	0.91134						87.7546	0.86759
				90.1381	0.93337						90.1381	0.91154						87.9735	0.86788
				90.3624	0.93352						90.3624	0.91174						88.1923	0.86816
				90.5866	0.93367						90.5866	0.91194						88.4112	0.86844
				90.8108	0.93383						90.8108	0.91214						88.63	0.86873
				91.035	0.93398						91.035	0.91233						88.8488	0.86901
				91.2593	0.93413						91.2593	0.91253						89.0677	0.86929
				91.4835	0.93428						91.4835	0.91273						89.2865	0.86957
				91.7077	0.93443						91.7077	0.91292						89.5054	0.86984
				91.9319	0.93458						91.9319	0.91312						89.7242	0.87012
				92.1562	0.93473						92.1562	0.91331						89.943	0.8704
				92.3804	0.93488						92.3804	0.9135						90.1619	0.87067
				92.6046	0.93503						92.6046	0.91369						90.3807	0.87094
				92.8288	0.93517						92.8288	0.91388						90.5996	0.87121
				93.053	0.93532						93.053	0.91407						90.8184	0.87148
				93.2773	0.93546						93.2773	0.91426						91.0372	0.87175
				93.5015	0.93561						93.5015	0.91445						91.2561	0.87202
				93.7257	0.93575						93.7257	0.91464						91.4749	0.87229
				93.95	0.9359						93.95	0.91482						91.6938	0.87256
				94.1742	0.93604						94.1742	0.91501						91.9126	0.87282
				94.3984	0.93618						94.3984	0.91519						92.1314	0.87308
				94.6226	0.93632						94.6226	0.91538						92.3503	0.87335
				94.8469	0.93646						94.8469	0.91556						92.5691	0.87361
				95.0711	0.9366						95.0711	0.91574						92.788	0.87387
				95.2953	0.93674						95.2953	0.91593						93.0068	0.87413
				95.5195	0.93688						95.5195	0.91611						93.2256	0.87439
				95.7437	0.93702						95.7437	0.91629						93.4445	0.87465
				95.968	0.93716						95.968	0.91647						93.6633	0.8749
				96.1922	0.9373						96.1922	0.91664						93.8822	0.87516
				96.4164	0.93743						96.4164	0.91682						94.101	0.87541
				96.6406	0.93757						96.6406	0.917						94.3198	0.87566
				96.8649	0.9377						96.8649	0.91718						94.5387	0.87592
				97.0891	0.93784						97.0891	0.91735						94.7575	0.87617
				97.3133	0.93797						97.3133	0.91753						94.9764	0.87642
				97.5375	0.93811						97.5375	0.9177						95.1952	0.87667
				97.7618	0.93824						97.7618	0.91787						95.414	0.87692
				97.986	0.93837						97.986	0.91805						95.6329	0.87716
				98.2102	0.93851						98.2102	0.91822						95.8517	0.87741
				98.4344	0.93864						98.4344	0.91839						96.0705	0.87765
				98.6587	0.93877						98.6587	0.91856						96.2894	0.8779
				98.8829	0.9389						98.8829	0.91873						96.5082	0.87814
				99.1071	0.93903						99.1071	0.9189						96.7271	0.87838
				99.3313	0.93916						99.3313	0.91907						96.9459	0.87863
				99.5556	0.93929						99.5556	0.91923						97.1647	0.87887
				99.7798	0.93941						99.7798	0.9194						97.3836	0.87911
				100.004	0.93954						100.004	0.91957						97.6024	0.87934
				100.228	0.93967						100.228	0.91973						97.8213	0.87958
				100.452	0.93979						100.452	0.9199						98.0401	0.87982
				100.677	0.93992						100.677	0.92006						98.2589	0.88005
				100.901	0.94005						100.901	0.92023						98.4778	0.88029
				101.125	0.94017						101.125	0.92039						98.6966	0.88052
				101.349	0.9403						101.349	0.92055						98.9155	0.88076
				101.574	0.94042						101.574	0.92071						99.1343	0.88099
				101.798	0.94054						101.798	0.92087						99.3531	0.88122
				102.022	0.94067						102.022	0.92103						99.572	0.88145
				102.246	0.94079						102.246	0.92119						99.7908	0.88168
				102.47	0.94091						102.47	0.92135						100.01	0.88191
				102.695	0.94103						102.695	0.92151						100.228	0.88213
				102.919	0.94115						102.919	0.92167						100.447	0.88236
				103.143	0.94127						103.143	0.92182						100.666	0.88259
				103.367	0.94139						103.367	0.92198						100.885	0.88281
				103.592	0.94151						103.592	0.92214						101.104	0.88304
				103.816	0.94163						103.816	0.92229						101.323	0.88326
				104.04	0.94175						104.04	0.92245						101.542	0.88348
				104.264	0.94187						104.264	0.9226						101.76	0.8837
				104.488	0.94199						104.488	0.92275						101.979	0.88392
				104.713	0.9421						104.713	0.92291						102.198	0.88414
				104.937	0.94222						104.937	0.92306						102.417	0.88436
				105.161	0.94233						105.161	0.92321						102.636	0.88458
				105.385	0.94245						105.385	0.92336						102.855	0.8848
				105.61	0.94257						105.61	0.92351						103.073	0.88501
				105.834	0.94268						105.834	0.92366						103.292	0.88523
				106.058	0.94279						106.058	0.92381						103.511	0.88545
				106.282	0.94291						106.282	0.92396						103.73	0.88566
				106.507	0.94302						106.507	0.92411						103.949	0.88587
				106.731	0.94313						106.731	0.92425						104.168	0.88609
				106.955	0.94325						106.955	0.9244						104.386	0.8863
				107.179	0.94336						107.179	0.92455						104.605	0.88651
				107.403	0.94347						107.403	0.92469						104.824	0.88672
				107.628	0.94358						107.628	0.92484						105.043	0.88693
				107.852	0.94369						107.852	0.92498						105.262	0.88714
				108.076	0.9438						108.076	0.92513						105.481	0.88734
				108.3	0.94391						108.3	0.92527						105.699	0.88755
				108.525	0.94402						108.525	0.92541						105.918	0.88776
				108.749	0.94413						108.749	0.92556						106.137	0.88796
				108.973	0.94424						108.973	0.9257						106.356	0.88817
				109.197	0.94435						109.197	0.92584						106.575	0.88837
				109.421	0.94445						109.421	0.92598						106.794	0.88858
				109.646	0.94456						109.646	0.92612						107.013	0.88878
				109.87	0.94467						109.87	0.92626						107.231	0.88898
				110.094	0.94478						110.094	0.9264						107.45	0.88918
				110.318	0.94488						110.318	0.92654						107.669	0.88938
				110.543	0.94499						110.543	0.92668						107.888	0.88958
				110.767	0.94509						110.767	0.92681						108.107	0.88978
				110.991	0.9452						110.991	0.92695						108.326	0.88998
				111.215	0.9453						111.215	0.92709						108.544	0.89018
				111.439	0.94541						111.439	0.92722						108.763	0.89037
				111.664	0.94551						111.664	0.92736						108.982	0.89057
				111.888	0.94561						111.888	0.92749						109.201	0.89077
				112.112	0.94572						112.112	0.92763						109.42	0.89096
				112.336	0.94582						112.336	0.92776						109.639	0.89115
				112.561	0.94592						112.561	0.9279						109.857	0.89135
				112.785	0.94602						112.785	0.92803						110.076	0.89154
				113.009	0.94612						113.009	0.92816						110.295	0.89173
				113.233	0.94622						113.233	0.92829						110.514	0.89192
				113.457	0.94632						113.457	0.92843						110.733	0.89211
				113.682	0.94642						113.682	0.92856						110.952	0.8923
				113.906	0.94652						113.906	0.92869						111.17	0.89249
				114.13	0.94662						114.13	0.92882						111.389	0.89268
				114.354	0.94672						114.354	0.92895						111.608	0.89287
				114.579	0.94682						114.579	0.92908						111.827	0.89306
				114.699	0.94687						114.699	0.92915						112.046	0.89324
				114.803	0.94692						114.803	0.92921						112.265	0.89343
				115.027	0.94702						115.027	0.92933						112.484	0.89362
				115.251	0.94712						115.251	0.92946						112.702	0.8938
				115.475	0.94721						115.475	0.92959						112.921	0.89398
				115.7	0.94731						115.7	0.92972						113.14	0.89417
				115.924	0.94741						115.924	0.92984						113.214	0.89423
				116.148	0.9475						116.148	0.92997						113.359	0.89435
				116.372	0.9476						116.372	0.93009						113.578	0.89453
				116.597	0.94769						116.597	0.93022						113.797	0.89471
				116.821	0.94779						116.821	0.93034						114.015	0.8949
				117.045	0.94788						117.045	0.93047						114.234	0.89508
				117.269	0.94798						117.269	0.93059						114.453	0.89526
				117.493	0.94807						117.493	0.93072						114.672	0.89543
				117.718	0.94817						117.718	0.93084						114.891	0.89561
				117.942	0.94826						117.942	0.93096						115.11	0.89579
				118.166	0.94835						118.166	0.93108						115.328	0.89597
				118.39	0.94845						118.39	0.9312						115.547	0.89615
				118.615	0.94854						118.615	0.93133						115.766	0.89632
				118.839	0.94863						118.839	0.93145						115.985	0.8965
				119.063	0.94872						119.063	0.93157						116.204	0.89667
				119.287	0.94881						119.287	0.93169						116.423	0.89685
				119.512	0.9489						119.512	0.93181						116.641	0.89702
				119.736	0.94899						119.736	0.93193						116.86	0.89719
				119.96	0.94909						119.96	0.93204						117.079	0.89737
				120.184	0.94918						120.184	0.93216						117.298	0.89754
				120.408	0.94927						120.408	0.93228						117.517	0.89771
				120.633	0.94935						120.633	0.9324						117.736	0.89788
				120.857	0.94944						120.857	0.93251						117.955	0.89805
				121.081	0.94953						121.081	0.93263						118.173	0.89822
				121.305	0.94962						121.305	0.93275						118.392	0.89839
				121.53	0.94971						121.53	0.93286						118.611	0.89856
				121.754	0.9498						121.754	0.93298						118.83	0.89873
				121.978	0.94989						121.978	0.93309						119.049	0.89889
				122.202	0.94997						122.202	0.93321						119.268	0.89906
				122.426	0.95006						122.426	0.93332						119.486	0.89923
				122.651	0.95015						122.651	0.93344						119.705	0.89939
				122.875	0.95023						122.875	0.93355						119.924	0.89956
				123.099	0.95032						123.099	0.93366						120.143	0.89972
				123.323	0.9504						123.323	0.93378						120.362	0.89989
				123.548	0.95049						123.548	0.93389						120.581	0.90005
				123.772	0.95058						123.772	0.934						120.799	0.90021
				123.996	0.95066						123.996	0.93411						121.018	0.90038
				124.22	0.95075						124.22	0.93422						121.237	0.90054
				124.444	0.95083						124.444	0.93433						121.456	0.9007
				124.669	0.95091						124.669	0.93444						121.675	0.90086
				124.893	0.951						124.893	0.93455						121.894	0.90102
				125.117	0.95108						125.117	0.93466						122.112	0.90118
				125.341	0.95116						125.341	0.93477						122.331	0.90134
				125.566	0.95125						125.566	0.93488						122.55	0.9015
				125.79	0.95133						125.79	0.93499						122.769	0.90166
				126.014	0.95141						126.014	0.9351						122.988	0.90181
				126.238	0.95149						126.238	0.93521						123.207	0.90197
				126.462	0.95158						126.462	0.93531						123.425	0.90213
				126.687	0.95166						126.687	0.93542						123.644	0.90229
				126.911	0.95174						126.911	0.93553						123.863	0.90244
				127.135	0.95182						127.135	0.93563						124.082	0.9026
				127.359	0.9519						127.359	0.93574						124.301	0.90275
				127.584	0.95198						127.584	0.93585						124.52	0.90291
				127.808	0.95206						127.808	0.93595						124.739	0.90306
				128.032	0.95214						128.032	0.93606						124.957	0.90321
				128.256	0.95222						128.256	0.93616						125.176	0.90337
				128.48	0.9523						128.48	0.93627						125.395	0.90352
				128.705	0.95238						128.705	0.93637						125.614	0.90367
				128.929	0.95246						128.929	0.93647						125.833	0.90382
				129.153	0.95254						129.153	0.93658						126.052	0.90397
				129.377	0.95262						129.377	0.93668						126.27	0.90412
				129.602	0.95269						129.602	0.93678						126.489	0.90427
				129.826	0.95277						129.826	0.93688						126.708	0.90442
				130.05	0.95285						130.05	0.93699						126.927	0.90457
				130.274	0.95293						130.274	0.93709						127.146	0.90472
				130.499	0.953						130.499	0.93719						127.365	0.90487
				130.723	0.95308						130.723	0.93729						127.583	0.90502
				130.947	0.95316						130.947	0.93739						127.802	0.90517
				131.171	0.95323						131.171	0.93749						128.021	0.90531
				131.395	0.95331						131.395	0.93759						128.24	0.90546
				131.62	0.95338						131.62	0.93769						128.459	0.9056
				131.844	0.95346						131.844	0.93779						128.678	0.90575
				132.068	0.95354						132.068	0.93789						128.896	0.90589
				132.292	0.95361						132.292	0.93799						129.115	0.90604
				132.517	0.95369						132.517	0.93809						129.334	0.90618
				132.741	0.95376						132.741	0.93819						129.553	0.90633
				132.965	0.95383						132.965	0.93828						129.772	0.90647
				133.189	0.95391						133.189	0.93838						129.991	0.90661
				133.413	0.95398						133.413	0.93848						130.21	0.90676
				133.638	0.95406						133.638	0.93858						130.428	0.9069
				133.862	0.95413						133.862	0.93867						130.647	0.90704
				134.086	0.9542						134.086	0.93877						130.866	0.90718
				134.31	0.95428						134.31	0.93886						131.085	0.90732
				134.535	0.95435						134.535	0.93896						131.304	0.90746
				134.759	0.95442						134.759	0.93906						131.523	0.9076
				134.983	0.95449						134.983	0.93915						131.741	0.90774
				135.207	0.95457						135.207	0.93925						131.96	0.90788
				135.431	0.95464						135.431	0.93934						132.179	0.90802
				135.656	0.95471						135.656	0.93943						132.398	0.90816
				135.88	0.95478						135.88	0.93953						132.617	0.90829
				136.104	0.95485						136.104	0.93962						132.836	0.90843
				136.328	0.95492						136.328	0.93972						133.054	0.90857
				136.553	0.95499						136.553	0.93981						133.273	0.90871
				136.777	0.95506						136.777	0.9399						133.492	0.90884
				137.001	0.95513						137.001	0.93999						133.711	0.90898
				137.225	0.9552						137.225	0.94009						133.93	0.90911
				137.449	0.95527						137.449	0.94018						134.149	0.90925
				137.674	0.95534						137.674	0.94027						134.367	0.90938
				137.898	0.95541						137.898	0.94036						134.586	0.90952
				138.122	0.95548						138.122	0.94045						134.805	0.90965
				138.346	0.95555						138.346	0.94054						135.024	0.90978
				138.571	0.95562						138.571	0.94063						135.243	0.90992
				138.795	0.95569						138.795	0.94072						135.462	0.91005
				139.019	0.95576						139.019	0.94081						135.681	0.91018
				139.243	0.95582						139.243	0.9409						135.899	0.91031
				139.467	0.95589						139.467	0.94099						136.118	0.91044
				139.692	0.95596						139.692	0.94108						136.337	0.91057
				139.916	0.95603						139.916	0.94117						136.556	0.91071
				140.14	0.95609						140.14	0.94126						136.775	0.91084
				140.364	0.95616						140.364	0.94135						136.994	0.91097
				140.589	0.95623						140.589	0.94144						137.212	0.91109
				140.813	0.95629						140.813	0.94152						137.431	0.91122
				141.037	0.95636						141.037	0.94161						137.65	0.91135
				141.261	0.95643						141.261	0.9417						137.869	0.91148
				141.485	0.95649						141.485	0.94179						138.088	0.91161
				141.71	0.95656						141.71	0.94187						138.307	0.91174
				141.934	0.95662						141.934	0.94196						138.525	0.91186
				142.158	0.95669						142.158	0.94205						138.744	0.91199
				142.382	0.95676						142.382	0.94213						138.963	0.91212
				142.607	0.95682						142.607	0.94222						139.182	0.91224
				142.831	0.95689						142.831	0.9423						139.401	0.91237
				143.055	0.95695						143.055	0.94239						139.62	0.91249
				143.279	0.95701						143.279	0.94247						139.838	0.91262
				143.504	0.95708						143.504	0.94256						140.057	0.91274
				143.728	0.95714						143.728	0.94264						140.276	0.91287
				143.952	0.95721						143.952	0.94273						140.495	0.91299
				144.176	0.95727						144.176	0.94281						140.714	0.91312
				144.4	0.95733						144.4	0.94289						140.933	0.91324
				144.625	0.9574						144.625	0.94298						141.151	0.91336
				144.849	0.95746						144.849	0.94306						141.37	0.91349
				145.073	0.95752						145.073	0.94314						141.589	0.91361
				145.297	0.95759						145.297	0.94323						141.808	0.91373
				145.522	0.95765						145.522	0.94331						142.027	0.91385
				145.746	0.95771						145.746	0.94339						142.246	0.91397
				145.97	0.95777						145.97	0.94347						142.465	0.91409
				146.194	0.95784						146.194	0.94356						142.683	0.91421
				146.418	0.9579						146.418	0.94364						142.902	0.91433
				146.643	0.95796						146.643	0.94372						143.121	0.91445
				146.867	0.95802						146.867	0.9438						143.34	0.91457
				147.091	0.95808						147.091	0.94388						143.559	0.91469
				147.315	0.95814						147.315	0.94396						143.778	0.91481
				147.54	0.9582						147.54	0.94404						143.996	0.91493
				147.764	0.95826						147.764	0.94412						144.215	0.91505
				147.988	0.95832						147.988	0.9442						144.434	0.91517
				148.212	0.95839						148.212	0.94428						144.653	0.91528
				148.436	0.95845						148.436	0.94436						144.872	0.9154
				148.661	0.95851						148.661	0.94444						145.091	0.91552
				148.885	0.95857						148.885	0.94452						145.309	0.91563
				149.109	0.95863						149.109	0.9446						145.528	0.91575
				149.333	0.95868						149.333	0.94468						145.747	0.91587
				149.558	0.95874						149.558	0.94476						145.966	0.91598
				149.782	0.9588						149.782	0.94483						146.185	0.9161
				150.006	0.95886						150.006	0.94491						146.404	0.91621
				150.23	0.95892						150.23	0.94499						146.622	0.91633
				150.454	0.95898						150.454	0.94507						146.841	0.91644
				150.679	0.95904						150.679	0.94515						147.06	0.91656
				150.903	0.9591						150.903	0.94522						147.279	0.91667
				151.127	0.95915						151.127	0.9453						147.498	0.91678
				151.351	0.95921						151.351	0.94538						147.717	0.9169
				151.576	0.95927						151.576	0.94545						147.936	0.91701
				151.8	0.95933						151.8	0.94553						148.154	0.91712
				152.024	0.95939						152.024	0.9456						148.373	0.91723
				152.248	0.95944						152.248	0.94568						148.592	0.91735
				152.472	0.9595						152.472	0.94576						148.811	0.91746
				152.697	0.95956						152.697	0.94583						149.03	0.91757
				152.921	0.95961						152.921	0.94591						149.249	0.91768
				153.145	0.95967						153.145	0.94598						149.467	0.91779
				153.369	0.95973						153.369	0.94606						149.686	0.9179
				153.594	0.95978						153.594	0.94613						149.905	0.91801
				153.818	0.95984						153.818	0.94621						150.124	0.91812
				154.042	0.9599						154.042	0.94628						150.343	0.91823
				154.266	0.95995						154.266	0.94635						150.562	0.91834
				154.49	0.96001						154.49	0.94643						150.78	0.91845
				154.715	0.96006						154.715	0.9465						150.999	0.91856
				154.939	0.96012						154.939	0.94657						151.218	0.91867
				155.163	0.96017						155.163	0.94665						151.437	0.91877
				155.387	0.96023						155.387	0.94672						151.656	0.91888
				155.612	0.96028						155.612	0.94679						151.875	0.91899
				155.836	0.96034						155.836	0.94687						152.093	0.9191
				156.06	0.96039						156.06	0.94694						152.312	0.9192
				156.284	0.96045						156.284	0.94701						152.531	0.91931
				156.509	0.9605						156.509	0.94708						152.75	0.91942
				156.733	0.96056						156.733	0.94715						152.969	0.91952
				156.957	0.96061						156.957	0.94722						153.188	0.91963
				157.181	0.96067						157.181	0.9473						153.407	0.91973
				157.405	0.96072						157.405	0.94737						153.625	0.91984
				157.63	0.96077						157.63	0.94744						153.844	0.91994
				157.854	0.96083						157.854	0.94751						154.063	0.92005
				158.078	0.96088						158.078	0.94758						154.282	0.92015
				158.302	0.96093						158.302	0.94765						154.501	0.92026
				158.527	0.96099						158.527	0.94772						154.72	0.92036
				158.751	0.96104						158.751	0.94779						154.938	0.92046
				158.975	0.96109						158.975	0.94786						155.157	0.92057
				159.199	0.96114						159.199	0.94793						155.376	0.92067
				159.423	0.9612						159.423	0.948						155.595	0.92077
				159.648	0.96125						159.648	0.94807						155.814	0.92088
				159.872	0.9613						159.872	0.94814						156.033	0.92098
				160.096	0.96135						160.096	0.94821						156.251	0.92108
				160.32	0.96141						160.32	0.94828						156.47	0.92118
				160.545	0.96146						160.545	0.94834						156.689	0.92128
				160.769	0.96151						160.769	0.94841						156.908	0.92138
				160.993	0.96156						160.993	0.94848						157.127	0.92149
				161.217	0.96161						161.217	0.94855						157.346	0.92159
				161.441	0.96166						161.441	0.94862						157.564	0.92169
				161.666	0.96171						161.666	0.94868						157.783	0.92179
				161.89	0.96177						161.89	0.94875						158.002	0.92189
				162.114	0.96182						162.114	0.94882						158.221	0.92199
				162.338	0.96187						162.338	0.94889						158.44	0.92209
				162.563	0.96192						162.563	0.94895						158.659	0.92219
				162.787	0.96197						162.787	0.94902						158.877	0.92228
				163.011	0.96202						163.011	0.94909						159.096	0.92238
				163.235	0.96207						163.235	0.94915						159.315	0.92248
				163.459	0.96212						163.459	0.94922						159.534	0.92258
				163.684	0.96217						163.684	0.94929						159.753	0.92268
				163.908	0.96222						163.908	0.94935						159.972	0.92278
				164.132	0.96227						164.132	0.94942						160.191	0.92287
				164.356	0.96232						164.356	0.94948						160.409	0.92297
				164.581	0.96237						164.581	0.94955						160.628	0.92307
				164.805	0.96242						164.805	0.94961						160.847	0.92316
				165.029	0.96247						165.029	0.94968						161.066	0.92326
				165.253	0.96251						165.253	0.94974						161.285	0.92336
				165.477	0.96256						165.477	0.94981						161.504	0.92345
				165.702	0.96261						165.702	0.94987						161.722	0.92355
				165.926	0.96266						165.926	0.94994						161.941	0.92364
				166.15	0.96271						166.15	0.95						162.16	0.92374
				166.374	0.96276						166.374	0.95006						162.379	0.92383
				166.599	0.96281						166.599	0.95013						162.598	0.92393
				166.823	0.96285						166.823	0.95019						162.817	0.92402
				167.047	0.9629						167.047	0.95026						163.035	0.92412
				167.271	0.96295						167.271	0.95032						163.254	0.92421
				167.495	0.963						167.495	0.95038						163.473	0.92431
				167.72	0.96305						167.72	0.95045						163.692	0.9244
				167.944	0.96309						167.944	0.95051						163.911	0.92449
				168.168	0.96314						168.168	0.95057						164.13	0.92459
				168.392	0.96319						168.392	0.95063						164.348	0.92468
				168.617	0.96323						168.617	0.9507						164.567	0.92477
				168.841	0.96328						168.841	0.95076						164.786	0.92486
				169.065	0.96333						169.065	0.95082						165.005	0.92496
				169.289	0.96338						169.289	0.95088						165.224	0.92505
				169.514	0.96342						169.514	0.95094						165.443	0.92514
				169.738	0.96347						169.738	0.95101						165.662	0.92523
				169.962	0.96352						169.962	0.95107						165.88	0.92532
				170	0.96352						170	0.95108						166.099	0.92541
				170.186	0.96356						170.186	0.95113						166.318	0.92551
				170.41	0.96361						170.41	0.95119						166.537	0.9256
				170.635	0.96365						170.635	0.95125						166.756	0.92569
				170.859	0.9637						170.859	0.95131						166.842	0.92572
				171.083	0.96375						171.083	0.95137						166.975	0.92578
				171.307	0.96379						171.307	0.95143						167.193	0.92587
				171.532	0.96384						171.532	0.95149						167.412	0.92596
				171.756	0.96388						171.756	0.95155						167.631	0.92605
				171.98	0.96393						171.98	0.95161						167.85	0.92614
				172.204	0.96397						172.204	0.95167						168.069	0.92622
				172.428	0.96402						172.428	0.95173						168.288	0.92631
				172.653	0.96406						172.653	0.95179						168.506	0.9264
				172.877	0.96411						172.877	0.95185						168.725	0.92649
				173.101	0.96415						173.101	0.95191						168.944	0.92658
				173.325	0.9642						173.325	0.95197						169.163	0.92667
				173.55	0.96424						173.55	0.95203						169.382	0.92675
				173.774	0.96429						173.774	0.95209						169.601	0.92684
				173.998	0.96433						173.998	0.95215						169.819	0.92693
				174.222	0.96438						174.222	0.95221						170.038	0.92702
				174.446	0.96442						174.446	0.95227						170.257	0.9271
				174.671	0.96446						174.671	0.95233						170.476	0.92719
				174.895	0.96451						174.895	0.95238						170.695	0.92728
				175.119	0.96455						175.119	0.95244						170.914	0.92736
				175.343	0.96459						175.343	0.9525						171.133	0.92745
				175.568	0.96464						175.568	0.95256						171.351	0.92754
				175.792	0.96468						175.792	0.95262						171.57	0.92762
				176.016	0.96473						176.016	0.95267						171.789	0.92771
				176.24	0.96477						176.24	0.95273						172.008	0.92779
				176.464	0.96481						176.464	0.95279						172.227	0.92788
				176.689	0.96485						176.689	0.95284						172.446	0.92796
				176.913	0.9649						176.913	0.9529						172.664	0.92805
				177.137	0.96494						177.137	0.95296						172.883	0.92813
				177.361	0.96498						177.361	0.95302						173.102	0.92822
				177.586	0.96503						177.586	0.95307						173.321	0.9283
				177.81	0.96507						177.81	0.95313						173.54	0.92839
				178.034	0.96511						178.034	0.95318						173.759	0.92847
				178.258	0.96515						178.258	0.95324						173.977	0.92855
				178.482	0.9652						178.482	0.9533						174.196	0.92864
				178.707	0.96524						178.707	0.95335						174.415	0.92872
				178.931	0.96528						178.931	0.95341						174.634	0.9288
				179.155	0.96532						179.155	0.95346						174.853	0.92889
				179.379	0.96536						179.379	0.95352						175.072	0.92897
				179.604	0.96541						179.604	0.95357						175.29	0.92905
				179.828	0.96545						179.828	0.95363						175.509	0.92913
				180.052	0.96549						180.052	0.95369						175.728	0.92922
				180.276	0.96553						180.276	0.95374						175.947	0.9293
				180.5	0.96557						180.5	0.9538						176.166	0.92938
				180.725	0.96561						180.725	0.95385						176.385	0.92946
				180.949	0.96565						180.949	0.9539						176.603	0.92954
				181.173	0.96569						181.173	0.95396						176.822	0.92962
				181.397	0.96574						181.397	0.95401						177.041	0.9297
				181.622	0.96578						181.622	0.95407						177.26	0.92978
				181.846	0.96582						181.846	0.95412						177.479	0.92987
				182.07	0.96586						182.07	0.95418						177.698	0.92995
				182.294	0.9659						182.294	0.95423						177.917	0.93003
				182.519	0.96594						182.519	0.95428						178.135	0.93011
				182.743	0.96598						182.743	0.95434						178.354	0.93019
				182.967	0.96602						182.967	0.95439						178.573	0.93027
				183.191	0.96606						183.191	0.95444						178.792	0.93034
				183.415	0.9661						183.415	0.9545						179.011	0.93042
				183.64	0.96614						183.64	0.95455						179.23	0.9305
				183.864	0.96618						183.864	0.9546						179.448	0.93058
				184.088	0.96622						184.088	0.95466						179.667	0.93066
				184.312	0.96626						184.312	0.95471						179.886	0.93074
				184.537	0.9663						184.537	0.95476						180.105	0.93082
				184.761	0.96634						184.761	0.95481						180.324	0.9309
				184.985	0.96638						184.985	0.95487						180.543	0.93097
				185.209	0.96642						185.209	0.95492						180.761	0.93105
				185.433	0.96646						185.433	0.95497						180.98	0.93113
				185.658	0.9665						185.658	0.95502						181.199	0.93121
				185.882	0.96653						185.882	0.95507						181.418	0.93128
				186.106	0.96657						186.106	0.95513						181.637	0.93136
				186.33	0.96661						186.33	0.95518						181.856	0.93144
				186.555	0.96665						186.555	0.95523						182.074	0.93152
				186.779	0.96669						186.779	0.95528						182.293	0.93159
				187.003	0.96673						187.003	0.95533						182.512	0.93167
				187.227	0.96677						187.227	0.95538						182.731	0.93175
				187.451	0.96681						187.451	0.95543						182.95	0.93182
				187.676	0.96684						187.676	0.95548						183.169	0.9319
				187.9	0.96688						187.9	0.95554						183.388	0.93197
				188.124	0.96692						188.124	0.95559						183.606	0.93205
				188.348	0.96696						188.348	0.95564						183.825	0.93212
				188.573	0.967						188.573	0.95569						184.044	0.9322
				188.797	0.96703						188.797	0.95574						184.263	0.93227
				189.021	0.96707						189.021	0.95579						184.482	0.93235
				189.245	0.96711						189.245	0.95584						184.701	0.93242
				189.469	0.96715						189.469	0.95589						184.919	0.9325
				189.694	0.96718						189.694	0.95594						185.138	0.93257
				189.918	0.96722						189.918	0.95599						185.357	0.93265
				190.142	0.96726						190.142	0.95604						185.576	0.93272
				190.366	0.9673						190.366	0.95609						185.795	0.9328
				190.591	0.96733						190.591	0.95614						186.014	0.93287
				190.815	0.96737						190.815	0.95619						186.232	0.93294
				191.039	0.96741						191.039	0.95623						186.451	0.93302
				191.263	0.96745						191.263	0.95628						186.67	0.93309
				191.487	0.96748						191.487	0.95633						186.889	0.93316
				191.712	0.96752						191.712	0.95638						187.108	0.93324
				191.936	0.96756						191.936	0.95643						187.327	0.93331
				192.16	0.96759						192.16	0.95648						187.545	0.93338
				192.384	0.96763						192.384	0.95653						187.764	0.93345
				192.609	0.96767						192.609	0.95658						187.983	0.93353
				192.833	0.9677						192.833	0.95662						188.202	0.9336
				193.057	0.96774						193.057	0.95667						188.421	0.93367
				193.281	0.96777						193.281	0.95672						188.64	0.93374
				193.506	0.96781						193.506	0.95677						188.859	0.93382
				193.73	0.96785						193.73	0.95682						189.077	0.93389
				193.954	0.96788						193.954	0.95686						189.296	0.93396
				194.178	0.96792						194.178	0.95691						189.515	0.93403
				194.402	0.96795						194.402	0.95696						189.734	0.9341
				194.627	0.96799						194.627	0.95701						189.953	0.93417
				194.851	0.96803						194.851	0.95705						190.172	0.93424
				195.075	0.96806						195.075	0.9571						190.39	0.93431
				195.299	0.9681						195.299	0.95715						190.609	0.93438
				195.524	0.96813						195.524	0.9572						190.828	0.93445
				195.748	0.96817						195.748	0.95724						191.047	0.93452
				195.972	0.9682						195.972	0.95729						191.266	0.93459
				196.196	0.96824						196.196	0.95734						191.485	0.93466
				196.42	0.96827						196.42	0.95738						191.703	0.93473
				196.645	0.96831						196.645	0.95743						191.922	0.9348
				196.869	0.96834						196.869	0.95748						192.141	0.93487
				197.093	0.96838						197.093	0.95752						192.36	0.93494
				197.317	0.96841						197.317	0.95757						192.579	0.93501
				197.542	0.96845						197.542	0.95762						192.798	0.93508
				197.766	0.96848						197.766	0.95766						193.016	0.93515
				197.99	0.96852						197.99	0.95771						193.235	0.93522
				198.214	0.96855						198.214	0.95775						193.454	0.93529
				198.438	0.96858						198.438	0.9578						193.673	0.93536
				198.663	0.96862						198.663	0.95784						193.892	0.93542
				198.887	0.96865						198.887	0.95789						194.111	0.93549
				199.111	0.96869						199.111	0.95794						194.329	0.93556
				199.335	0.96872						199.335	0.95798						194.548	0.93563
				199.56	0.96876						199.56	0.95803						194.767	0.9357
				199.784	0.96879						199.784	0.95807						194.986	0.93576
				200.008	0.96882						200.008	0.95812						195.205	0.93583
				200.232	0.96886						200.232	0.95816						195.424	0.9359
				200.456	0.96889						200.456	0.95821						195.643	0.93597
				200.681	0.96892						200.681	0.95825						195.861	0.93603
				200.905	0.96896						200.905	0.9583						196.08	0.9361
				201.129	0.96899						201.129	0.95834						196.299	0.93617
				201.353	0.96903						201.353	0.95838						196.518	0.93623
				201.578	0.96906						201.578	0.95843						196.737	0.9363
				201.802	0.96909						201.802	0.95847						196.956	0.93637
				202.026	0.96913						202.026	0.95852						197.174	0.93643
				202.25	0.96916						202.25	0.95856						197.393	0.9365
				202.474	0.96919						202.474	0.95861						197.612	0.93656
				202.699	0.96922						202.699	0.95865						197.831	0.93663
				202.923	0.96926						202.923	0.95869						198.05	0.9367
				203.147	0.96929						203.147	0.95874						198.269	0.93676
				203.371	0.96932						203.371	0.95878						198.487	0.93683
				203.596	0.96936						203.596	0.95882						198.706	0.93689
				203.82	0.96939						203.82	0.95887						198.925	0.93696
				204.044	0.96942						204.044	0.95891						199.144	0.93702
				204.268	0.96945						204.268	0.95895						199.363	0.93709
				204.492	0.96949						204.492	0.959						199.582	0.93715
				204.717	0.96952						204.717	0.95904						199.8	0.93722
				204.941	0.96955						204.941	0.95908						200.019	0.93728
				205.165	0.96958						205.165	0.95913						200.238	0.93734
				205.389	0.96962						205.389	0.95917						200.457	0.93741
				205.614	0.96965						205.614	0.95921						200.676	0.93747
				205.838	0.96968						205.838	0.95926						200.895	0.93754
				206.062	0.96971						206.062	0.9593						201.114	0.9376
				206.286	0.96974						206.286	0.95934						201.332	0.93766
				206.511	0.96978						206.511	0.95938						201.551	0.93773
				206.735	0.96981						206.735	0.95942						201.77	0.93779
				206.959	0.96984						206.959	0.95947						201.989	0.93785
				207.183	0.96987						207.183	0.95951						202.208	0.93792
				207.407	0.9699						207.407	0.95955						202.427	0.93798
				207.632	0.96993						207.632	0.95959						202.645	0.93804
				207.856	0.96997						207.856	0.95964						202.864	0.93811
				208.08	0.97						208.08	0.95968						203.083	0.93817
				208.304	0.97003						208.304	0.95972						203.302	0.93823
				208.529	0.97006						208.529	0.95976						203.521	0.93829
				208.753	0.97009						208.753	0.9598						203.74	0.93836
				208.977	0.97012						208.977	0.95984						203.958	0.93842
				209.201	0.97015						209.201	0.95988						204.177	0.93848
				209.425	0.97018						209.425	0.95993						204.396	0.93854
				209.65	0.97021						209.65	0.95997						204.615	0.9386
				209.874	0.97025						209.874	0.96001						204.834	0.93867
				210.098	0.97028						210.098	0.96005						205.053	0.93873
				210.322	0.97031						210.322	0.96009						205.271	0.93879
				210.547	0.97034						210.547	0.96013						205.49	0.93885
				210.771	0.97037						210.771	0.96017						205.709	0.93891
				210.995	0.9704						210.995	0.96021						205.928	0.93897
				211.219	0.97043						211.219	0.96025						206.147	0.93903
				211.443	0.97046						211.443	0.96029						206.366	0.93909
				211.668	0.97049						211.668	0.96033						206.585	0.93915
				211.892	0.97052						211.892	0.96037						206.803	0.93921
				212.116	0.97055						212.116	0.96041						207.022	0.93928
				212.34	0.97058						212.34	0.96045						207.241	0.93934
				212.565	0.97061						212.565	0.96049						207.46	0.9394
				212.789	0.97064						212.789	0.96053						207.679	0.93946
				213.013	0.97067						213.013	0.96057						207.898	0.93952
				213.237	0.9707						213.237	0.96061						208.116	0.93958
				213.461	0.97073						213.461	0.96065						208.335	0.93964
				213.686	0.97076						213.686	0.96069						208.554	0.93969
				213.91	0.97079						213.91	0.96073						208.773	0.93975
				214.134	0.97082						214.134	0.96077						208.992	0.93981
				214.358	0.97085						214.358	0.96081						209.211	0.93987
				214.583	0.97088						214.583	0.96085						209.429	0.93993
				214.807	0.97091						214.807	0.96089						209.648	0.93999
				215.031	0.97094						215.031	0.96093						209.867	0.94005
				215.255	0.97097						215.255	0.96097						210.086	0.94011
				215.479	0.971						215.479	0.96101						210.305	0.94017
				215.704	0.97103						215.704	0.96105						210.524	0.94023
				215.928	0.97106						215.928	0.96109						210.742	0.94028
				216.152	0.97108						216.152	0.96113						210.961	0.94034
				216.376	0.97111						216.376	0.96116						211.18	0.9404
				216.601	0.97114						216.601	0.9612						211.399	0.94046
				216.825	0.97117						216.825	0.96124						211.618	0.94052
				217.049	0.9712						217.049	0.96128						211.837	0.94057
				217.273	0.97123						217.273	0.96132						212.055	0.94063
				217.498	0.97126						217.498	0.96136						212.274	0.94069
				217.722	0.97129						217.722	0.9614						212.493	0.94075
				217.946	0.97132						217.946	0.96143						212.712	0.94081
				218.17	0.97134						218.17	0.96147						212.931	0.94086
				218.394	0.97137						218.394	0.96151						213.15	0.94092
				218.619	0.9714						218.619	0.96155						213.369	0.94098
				218.843	0.97143						218.843	0.96159						213.587	0.94103
				219.067	0.97146						219.067	0.96162						213.806	0.94109
				219.291	0.97149						219.291	0.96166						214.025	0.94115
				219.516	0.97151						219.516	0.9617						214.244	0.9412
				219.74	0.97154						219.74	0.96174						214.463	0.94126
				219.964	0.97157						219.964	0.96177						214.682	0.94132
				220.188	0.9716						220.188	0.96181						214.9	0.94137
				220.412	0.97163						220.412	0.96185						215.119	0.94143
				220.637	0.97166						220.637	0.96189						215.338	0.94149
				220.861	0.97168						220.861	0.96192						215.557	0.94154
				221.085	0.97171						221.085	0.96196						215.776	0.9416
				221.309	0.97174						221.309	0.962						215.995	0.94165
				221.534	0.97177						221.534	0.96203						216.213	0.94171
				221.758	0.97179						221.758	0.96207						216.432	0.94176
				221.982	0.97182						221.982	0.96211						216.651	0.94182
				222.206	0.97185						222.206	0.96215						216.87	0.94188
				224	0.97207						224	0.96244						218.621	0.94231

## Sheet: Figure 5f
Figure 5f
V416 mutant in dark								V416 mutant after light
Measured anisotropy data					Fitted curve			Measured anisotropy data					Fitted curve
Concentration (nM)	Anisotropy1	Anisotropy2	Anisotropy3		Concentration (nM)	Anisotropy		Concentration (nM)	Anisotropy1	Anisotropy2	Anisotropy3		Concentration (nM)	Anisotropy
0	-0.0496771	0.0397417	0.00993542		0	0		0	-0.0118451	-0.0249439	0.0368076		0	0
5.8693	0.558867	0.375062	0.54148		0.42829	0.04772		5.8693	0.369891	0.442871	0.330595		0.42829	0.02519
11.7241	0.65077	0.52161	0.591157		0.85659	0.09109		11.7241	0.470939	0.467197	0.341823		0.85659	0.04915
29.2025	0.705415	0.563835	0.727769		1.28488	0.13068		29.2025	0.648709	0.663679			1.28488	0.07196
46.5526	0.797317	0.842027			1.71317	0.16697		46.5526	0.66555	0.644966	0.764727		1.71317	0.0937
69.4891	1.1078	0.727769	0.772479		2.14147	0.20035		69.4891	0.693619	0.686134	0.689876		2.14147	0.11444
114.699	1.06806	0.906607	0.837059		2.56976	0.23116		114.699	0.792421	0.777826			2.56976	0.13425
170	1.13015	0.963736	0.720318		2.99805	0.25968		170	0.87326	0.878874			2.99805	0.1532
224	1.04322	1.08048	0.854446		3.42635	0.28616		224	0.964951	0.94811	0.987406		3.42635	0.17134
276.744	0.928962	0.854446			3.85464	0.31082		276.744	1.04167	0.972436	1.01735		3.85464	0.18872
353.6	1.20715	0.876801			4.28293	0.33382		353.6	1.02857	0.929397	0.967197		4.28293	0.20538
427.865	1.30402	1.04819	0.817188		4.71123	0.35534		427.865	1.11091	0.970565			4.71123	0.22137
					5.13952	0.37552							5.13952	0.23673
					5.56782	0.39447							5.56782	0.2515
					5.8693	0.40713							5.8693	0.26155
					5.99611	0.4123							5.99611	0.2657
					6.4244	0.42911							6.4244	0.27938
					6.8527	0.44499							6.8527	0.29256
					7.28099	0.46001							7.28099	0.30526
					7.70928	0.47424							7.70928	0.31751
					8.13758	0.48773							8.13758	0.32934
					8.56587	0.50055							8.56587	0.34077
					8.99416	0.51275							8.99416	0.35182
					9.42246	0.52436							9.42246	0.3625
					9.85075	0.53543							9.85075	0.37283
					10.279	0.546							10.279	0.38284
					10.7073	0.5561							10.7073	0.39253
					11.1356	0.56576							11.1356	0.40192
					11.5639	0.57501							11.5639	0.41102
					11.7241	0.57837							11.7241	0.41436
					11.9922	0.58387							11.9922	0.41985
					12.4205	0.59237							12.4205	0.42843
					12.8488	0.60053							12.8488	0.43675
					13.2771	0.60837							13.2771	0.44483
					13.7054	0.61591							13.7054	0.45268
					14.1337	0.62316							14.1337	0.46032
					14.562	0.63015							14.562	0.46774
					14.9903	0.63688							14.9903	0.47497
					15.4186	0.64337							15.4186	0.482
					15.8469	0.64963							15.8469	0.48884
					16.2752	0.65567							16.2752	0.49551
					16.7035	0.66152							16.7035	0.502
					17.1317	0.66716							17.1317	0.50833
					17.56	0.67262							17.56	0.5145
					17.9883	0.67791							17.9883	0.52052
					18.4166	0.68302							18.4166	0.52639
					18.8449	0.68798							18.8449	0.53212
					19.2732	0.69278							19.2732	0.53771
					19.7015	0.69744							19.7015	0.54317
					20.1298	0.70196							20.1298	0.5485
					20.5581	0.70635							20.5581	0.55371
					20.9864	0.7106							20.9864	0.5588
					21.4147	0.71474							21.4147	0.56377
					21.843	0.71876							21.843	0.56864
					22.2713	0.72267							22.2713	0.57339
					22.6995	0.72647							22.6995	0.57805
					23.1278	0.73017							23.1278	0.5826
					23.5561	0.73377							23.5561	0.58705
					23.9844	0.73728							23.9844	0.59142
					24.4127	0.74069							24.4127	0.59569
					24.841	0.74402							24.841	0.59987
					25.2693	0.74726							25.2693	0.60397
					25.6976	0.75042							25.6976	0.60798
					26.1259	0.7535							26.1259	0.61191
					26.5542	0.75651							26.5542	0.61577
					26.9825	0.75945							26.9825	0.61955
					27.4108	0.76231							27.4108	0.62325
					27.8391	0.76511							27.8391	0.62688
					28.2674	0.76784							28.2674	0.63045
					28.6957	0.77051							28.6957	0.63395
					29.124	0.77312							29.124	0.63738
					29.2024	0.77359							29.2024	0.638
					29.5523	0.77567							29.5523	0.64075
					29.9805	0.77817							29.9805	0.64405
					30.4088	0.78061							30.4088	0.6473
					30.8371	0.78299							30.8371	0.65048
					31.2654	0.78533							31.2654	0.65361
					31.6937	0.78761							31.6937	0.65669
					32.122	0.78985							32.122	0.65971
					32.5503	0.79204							32.5503	0.66268
					32.9786	0.79418							32.9786	0.66559
					33.4069	0.79628							33.4069	0.66846
					33.8352	0.79834							33.8352	0.67128
					34.2635	0.80036							34.2635	0.67405
					34.6918	0.80234							34.6918	0.67677
					35.1201	0.80428							35.1201	0.67945
					35.5484	0.80618							35.5484	0.68208
					35.9766	0.80804							35.9766	0.68467
					36.4049	0.80987							36.4049	0.68722
					36.8332	0.81167							36.8332	0.68973
					37.2615	0.81343							37.2615	0.6922
					37.6898	0.81516							37.6898	0.69463
					38.1181	0.81685							38.1181	0.69702
					38.5464	0.81852							38.5464	0.69938
					38.9747	0.82015							38.9747	0.7017
					39.403	0.82176							39.403	0.70398
					39.8313	0.82334							39.8313	0.70623
					40.2596	0.82489							40.2596	0.70844
					40.6879	0.82641							40.6879	0.71062
					41.1162	0.82791							41.1162	0.71277
					41.5445	0.82938							41.5445	0.71489
					41.9728	0.83083							41.9728	0.71698
					42.401	0.83225							42.401	0.71903
					42.8293	0.83365							42.8293	0.72106
					43.2576	0.83502							43.2576	0.72306
					43.6859	0.83638							43.6859	0.72502
					44.1142	0.83771							44.1142	0.72697
					44.5425	0.83902							44.5425	0.72888
					44.9708	0.84031							44.9708	0.73077
					45.3991	0.84157							45.3991	0.73263
					45.8274	0.84282							45.8274	0.73446
					46.2557	0.84405							46.2557	0.73627
					46.5526	0.84489							46.5526	0.73751
					46.684	0.84526							46.684	0.73806
					47.1123	0.84645							47.1123	0.73982
					47.5406	0.84762							47.5406	0.74156
					47.9689	0.84878							47.9689	0.74328
					48.3972	0.84991							48.3972	0.74497
					48.8254	0.85104							48.8254	0.74664
					49.2537	0.85214							49.2537	0.74829
					49.682	0.85323							49.682	0.74992
					50.1103	0.8543							50.1103	0.75152
					50.5386	0.85535							50.5386	0.75311
					50.9669	0.8564							50.9669	0.75467
					51.3952	0.85742							51.3952	0.75622
					51.8235	0.85843							51.8235	0.75775
					52.2518	0.85943							52.2518	0.75926
					52.6801	0.86041							52.6801	0.76074
					53.1084	0.86138							53.1084	0.76222
					53.5367	0.86234							53.5367	0.76367
					53.965	0.86328							53.965	0.7651
					54.3933	0.86421							54.3933	0.76652
					54.8216	0.86513							54.8216	0.76792
					55.2499	0.86604							55.2499	0.76931
					55.6782	0.86693							55.6782	0.77068
					56.1064	0.86781							56.1064	0.77203
					56.5347	0.86868							56.5347	0.77336
					56.963	0.86954							56.963	0.77468
					57.3913	0.87039							57.3913	0.77599
					57.8196	0.87123							57.8196	0.77728
					58.2479	0.87205							58.2479	0.77855
					58.6762	0.87287							58.6762	0.77981
					59.1045	0.87367							59.1045	0.78106
					59.5328	0.87447							59.5328	0.78229
					59.9611	0.87525							59.9611	0.78351
					60.3894	0.87603							60.3894	0.78472
					60.8177	0.87679							60.8177	0.78591
					61.246	0.87755							61.246	0.78709
					61.6743	0.87829							61.6743	0.78825
					62.1026	0.87903							62.1026	0.78941
					62.5309	0.87976							62.5309	0.79055
					62.9591	0.88048							62.9591	0.79168
					63.3874	0.88119							63.3874	0.79279
					63.8157	0.8819							63.8157	0.7939
					64.244	0.88259							64.244	0.79499
					64.6723	0.88328							64.6723	0.79607
					65.1006	0.88396							65.1006	0.79714
					65.5289	0.88463							65.5289	0.7982
					65.9572	0.88529							65.9572	0.79925
					66.3855	0.88595							66.3855	0.80028
					66.8138	0.8866							66.8138	0.80131
					67.2421	0.88724							67.2421	0.80232
					67.6704	0.88787							67.6704	0.80333
					68.0987	0.8885							68.0987	0.80432
					68.5269	0.88912							68.5269	0.80531
					68.9553	0.88973							68.9553	0.80629
					69.3835	0.89034							69.3835	0.80725
					69.4891	0.89048							69.4891	0.80749
					69.8118	0.89094							69.8118	0.80821
					70.2401	0.89153							70.2401	0.80915
					70.6684	0.89211							70.6684	0.81009
					71.0967	0.8927							71.0967	0.81102
					71.525	0.89327							71.525	0.81194
					71.9533	0.89384							71.9533	0.81285
					72.3816	0.8944							72.3816	0.81375
					72.8099	0.89496							72.8099	0.81464
					73.2382	0.89551							73.2382	0.81553
					73.6665	0.89605							73.6665	0.8164
					74.0948	0.89659							74.0948	0.81727
					74.5231	0.89712							74.5231	0.81813
					74.9514	0.89765							74.9514	0.81898
					75.3796	0.89817							75.3796	0.81982
					75.8079	0.89869							75.8079	0.82066
					76.2362	0.8992							76.2362	0.82149
					76.6645	0.89971							76.6645	0.82231
					77.0928	0.90021							77.0928	0.82312
					77.5211	0.90071							77.5211	0.82393
					77.9494	0.9012							77.9494	0.82472
					78.3777	0.90168							78.3777	0.82551
					78.806	0.90217							78.806	0.8263
					79.2343	0.90264							79.2343	0.82708
					79.6626	0.90312							79.6626	0.82785
					80.0909	0.90358							80.0909	0.82861
					80.5192	0.90405							80.5192	0.82936
					80.9475	0.90451							80.9475	0.83011
					81.3758	0.90496							81.3758	0.83086
					81.8041	0.90541							81.8041	0.83159
					82.2323	0.90586							82.2323	0.83232
					82.6606	0.9063							82.6606	0.83305
					83.0889	0.90674							83.0889	0.83377
					83.5172	0.90717							83.5172	0.83448
					83.9455	0.9076							83.9455	0.83518
					84.3738	0.90803							84.3738	0.83588
					84.8021	0.90845							84.8021	0.83658
					85.2304	0.90887							85.2304	0.83726
					85.6587	0.90928							85.6587	0.83795
					86.087	0.90969							86.087	0.83862
					86.5153	0.9101							86.5153	0.83929
					86.9436	0.9105							86.9436	0.83996
					87.3719	0.9109							87.3719	0.84062
					87.8002	0.9113							87.8002	0.84127
					88.2284	0.91169							88.2284	0.84192
					88.6568	0.91208							88.6568	0.84257
					89.085	0.91247							89.085	0.8432
					89.5133	0.91285							89.5133	0.84384
					89.9416	0.91323							89.9416	0.84447
					90.3699	0.91361							90.3699	0.84509
					90.7982	0.91398							90.7982	0.84571
					91.2265	0.91435							91.2265	0.84632
					91.6548	0.91471							91.6548	0.84693
					92.0831	0.91508							92.0831	0.84753
					92.5114	0.91544							92.5114	0.84813
					92.9397	0.91579							92.9397	0.84872
					93.368	0.91615							93.368	0.84931
					93.7963	0.9165							93.7963	0.8499
					94.2246	0.91685							94.2246	0.85048
					94.6529	0.91719							94.6529	0.85106
					95.0811	0.91753							95.0811	0.85163
					95.5094	0.91787							95.5094	0.85219
					95.9377	0.91821							95.9377	0.85276
					96.366	0.91854							96.366	0.85332
					96.7943	0.91888							96.7943	0.85387
					97.2226	0.9192							97.2226	0.85442
					97.6509	0.91953							97.6509	0.85497
					98.0792	0.91985							98.0792	0.85551
					98.5075	0.92017							98.5075	0.85605
					98.9358	0.92049							98.9358	0.85658
					99.3641	0.92081							99.3641	0.85711
					99.7924	0.92112							99.7924	0.85764
					100.221	0.92143							100.221	0.85816
					100.649	0.92174							100.649	0.85868
					101.077	0.92205							101.077	0.85919
					101.506	0.92235							101.506	0.8597
					101.934	0.92265							101.934	0.86021
					102.362	0.92295							102.362	0.86071
					102.79	0.92324							102.79	0.86121
					103.219	0.92354							103.219	0.86171
					103.647	0.92383							103.647	0.8622
					104.075	0.92412							104.075	0.86269
					104.504	0.92441							104.504	0.86318
					104.932	0.92469							104.932	0.86366
					105.36	0.92498							105.36	0.86414
					105.788	0.92526							105.788	0.86462
					106.217	0.92554							106.217	0.86509
					106.645	0.92581							106.645	0.86556
					107.073	0.92609							107.073	0.86602
					107.502	0.92636							107.502	0.86649
					107.93	0.92663							107.93	0.86695
					108.358	0.9269							108.358	0.8674
					108.787	0.92717							108.787	0.86786
					109.215	0.92743							109.215	0.86831
					109.643	0.9277							109.643	0.86875
					110.071	0.92796							110.071	0.8692
					110.5	0.92822							110.5	0.86964
					110.928	0.92847							110.928	0.87008
					111.356	0.92873							111.356	0.87051
					111.785	0.92898							111.785	0.87094
					112.213	0.92923							112.213	0.87137
					112.641	0.92949							112.641	0.8718
					113.069	0.92973							113.069	0.87222
					113.498	0.92998							113.498	0.87264
					113.926	0.93022							113.926	0.87306
					114.354	0.93047							114.354	0.87348
					114.699	0.93066							114.699	0.87381
					114.783	0.93071							114.783	0.87389
					115.211	0.93095							115.211	0.8743
					115.639	0.93119							115.639	0.87471
					116.068	0.93142							116.068	0.87511
					116.496	0.93166							116.496	0.87552
					116.924	0.93189							116.924	0.87592
					117.352	0.93212							117.352	0.87631
					117.781	0.93235							117.781	0.87671
					118.209	0.93258							118.209	0.8771
					118.637	0.93281							118.637	0.87749
					119.066	0.93304							119.066	0.87788
					119.494	0.93326							119.494	0.87826
					119.922	0.93348							119.922	0.87864
					120.35	0.9337							120.35	0.87902
					120.779	0.93392							120.779	0.8794
					121.207	0.93414							121.207	0.87977
					121.635	0.93436							121.635	0.88015
					122.064	0.93457							122.064	0.88052
					122.492	0.93479							122.492	0.88089
					122.92	0.935							122.92	0.88125
					123.349	0.93521							123.349	0.88162
					123.777	0.93542							123.777	0.88198
					124.205	0.93563							124.205	0.88234
					124.633	0.93584							124.633	0.88269
					125.062	0.93604							125.062	0.88305
					125.49	0.93625							125.49	0.8834
					125.918	0.93645							125.918	0.88375
					126.347	0.93665							126.347	0.8841
					126.775	0.93685							126.775	0.88445
					127.203	0.93705							127.203	0.88479
					127.631	0.93725							127.631	0.88513
					128.06	0.93745							128.06	0.88547
					128.488	0.93764							128.488	0.88581
					128.916	0.93784							128.916	0.88615
					129.345	0.93803							129.345	0.88648
					129.773	0.93822							129.773	0.88682
					130.201	0.93841							130.201	0.88715
					130.63	0.9386							130.63	0.88747
					131.058	0.93879							131.058	0.8878
					131.486	0.93898							131.486	0.88813
					131.914	0.93916							131.914	0.88845
					132.343	0.93935							132.343	0.88877
					132.771	0.93953							132.771	0.88909
					133.199	0.93971							133.199	0.88941
					133.628	0.9399							133.628	0.88972
					134.056	0.94008							134.056	0.89004
					134.484	0.94026							134.484	0.89035
					134.912	0.94043							134.912	0.89066
					135.341	0.94061							135.341	0.89097
					135.769	0.94079							135.769	0.89127
					136.197	0.94096							136.197	0.89158
					136.626	0.94114							136.626	0.89188
					137.054	0.94131							137.054	0.89218
					137.482	0.94148							137.482	0.89248
					137.91	0.94165							137.91	0.89278
					138.339	0.94182							138.339	0.89308
					138.767	0.94199							138.767	0.89337
					139.195	0.94216							139.195	0.89367
					139.624	0.94233							139.624	0.89396
					140.052	0.94249							140.052	0.89425
					140.48	0.94266							140.48	0.89454
					140.909	0.94282							140.909	0.89482
					141.337	0.94299							141.337	0.89511
					141.765	0.94315							141.765	0.89539
					142.193	0.94331							142.193	0.89567
					142.622	0.94347							142.622	0.89596
					143.05	0.94363							143.05	0.89623
					143.478	0.94379							143.478	0.89651
					143.907	0.94395							143.907	0.89679
					144.335	0.94411							144.335	0.89706
					144.763	0.94426							144.763	0.89734
					145.191	0.94442							145.191	0.89761
					145.62	0.94457							145.62	0.89788
					146.048	0.94473							146.048	0.89815
					146.476	0.94488							146.476	0.89842
					146.905	0.94503							146.905	0.89868
					147.333	0.94518							147.333	0.89895
					147.761	0.94533							147.761	0.89921
					148.19	0.94548							148.19	0.89947
					148.618	0.94563							148.618	0.89973
					149.046	0.94578							149.046	0.89999
					149.474	0.94592							149.474	0.90025
					149.903	0.94607							149.903	0.90051
					150.331	0.94622							150.331	0.90076
					150.759	0.94636							150.759	0.90102
					151.188	0.9465							151.188	0.90127
					151.616	0.94665							151.616	0.90152
					152.044	0.94679							152.044	0.90177
					152.472	0.94693							152.472	0.90202
					152.901	0.94707							152.901	0.90227
					153.329	0.94721							153.329	0.90252
					153.757	0.94735							153.757	0.90276
					154.186	0.94749							154.186	0.90301
					154.614	0.94763							154.614	0.90325
					155.042	0.94777							155.042	0.90349
					155.471	0.9479							155.471	0.90373
					155.899	0.94804							155.899	0.90397
					156.327	0.94817							156.327	0.90421
					156.755	0.94831							156.755	0.90444
					157.184	0.94844							157.184	0.90468
					157.612	0.94857							157.612	0.90492
					158.04	0.94871							158.04	0.90515
					158.469	0.94884							158.469	0.90538
					158.897	0.94897							158.897	0.90561
					159.325	0.9491							159.325	0.90584
					159.753	0.94923							159.753	0.90607
					160.182	0.94936							160.182	0.9063
					160.61	0.94949							160.61	0.90653
					161.038	0.94961							161.038	0.90675
					161.467	0.94974							161.467	0.90698
					161.895	0.94987							161.895	0.9072
					162.323	0.94999							162.323	0.90742
					162.752	0.95012							162.752	0.90764
					163.18	0.95024							163.18	0.90786
					163.608	0.95037							163.608	0.90808
					164.036	0.95049							164.036	0.9083
					164.465	0.95061							164.465	0.90852
					164.893	0.95073							164.893	0.90873
					165.321	0.95085							165.321	0.90895
					165.75	0.95098							165.75	0.90916
					166.178	0.9511							166.178	0.90937
					166.606	0.95122							166.606	0.90959
					167.034	0.95133							167.034	0.9098
					167.463	0.95145							167.463	0.91001
					167.891	0.95157							167.891	0.91022
					168.319	0.95169							168.319	0.91043
					168.748	0.9518							168.748	0.91063
					169.176	0.95192							169.176	0.91084
					169.604	0.95204							169.604	0.91104
					170	0.95214							170	0.91123
					170.032	0.95215							170.032	0.91125
					170.461	0.95227							170.461	0.91145
					170.889	0.95238							170.889	0.91165
					171.317	0.95249							171.317	0.91186
					171.746	0.95261							171.746	0.91206
					172.174	0.95272							172.174	0.91226
					172.602	0.95283							172.602	0.91245
					173.031	0.95294							173.031	0.91265
					173.459	0.95305							173.459	0.91285
					173.887	0.95316							173.887	0.91305
					174.315	0.95327							174.315	0.91324
					174.744	0.95338							174.744	0.91344
					175.172	0.95349							175.172	0.91363
					175.6	0.9536							175.6	0.91382
					176.029	0.95371							176.029	0.91401
					176.457	0.95381							176.457	0.9142
					176.885	0.95392							176.885	0.91439
					177.313	0.95403							177.313	0.91458
					177.742	0.95413							177.742	0.91477
					178.17	0.95424							178.17	0.91496
					178.598	0.95434							178.598	0.91515
					179.027	0.95445							179.027	0.91533
					179.455	0.95455							179.455	0.91552
					179.883	0.95465							179.883	0.9157
					180.312	0.95476							180.312	0.91589
					180.74	0.95486							180.74	0.91607
					181.168	0.95496							181.168	0.91625
					181.596	0.95506							181.596	0.91643
					182.025	0.95516							182.025	0.91661
					182.453	0.95526							182.453	0.91679
					182.881	0.95536							182.881	0.91697
					183.31	0.95546							183.31	0.91715
					183.738	0.95556							183.738	0.91733
					184.166	0.95566							184.166	0.9175
					184.594	0.95576							184.594	0.91768
					185.023	0.95586							185.023	0.91785
					185.451	0.95596							185.451	0.91803
					185.879	0.95605							185.879	0.9182
					186.308	0.95615							186.308	0.91837
					186.736	0.95625							186.736	0.91855
					187.164	0.95634							187.164	0.91872
					187.593	0.95644							187.593	0.91889
					188.021	0.95653							188.021	0.91906
					188.449	0.95663							188.449	0.91923
					188.877	0.95672							188.877	0.91939
					189.306	0.95681							189.306	0.91956
					189.734	0.95691							189.734	0.91973
					190.162	0.957							190.162	0.9199
					190.591	0.95709							190.591	0.92006
					191.019	0.95718							191.019	0.92023
					191.447	0.95728							191.447	0.92039
					191.875	0.95737							191.875	0.92056
					192.304	0.95746							192.304	0.92072
					192.732	0.95755							192.732	0.92088
					193.16	0.95764							193.16	0.92104
					193.589	0.95773							193.589	0.9212
					194.017	0.95782							194.017	0.92136
					194.445	0.95791							194.445	0.92152
					194.874	0.958							194.874	0.92168
					195.302	0.95808							195.302	0.92184
					195.73	0.95817							195.73	0.922
					196.158	0.95826							196.158	0.92216
					196.587	0.95835							196.587	0.92231
					197.015	0.95843							197.015	0.92247
					197.443	0.95852							197.443	0.92262
					197.872	0.95861							197.872	0.92278
					198.3	0.95869							198.3	0.92293
					198.728	0.95878							198.728	0.92309
					199.156	0.95886							199.156	0.92324
					199.585	0.95895							199.585	0.92339
					200.013	0.95903							200.013	0.92354
					200.441	0.95912							200.441	0.92369
					200.87	0.9592							200.87	0.92384
					201.298	0.95928							201.298	0.92399
					201.726	0.95937							201.726	0.92414
					202.155	0.95945							202.155	0.92429
					202.583	0.95953							202.583	0.92444
					203.011	0.95961							203.011	0.92459
					203.439	0.95969							203.439	0.92473
					203.868	0.95978							203.868	0.92488
					204.296	0.95986							204.296	0.92503
					204.724	0.95994							204.724	0.92517
					205.153	0.96002							205.153	0.92532
					205.581	0.9601							205.581	0.92546
					206.009	0.96018							206.009	0.9256
					206.437	0.96026							206.437	0.92575
					206.866	0.96034							206.866	0.92589
					207.294	0.96041							207.294	0.92603
					207.722	0.96049							207.722	0.92617
					208.151	0.96057							208.151	0.92631
					208.579	0.96065							208.579	0.92645
					209.007	0.96073							209.007	0.92659
					209.435	0.9608							209.435	0.92673
					209.864	0.96088							209.864	0.92687
					210.292	0.96096							210.292	0.92701
					210.72	0.96103							210.72	0.92715
					211.149	0.96111							211.149	0.92728
					211.577	0.96118							211.577	0.92742
					212.005	0.96126							212.005	0.92756
					212.434	0.96134							212.434	0.92769
					212.862	0.96141							212.862	0.92783
					213.29	0.96148							213.29	0.92796
					213.718	0.96156							213.718	0.9281
					214.147	0.96163							214.147	0.92823
					214.575	0.96171							214.575	0.92836
					215.003	0.96178							215.003	0.9285
					215.432	0.96185							215.432	0.92863
					215.86	0.96193							215.86	0.92876
					216.288	0.962							216.288	0.92889
					216.716	0.96207							216.716	0.92902
					217.145	0.96214							217.145	0.92915
					217.573	0.96221							217.573	0.92928
					218.001	0.96229							218.001	0.92941
					218.43	0.96236							218.43	0.92954
					218.858	0.96243							218.858	0.92967
					219.286	0.9625							219.286	0.9298
					219.715	0.96257							219.715	0.92992
					220.143	0.96264							220.143	0.93005
					220.571	0.96271							220.571	0.93018
					220.999	0.96278							220.999	0.9303
					221.428	0.96285							221.428	0.93043
					221.856	0.96292							221.856	0.93055
					222.284	0.96299							222.284	0.93068
					222.713	0.96305							222.713	0.9308
					223.141	0.96312							223.141	0.93093
					223.569	0.96319							223.569	0.93105
					223.997	0.96326							223.997	0.93117
					224	0.96326							224	0.93117
					224.426	0.96333							224.426	0.93129
					224.854	0.96339							224.854	0.93142
					225.282	0.96346							225.282	0.93154
					225.711	0.96353							225.711	0.93166
					226.139	0.96359							226.139	0.93178
					226.567	0.96366							226.567	0.9319
					226.996	0.96373							226.996	0.93202
					227.424	0.96379							227.424	0.93214
					227.852	0.96386							227.852	0.93226
					228.28	0.96392							228.28	0.93238
					228.709	0.96399							228.709	0.93249
					229.137	0.96405							229.137	0.93261
					229.565	0.96412							229.565	0.93273
					229.994	0.96418							229.994	0.93285
					230.422	0.96425							230.422	0.93296
					230.85	0.96431							230.85	0.93308
					231.278	0.96437							231.278	0.9332
					231.707	0.96444							231.707	0.93331
					232.135	0.9645							232.135	0.93343
					232.563	0.96456							232.563	0.93354
					232.992	0.96463							232.992	0.93365
					233.42	0.96469							233.42	0.93377
					233.848	0.96475							233.848	0.93388
					234.277	0.96481							234.277	0.93399
					234.705	0.96488							234.705	0.93411
					235.133	0.96494							235.133	0.93422
					235.561	0.965							235.561	0.93433
					235.99	0.96506							235.99	0.93444
					236.418	0.96512							236.418	0.93455
					236.846	0.96518							236.846	0.93466
					237.275	0.96524							237.275	0.93477
					237.703	0.9653							237.703	0.93488
					238.131	0.96536							238.131	0.93499
					238.559	0.96542							238.559	0.9351
					238.988	0.96548							238.988	0.93521
					239.416	0.96554							239.416	0.93532
					239.844	0.9656							239.844	0.93543
					240.273	0.96566							240.273	0.93554
					240.701	0.96572							240.701	0.93564
					241.129	0.96578							241.129	0.93575
					241.558	0.96584							241.558	0.93586
					241.986	0.9659							241.986	0.93596
					242.414	0.96596							242.414	0.93607
					242.842	0.96601							242.842	0.93618
					243.271	0.96607							243.271	0.93628
					243.699	0.96613							243.699	0.93639
					244.127	0.96619							244.127	0.93649
					244.556	0.96624							244.556	0.9366
					244.984	0.9663							244.984	0.9367
					245.412	0.96636							245.412	0.9368
					245.84	0.96641							245.84	0.93691
					246.269	0.96647							246.269	0.93701
					246.697	0.96653							246.697	0.93711
					247.125	0.96658							247.125	0.93721
					247.554	0.96664							247.554	0.93732
					247.982	0.9667							247.982	0.93742
					248.41	0.96675							248.41	0.93752
					248.839	0.96681							248.839	0.93762
					249.267	0.96686							249.267	0.93772
					249.695	0.96692							249.695	0.93782
					250.123	0.96697							250.123	0.93792
					250.552	0.96703							250.552	0.93802
					250.98	0.96708							250.98	0.93812
					251.408	0.96713							251.408	0.93822
					251.837	0.96719							251.837	0.93832
					252.265	0.96724							252.265	0.93842
					252.693	0.9673							252.693	0.93851
					253.121	0.96735							253.121	0.93861
					253.55	0.9674							253.55	0.93871
					253.978	0.96746							253.978	0.93881
					254.406	0.96751							254.406	0.9389
					254.835	0.96756							254.835	0.939
					255.263	0.96761							255.263	0.9391
					255.691	0.96767							255.691	0.93919
					256.119	0.96772							256.119	0.93929
					256.548	0.96777							256.548	0.93938
					256.976	0.96782							256.976	0.93948
					257.404	0.96788							257.404	0.93957
					257.833	0.96793							257.833	0.93967
					258.261	0.96798							258.261	0.93976
					258.689	0.96803							258.689	0.93985
					259.118	0.96808							259.118	0.93995
					259.546	0.96813							259.546	0.94004
					259.974	0.96818							259.974	0.94013
					260.402	0.96823							260.402	0.94023
					260.831	0.96828							260.831	0.94032
					261.259	0.96833							261.259	0.94041
					261.687	0.96838							261.687	0.9405
					262.116	0.96843							262.116	0.94059
					262.544	0.96848							262.544	0.94069
					262.972	0.96853							262.972	0.94078
					263.4	0.96858							263.4	0.94087
					263.829	0.96863							263.829	0.94096
					264.257	0.96868							264.257	0.94105
					264.685	0.96873							264.685	0.94114
					265.114	0.96878							265.114	0.94123
					265.542	0.96883							265.542	0.94132
					265.97	0.96888							265.97	0.94141
					266.399	0.96893							266.399	0.94149
					266.827	0.96898							266.827	0.94158
					267.255	0.96902							267.255	0.94167
					267.683	0.96907							267.683	0.94176
					268.112	0.96912							268.112	0.94185
					268.54	0.96917							268.54	0.94193
					268.968	0.96921							268.968	0.94202
					269.397	0.96926							269.397	0.94211
					269.825	0.96931							269.825	0.9422
					270.253	0.96936							270.253	0.94228
					270.681	0.9694							270.681	0.94237
					271.11	0.96945							271.11	0.94245
					271.538	0.9695							271.538	0.94254
					271.966	0.96954							271.966	0.94262
					272.395	0.96959							272.395	0.94271
					272.823	0.96964							272.823	0.94279
					273.251	0.96968							273.251	0.94288
					273.68	0.96973							273.68	0.94296
					274.108	0.96977							274.108	0.94305
					274.536	0.96982							274.536	0.94313
					274.964	0.96987							274.964	0.94322
					275.393	0.96991							275.393	0.9433
					275.821	0.96996							275.821	0.94338
					276.249	0.97							276.249	0.94346
					276.678	0.97005							276.678	0.94355
					276.744	0.97005							276.744	0.94356
					277.106	0.97009							277.106	0.94363
					277.534	0.97014							277.534	0.94371
					277.962	0.97018							277.962	0.94379
					278.391	0.97023							278.391	0.94388
					278.819	0.97027							278.819	0.94396
					279.247	0.97031							279.247	0.94404
					279.676	0.97036							279.676	0.94412
					280.104	0.9704							280.104	0.9442
					280.532	0.97045							280.532	0.94428
					280.961	0.97049							280.961	0.94436
					281.389	0.97053							281.389	0.94444
					281.817	0.97058							281.817	0.94452
					282.245	0.97062							282.245	0.9446
					282.674	0.97066							282.674	0.94468
					283.102	0.97071							283.102	0.94476
					283.53	0.97075							283.53	0.94484
					283.959	0.97079							283.959	0.94492
					284.387	0.97084							284.387	0.945
					284.815	0.97088							284.815	0.94507
					285.243	0.97092							285.243	0.94515
					285.672	0.97096							285.672	0.94523
					286.1	0.97101							286.1	0.94531
					286.528	0.97105							286.528	0.94538
					286.957	0.97109							286.957	0.94546
					287.385	0.97113							287.385	0.94554
					287.813	0.97117							287.813	0.94562
					288.241	0.97121							288.241	0.94569
					288.67	0.97126							288.67	0.94577
					289.098	0.9713							289.098	0.94584
					289.526	0.97134							289.526	0.94592
					289.955	0.97138							289.955	0.946
					290.383	0.97142							290.383	0.94607
					290.811	0.97146							290.811	0.94615
					291.24	0.9715							291.24	0.94622
					291.668	0.97154							291.668	0.9463
					292.096	0.97158							292.096	0.94637
					292.524	0.97162							292.524	0.94645
					292.953	0.97166							292.953	0.94652
					293.381	0.97171							293.381	0.94659
					293.809	0.97175							293.809	0.94667
					294.238	0.97179							294.238	0.94674
					294.666	0.97183							294.666	0.94681
					295.094	0.97186							295.094	0.94689
					295.522	0.9719							295.522	0.94696
					295.951	0.97194							295.951	0.94703
					296.379	0.97198							296.379	0.94711
					296.807	0.97202							296.807	0.94718
					297.236	0.97206							297.236	0.94725
					297.664	0.9721							297.664	0.94732
					298.092	0.97214							298.092	0.94739
					298.521	0.97218							298.521	0.94747
					298.949	0.97222							298.949	0.94754
					299.377	0.97226							299.377	0.94761
					299.805	0.97229							299.805	0.94768
					300.234	0.97233							300.234	0.94775
					300.662	0.97237							300.662	0.94782
					301.09	0.97241							301.09	0.94789
					301.519	0.97245							301.519	0.94796
					301.947	0.97249							301.947	0.94803
					302.375	0.97252							302.375	0.9481
					302.803	0.97256							302.803	0.94817
					303.232	0.9726							303.232	0.94824
					303.66	0.97264							303.66	0.94831
					304.088	0.97267							304.088	0.94838
					304.517	0.97271							304.517	0.94845
					304.945	0.97275							304.945	0.94852
					305.373	0.97279							305.373	0.94858
					305.802	0.97282							305.802	0.94865
					306.23	0.97286							306.23	0.94872
					306.658	0.9729							306.658	0.94879
					307.086	0.97293							307.086	0.94886
					307.515	0.97297							307.515	0.94893
					307.943	0.97301							307.943	0.94899
					308.371	0.97304							308.371	0.94906
					308.8	0.97308							308.8	0.94913
					309.228	0.97312							309.228	0.94919
					309.656	0.97315							309.656	0.94926
					310.084	0.97319							310.084	0.94933
					310.513	0.97323							310.513	0.94939
					310.941	0.97326							310.941	0.94946
					311.369	0.9733							311.369	0.94953
					311.798	0.97333							311.798	0.94959
					312.226	0.97337							312.226	0.94966
					312.654	0.9734							312.654	0.94972
					313.083	0.97344							313.083	0.94979
					313.511	0.97347							313.511	0.94985
					313.939	0.97351							313.939	0.94992
					314.367	0.97354							314.367	0.94998
					314.796	0.97358							314.796	0.95005
					315.224	0.97361							315.224	0.95011
					315.652	0.97365							315.652	0.95018
					316.081	0.97368							316.081	0.95024
					316.509	0.97372							316.509	0.95031
					316.937	0.97375							316.937	0.95037
					317.365	0.97379							317.365	0.95043
					317.794	0.97382							317.794	0.9505
					318.222	0.97386							318.222	0.95056
					318.65	0.97389							318.65	0.95062
					319.079	0.97393							319.079	0.95069
					319.507	0.97396							319.507	0.95075
					319.935	0.97399							319.935	0.95081
					320.364	0.97403							320.364	0.95088
					320.792	0.97406							320.792	0.95094
					321.22	0.97409							321.22	0.951
					321.648	0.97413							321.648	0.95106
					322.077	0.97416							322.077	0.95112
					322.505	0.9742							322.505	0.95119
					322.933	0.97423							322.933	0.95125
					323.362	0.97426							323.362	0.95131
					323.79	0.9743							323.79	0.95137
					324.218	0.97433							324.218	0.95143
					324.646	0.97436							324.646	0.95149
					325.075	0.97439							325.075	0.95155
					325.503	0.97443							325.503	0.95161
					325.931	0.97446							325.931	0.95167
					326.36	0.97449							326.36	0.95174
					326.788	0.97453							326.788	0.9518
					327.216	0.97456							327.216	0.95186
					327.644	0.97459							327.644	0.95192
					328.073	0.97462							328.073	0.95198
					328.501	0.97465							328.501	0.95204
					328.929	0.97469							328.929	0.95209
					329.358	0.97472							329.358	0.95215
					329.786	0.97475							329.786	0.95221
					330.214	0.97478							330.214	0.95227
					330.643	0.97481							330.643	0.95233
					331.071	0.97485							331.071	0.95239
					331.499	0.97488							331.499	0.95245
					331.927	0.97491							331.927	0.95251
					332.356	0.97494							332.356	0.95257
					332.784	0.97497							332.784	0.95262
					333.212	0.975							333.212	0.95268
					333.641	0.97504							333.641	0.95274
					334.069	0.97507							334.069	0.9528
					334.497	0.9751							334.497	0.95286
					334.925	0.97513							334.925	0.95291
					335.354	0.97516							335.354	0.95297
					335.782	0.97519							335.782	0.95303
					336.21	0.97522							336.21	0.95308
					336.639	0.97525							336.639	0.95314
					337.067	0.97528							337.067	0.9532
					337.495	0.97531							337.495	0.95326
					337.924	0.97534							337.924	0.95331
					338.352	0.97537							338.352	0.95337
					338.78	0.97541							338.78	0.95342
					339.208	0.97544							339.208	0.95348
					339.637	0.97547							339.637	0.95354
					340.065	0.9755							340.065	0.95359
					340.493	0.97553							340.493	0.95365
					340.922	0.97556							340.922	0.9537
					341.35	0.97559							341.35	0.95376
					341.778	0.97562							341.778	0.95381
					342.206	0.97565							342.206	0.95387
					342.635	0.97568							342.635	0.95393
					343.063	0.97571							343.063	0.95398
					343.491	0.97573							343.491	0.95403
					343.92	0.97576							343.92	0.95409
					344.348	0.97579							344.348	0.95414
					344.776	0.97582							344.776	0.9542
					345.205	0.97585							345.205	0.95425
					345.633	0.97588							345.633	0.95431
					346.061	0.97591							346.061	0.95436
					346.489	0.97594							346.489	0.95441
					346.918	0.97597							346.918	0.95447
					347.346	0.976							347.346	0.95452
					347.774	0.97603							347.774	0.95458
					348.203	0.97606							348.203	0.95463
					348.631	0.97608							348.631	0.95468
					349.059	0.97611							349.059	0.95474
					349.487	0.97614							349.487	0.95479
					349.916	0.97617							349.916	0.95484
					350.344	0.9762							350.344	0.95489
					350.772	0.97623							350.772	0.95495
					351.201	0.97625							351.201	0.955
					351.629	0.97628							351.629	0.95505
					352.057	0.97631							352.057	0.9551
					352.486	0.97634							352.486	0.95516
					352.914	0.97637							352.914	0.95521
					353.342	0.9764							353.342	0.95526
					353.6	0.97641							353.6	0.95529
					353.77	0.97642							353.77	0.95531
					354.199	0.97645							354.199	0.95536
					354.627	0.97648							354.627	0.95542
					355.055	0.97651							355.055	0.95547
					355.484	0.97653							355.484	0.95552
					355.912	0.97656							355.912	0.95557
					356.34	0.97659							356.34	0.95562
					356.768	0.97662							356.768	0.95567
					357.197	0.97664							357.197	0.95572
					357.625	0.97667							357.625	0.95577
					358.053	0.9767							358.053	0.95582
					358.482	0.97673							358.482	0.95587
					358.91	0.97675							358.91	0.95592
					359.338	0.97678							359.338	0.95598
					359.767	0.97681							359.767	0.95603
					360.195	0.97683							360.195	0.95608
					360.623	0.97686							360.623	0.95613
					361.051	0.97689							361.051	0.95618
					361.48	0.97691							361.48	0.95622
					361.908	0.97694							361.908	0.95627
					362.336	0.97697							362.336	0.95632
					362.765	0.97699							362.765	0.95637
					363.193	0.97702							363.193	0.95642
					363.621	0.97705							363.621	0.95647
					364.049	0.97707							364.049	0.95652
					364.478	0.9771							364.478	0.95657
					364.906	0.97713							364.906	0.95662
					365.334	0.97715							365.334	0.95667
					365.763	0.97718							365.763	0.95672
					366.191	0.97721							366.191	0.95676
					366.619	0.97723							366.619	0.95681
					367.048	0.97726							367.048	0.95686
					367.476	0.97728							367.476	0.95691
					367.904	0.97731							367.904	0.95696
					368.332	0.97733							368.332	0.95701
					368.761	0.97736							368.761	0.95705
					369.189	0.97739							369.189	0.9571
					369.617	0.97741							369.617	0.95715
					370.046	0.97744							370.046	0.9572
					370.474	0.97746							370.474	0.95724
					370.902	0.97749							370.902	0.95729
					371.33	0.97751							371.33	0.95734
					371.759	0.97754							371.759	0.95739
					372.187	0.97756							372.187	0.95743
					372.615	0.97759							372.615	0.95748
					373.044	0.97761							373.044	0.95753
					373.472	0.97764							373.472	0.95757
					373.9	0.97767							373.9	0.95762
					374.328	0.97769							374.328	0.95767
					374.757	0.97772							374.757	0.95771
					375.185	0.97774							375.185	0.95776
					375.613	0.97776							375.613	0.9578
					376.042	0.97779							376.042	0.95785
					376.47	0.97781							376.47	0.9579
					376.898	0.97784							376.898	0.95794
					377.327	0.97786							377.327	0.95799
					377.755	0.97789							377.755	0.95803
					378.183	0.97791							378.183	0.95808
					378.611	0.97794							378.611	0.95813
					379.04	0.97796							379.04	0.95817
					379.468	0.97799							379.468	0.95822
					379.896	0.97801							379.896	0.95826
					380.325	0.97803							380.325	0.95831
					380.753	0.97806							380.753	0.95835
					381.181	0.97808							381.181	0.9584
					381.609	0.97811							381.609	0.95844
					382.038	0.97813							382.038	0.95849
					382.466	0.97815							382.466	0.95853
					382.894	0.97818							382.894	0.95858
					383.323	0.9782							383.323	0.95862
					383.751	0.97823							383.751	0.95866
					384.179	0.97825							384.179	0.95871
					384.608	0.97827							384.608	0.95875
					385.036	0.9783							385.036	0.9588
					385.464	0.97832							385.464	0.95884
					385.892	0.97834							385.892	0.95888
					386.321	0.97837							386.321	0.95893
					386.749	0.97839							386.749	0.95897
					387.177	0.97842							387.177	0.95902
					387.606	0.97844							387.606	0.95906
					388.034	0.97846							388.034	0.9591
					388.462	0.97848							388.462	0.95915
					388.89	0.97851							388.89	0.95919
					389.319	0.97853							389.319	0.95923
					389.747	0.97855							389.747	0.95927
					390.175	0.97858							390.175	0.95932
					390.604	0.9786							390.604	0.95936
					391.032	0.97862							391.032	0.9594
					391.46	0.97865							391.46	0.95945
					391.889	0.97867							391.889	0.95949
					392.317	0.97869							392.317	0.95953
					392.745	0.97871							392.745	0.95957
					393.173	0.97874							393.173	0.95962
					393.602	0.97876							393.602	0.95966
					394.03	0.97878							394.03	0.9597
					394.458	0.97881							394.458	0.95974
					394.887	0.97883							394.887	0.95978
					395.315	0.97885							395.315	0.95983
					395.743	0.97887							395.743	0.95987
					396.171	0.9789							396.171	0.95991
					396.6	0.97892							396.6	0.95995
					397.028	0.97894							397.028	0.95999
					397.456	0.97896							397.456	0.96003
					397.885	0.97898							397.885	0.96008
					398.313	0.97901							398.313	0.96012
					398.741	0.97903							398.741	0.96016
					399.17	0.97905							399.17	0.9602
					399.598	0.97907							399.598	0.96024
					400.026	0.97909							400.026	0.96028
					400.454	0.97912							400.454	0.96032
					400.883	0.97914							400.883	0.96036
					401.311	0.97916							401.311	0.9604
					401.739	0.97918							401.739	0.96044
					402.168	0.9792							402.168	0.96048
					402.596	0.97923							402.596	0.96053
					403.024	0.97925							403.024	0.96057
					403.452	0.97927							403.452	0.96061
					403.881	0.97929							403.881	0.96065
					404.309	0.97931							404.309	0.96069
					404.737	0.97933							404.737	0.96073
					405.166	0.97935							405.166	0.96077
					405.594	0.97938							405.594	0.96081
					406.022	0.9794							406.022	0.96085
					406.45	0.97942							406.45	0.96089
					406.879	0.97944							406.879	0.96093
					407.307	0.97946							407.307	0.96096
					407.735	0.97948							407.735	0.961
					408.164	0.9795							408.164	0.96104
					408.592	0.97952							408.592	0.96108
					409.02	0.97954							409.02	0.96112
					409.449	0.97957							409.449	0.96116
					409.877	0.97959							409.877	0.9612
					410.305	0.97961							410.305	0.96124
					410.733	0.97963							410.733	0.96128
					411.162	0.97965							411.162	0.96132
					411.59	0.97967							411.59	0.96136
					412.018	0.97969							412.018	0.96139
					412.447	0.97971							412.447	0.96143
					412.875	0.97973							412.875	0.96147
					413.303	0.97975							413.303	0.96151
					413.731	0.97977							413.731	0.96155
					414.16	0.97979							414.16	0.96159
					414.588	0.97981							414.588	0.96162
					415.016	0.97983							415.016	0.96166
					415.445	0.97986							415.445	0.9617
					415.873	0.97988							415.873	0.96174
					416.301	0.9799							416.301	0.96178
					416.73	0.97992							416.73	0.96181
					417.158	0.97994							417.158	0.96185
					417.586	0.97996							417.586	0.96189
					418.014	0.97998							418.014	0.96193
					418.443	0.98							418.443	0.96197
					418.871	0.98002							418.871	0.962
					419.299	0.98004							419.299	0.96204
					419.728	0.98006							419.728	0.96208
					420.156	0.98008							420.156	0.96211
					420.584	0.9801							420.584	0.96215
					421.012	0.98012							421.012	0.96219
					421.441	0.98014							421.441	0.96223
					421.869	0.98016							421.869	0.96226
					422.297	0.98018							422.297	0.9623
					422.726	0.9802							422.726	0.96234
					423.154	0.98022							423.154	0.96237
					427.865	0.98043							427.865	0.96277
