# Supplementary material for: Light-switchable transcription factors obtained by direct screening in mammalian cells
Source: Nat Commun. 2023 Jun 2;14:3185. doi: 10.1038/s41467-023-38993-6 (PMC10238501; doi:10.1038/s41467-023-38993-6)
Supplement: Supplementary file 4 — Source Data [file 41467_2023_38993_MOESM4_ESM.zip › Source data fig S1.xlsx]

## Sheet: Figure S1a
Figure S1a
mCherry GFP	-38.54	-37.37	-36.21	-35.05	-33.91	-32.78	-31.65	-30.53	-29.42	-28.32	-27.22	-26.14	-25.05	-23.98	-22.91	-21.84	-20.79	-19.73	-18.69	-17.64	-16.6	-15.57	-14.54	-13.51	-12.48	-11.46	-10.44	-9.42	-8.41	-7.4	-6.39	-5.38	-4.37	-3.36	-2.36	-1.35	-0.35	0.66	1.67	2.67	3.68	4.68	5.69	6.7	7.71	8.73	9.74	10.76	11.78
-102.2	0	0	0	0	0	0	0	0	0	0	0	0	0	0	0	0	0	0	0	0	0	0	0	0	0	0	0	0	0	0	0	0	0	0	0	0	0	0	0	0	0	0	0	0	0	0	0	0	0
-99.79	0	0	0	0	0	0	0	0	0	0	0	0	0	0	0	0	0	0	0	0	0	0	0	0	0	0	0	0	0	0	0	0	0	0	0	0	0	0	0	0	0	0	0	0	0	0	0	0	0
-97.4	0	0	0	0	0	0	0	0	0	0	0	0	0	0	0	0	0	0	0	0	0	0	0	0	0	0	0	0	0	0	0	0	0	0	0	0	0	0	0	0	0	0	0	0	0	0	0	0	0
-95.03	0	0	0	0	0	0	0	0	0	0	0	0	0	0	0	0	0	0	0	0	0	0	0	0	0	0	0	0	0	0	0	0	0	0	0	0	0	0	0	0	0	0	0	0	0	0	0	0	0
-92.69	0	0	0	0	0	0	0	0	0	0	0	0	0	0	0	0	0	0	0	0	0	0	0	0	0	0	0	0	0	0	0	0	0	0	0	0	0	0	0	0	0	0	0	0	0	0	0	0	0
-90.36	0	0	0	0	0	0	0	0	0	0	0	0	0	0	0	0	0	0	0	0	0	0	0	0	0	0	0	0	0	0	0	0	0	0	0	0	0	0	0	0	0	0	0	0	0	0	0	0	0
-88.05	0	0	0	0	0	0	0	0	0	0	0	0	0	0	0	0	0	0	0	0	0	0	0	0	0	0	0	0	0	0	0	0	0	0	0	0	0	0	0	0	0	0	0	0	0	0	0	0	0
-85.75	0	0	0	0	0	0	0	0	0	0	0	0	0	0	0	0	0	0	0	0	0	0	0	0	0	0	0	0	0	0	0	0	0	0	0	0	0	0	0	0	0	0	0	0	0	0	0	0	0
-83.48	0	0	0	0	0	0	0	0	0	0	0	0	0	0	0	0	0	0	0	0	0	0	0	0	0	0	0	0	0	0	0	0	0	0	0	0	0	0	0	0	0	0	0	0	0	0	0	0	0
-81.22	0	0	0	0	0	0	0	0	0	0	0	0	0	0	0	0	0	0	0	0	0	0	0	0	0	0	0	0	0	0	0	0	0	0	0	0	0	0	0	0	0	0	0	0	0	0	0	0	0
-78.98	0	0	0	0	0	0	0	0	0	0	0	0	0	0	0	0	0	0	0	0	0	0	0	0	0	0	0	0	0	0	0	0	0	0	0	0	0	0	0	0	0	0	0	0	0	0	0	0	0
-76.75	0	0	0	0	0	0	0	0	0	0	0	0	0	0	0	0	0	0	0	0	0	0	0	0	0	0	0	0	0	0	0	0	0	0	0	0	0	0	0	0	0	0	0	0	0	0	0	0	0
-74.54	0	0	0	0	0	0	0	0	0	0	0	0	0	0	0	0	0	0	0	0	0	0	0	0	0	0	0	0	0	0	0	0	0	0	0	0	0	0	0	0	0	0	0	0	0	0	0	0	0
-72.34	0	0	0	0	0	0	0	0	0	0	0	0	0	0	0	0	0	0	0	0	0	0	0	0	0	0	0	0	0	0	0	0	0	0	0	0	0	0	0	0	0	0	0	0	0	0	0	0	0
-70.16	0	0	0	0	0	0	0	0	0	0	0	0	0	0	0	0	0	0	0	0	0	0	0	0	0	0	0	0	0	0	0	0	0	0	0	0	0	0	0	0	0	0	0	0	0	0	0	0	0
-67.99	0	0	0	0	0	0	0	0	0	0	0	0	0	0	0	0	0	0	0	0	0	0	0	0	0	0	0	0	0	0	0	0	0	0	0	0	0	0	0	0	0	0	0	0	0	0	0	0	0
-65.84	0	0	0	0	0	0	0	0	0	0	0	0	0	0	0	0	0	0	0	0	0	0	0	0	0	0	0	0	0	0	0	0	0	0	0	0	0	0	0	0	0	0	0	0	0	0	0	0	0
-63.69	0	0	0	0	0	0	0	0	0	0	0	0	0	0	0	0	0	0	0	0	0	0	0	0	0	0	0	0	0	0	0	0	0	0	0	0	0	0	0	0	0	0	0	0	0	0	0	0	0
-61.56	0	0	0	0	0	0	0	0	0	0	0	0	0	0	0	0	0	0	0	0	0	0	0	0	0	0	0	0	0	0	0	0	0	0	0	0	0	0	0	0	0	0	0	0	0	0	0	0	0
-59.44	0	0	0	0	0	0	0	0	0	0	0	0	0	0	0	0	0	0	0	0	0	0	0	0	0	0	0	0	0	0	0	0	0	0	0	0	0	0	0	0	0	0	0	0	0	0	0	0	0
-57.34	0	0	0	0	0	0	0	0	0	0	0	0	0	0	0	0	0	0	0	0	0	0	0	0	0	0	0	0	0	0	0	0	0	0	0	0	0	0	0	0	0	0	0	0	0	0	0	0	0
-55.24	0	0	0	0	0	0	0	0	0	0	0	0	0	0	0	0	0	0	0	0	0	0	0	0	0	0	0	0	0	0	0	0	0	0	0	0	0	0	0	0	0	0	0	0	0	0	0	0	0
-53.15	0	0	0	0	0	0	0	0	0	0	0	0	0	0	0	0	0	0	0	0	0	0	0	0	0	0	0	0	0	0	0	0	0	0	0	0	0	0	0	0	0	0	0	0	0	0	0	0	0
-51.08	0	0	0	0	0	0	0	0	0	0	0	0	0	0	0	0	0	0	0	0	0	0	0	0	0	0	0	0	0	0	0	0	0	0	0	0	0	0	0	0	0	0	0	0	0	0	0	0	0
-49.01	0	0	0	0	0	0	0	0	0	0	0	0	0	0	0	0	0	0	0	0	0	0	0	0	0	0	0	0	0	0	0	0	0	0	0	0	0	0	0	0	0	0	0	0	0	0	0	0	0
-46.95	0	0	0	0	0	0	0	0	0	0	0	0	0	0	0	0	0	0	0	0	0	0	0	0	0	0	0	0	0	0	0	0	0	0	0	0	0	0	0	0	0	0	0	0	0	0	0	0	0
-44.9	0	0	0	0	0	0	0	0	0	0	0	0	0	0	0	0	0	0	0	0	0	0	0	0	0	0	0	0	0	0	0	0	0	0	0	0	0	0	0	0	0	0	0	0	0	0	0	0	0
-42.86	0	0	0	0	0	0	0	0	0	0	0	0	0	0	0	0	0	0	0	0	0	0	0	0	0	0	0	0	0	0	0	0	0	0	0	0	0	0	0	0	0	0	0	0	0	0	0	0	0
-40.83	0	0	0	0	0	0	0	0	0	0	0	0	0	0	0	0	0	0	0	0	0	0	0	0	0	0	0	0	0	0	0	0	0	0	0	0	0	0	0	0	0	0	0	0	0	0	0	0	0
-38.8	0	0	0	0	0	0	0	0	0	0	0	0	0	0	0	0	0	0	0	0	0	0	0	0	0	0	0	0	0	0	0	0	0	0	0	0	0	0	0	0	0	0	0	0	0	0	0	0	0
-36.78	0	0	0	0	0	0	0	0	0	0	0	0	0	0	0	0	0	0	0	0	0	0	0	0	0	0	0	0	0	0	0	0	0	0	0	0	0	0	0	0	0	0	0	0	0	0	0	0	0
-34.77	0	0	0	0	0	0	0	0	0	0	0	0	0	0	0	0	0	0	0	0	0	0	0	0	0	0	0	0	0	0	0	0	0	0	0	0	0	0	0	0	0	0	0	0	0	0	0	0	0
-32.76	0	0	0	0	0	0	0	0	0	0	0	0	0	0	0	0	0	0	0	0	0	0	0	0	0	0	0	0	0	0	0	0	0	0	0	0	0	0	0	0	0	0	0	0	0	0	0	0	0
-30.76	0	0	0	0	0	0	0	0	0	0	0	0	0	0	0	0	0	0	0	0	0	0	0	0	0	0	0	0	0	0	0	0	0	0	0	0	0	0	0	0	0	0	0	0	0	0	0	0	0
-28.77	0	0	0	0	0	0	0	0	0	0	0	0	0	0	0	0	0	0	0	0	0	0	0	0	0	0	0	0	0	0	0	0	0	0	0	0	0	0	0	0	0	0	0	0	0	0	0	0	0
-26.78	0	0	0	0	0	0	0	0	0	0	0	0	0	0	0	0	0	0	0	0	0	0	0	0	0	0	0	0	0	0	0	0	0	0	0	0	0	0	0	0	0	0	0	0	0	0	0	0	0
-24.79	0	0	0	0	0	0	0	0	0	0	0	0	0	0	0	0	0	0	0	0	0	0	0	0	0	0	0	0	0	0	0	0	0	0	0	0	0	0	0	0	0	0	0	0	0	0	0	0	0
-22.81	0	0	0	0	0	0	0	0	0	0	0	0	0	0	0	0	0	0	0	0	0	0	0	0	0	0	0	0	0	0	0	0	0	0	0	0	0	0	0	0	0	0	0	0	0	0	0	0	0
-20.83	0	0	0	0	0	0	0	0	0	0	0	0	0	0	0	0	0	0	0	0	0	0	0	0	0	0	0	0	0	0	0	0	0	0	0	0	0	0	0	0	0	0	0	0	0	0	0	0	0
-18.86	0	0	0	0	0	0	0	0	0	0	0	0	0	0	0	0	0	0	0	0	0	0	0	0	0	0	0	0	0	0	0	0	0	0	0	0	0	0	0	0	0	0	0	0	0	0	0	0	0
-16.89	0	0	0	0	0	0	0	0	0	0	0	0	0	0	0	0	0	0	0	0	0	0	0	0	0	0	0	0	0	0	0	0	0	0	0	0	0	0	0	0	0	0	0	0	0	0	0	0	0
-14.92	0	0	0	0	0	0	0	0	0	0	0	0	0	0	0	0	0	0	0	0	0	0	0	0	0	0	0	0	0	0	0	0	0	0	0	0	0	0	0	0	0	0	0	0	0	0	0	0	0
-12.95	0	0	0	0	0	0	0	0	0	0	0	0	0	0	0	0	0	0	0	0	0	0	0	0	0	0	0	0	0	0	0	0	0	0	0	0	0	0	0	0	0	0	0	0	0	0	0	0	0
-10.99	0	0	0	0	0	0	0	0	0	0	0	0	0	0	0	0	0	0	0	0	0	0	0	0	0	0	0	0	0	0	0	0	0	0	0	0	0	0	0	0	0	0	0	0	0	0	0	0	0
-9.03	0	0	0	0	0	0	0	0	0	0	0	0	0	0	0	0	0	0	0	0	0	0	0	0	0	0	0	0	0	0	0	0	0	0	0	0	0	0	0	0	0	0	0	0	0	0	0	0	0
-7.07	0	0	0	0	0	0	0	0	0	0	0	0	0	0	0	0	0	0	0	0	0	0	0	0	0	0	0	0	0	0	0	0	0	0	0	0	0	0	0	0	0	0	0	0	0	0	0	0	0
-5.11	0	0	0	0	0	0	0	0	0	0	0	0	0	0	0	0	0	0	0	0	0	0	0	0	0	0	0	0	0	0	0	0	0	0	0	0	0	0	0	0	0	0	0	0	0	0	0	0	0
-3.15	0	0	0	0	0	0	0	0	0	0	0	0	0	0	0	0	0	0	0	0	0	0	0	0	0	0	0	0	0	0	0	0	0	0	0	0	0	0	0	0	0	0	0	0	0	0	0	0	0
-1.19	0	0	0	0	0	0	0	0	0	0	0	0	0	0	0	0	0	0	0	0	0	0	0	0	0	0	0	0	0	0	0	0	0	0	0	0	0	0	0	0	0	0	0	0	0	0	0	0	0
0.76	0	0	0	0	0	0	0	0	0	0	0	0	0	0	0	0	0	0	0	0	0	0	0	0	0	0	0	0	0	0	0	0	0	0	0	0	0	0	0	0	0	0	0	0	0	0	0	0	0
2.72	0	0	0	0	0	0	0	0	0	0	0	0	0	0	0	0	0	0	0	0	0	0	0	0	0	0	0	0	0	0	0	0	0	0	0	0	0	0	0	0	0	0	0	0	0	0	0	0	0
4.68	0	0	0	0	0	0	0	0	0	0	0	0	0	0	0	0	0	0	0	0	0	0	0	0	0	0	0	0	0	0	0	0	0	0	0	0	0	0	0	0	0	0	0	0	0	0	0	0	0
6.64	0	0	0	0	0	0	0	0	0	0	0	0	0	0	0	0	0	0	0	0	0	0	0	0	0	0	0	0	0	0	0	0	0	0	0	0	0	0	0	0	0	0	0	0	0	0	0	0	0
8.6	0	0	0	0	0	0	0	0	0	0	0	0	0	0	0	0	0	0	0	0	0	0	0	0	0	0	0	0	0	0	0	0	0	0	0	0	0	0	0	0	0	0	0	0	0	0	0	0	0
10.56	0	0	0	0	0	0	0	0	0	0	0	0	0	0	0	0	0	0	0	0	0	0	0	0	0	0	0	0	0	0	0	0	0	0	0	0	0	0	0	0	0	0	0	0	0	0	0	0	0
12.52	0	0	0	0	0	0	0	0	0	0	0	0	0	0	0	0	0	0	0	0	0	0	0	0	0	0	0	0	0	0	0	0	0	0	0	0	0	0	0	0	0	0	0	0	0	0	0	0	0
14.49	0	0	0	0	0	0	0	0	0	0	0	0	0	0	0	0	0	0	0	0	0	0	0	0	0	0	0	0	0	0	0	0	0	0	0	0	0	0	0	0	0	0	0	0	0	0	0	0	0
16.46	0	0	0	0	0	0	0	0	0	0	0	0	0	0	0	0	0	0	0	0	0	0	0	0	0	0	0	0	0	0	0	0	0	0	0	0	0	0	0	0	0	0	0	0	0	0	0	0	0
18.43	0	0	0	0	0	0	0	0	0	0	0	0	0	0	0	0	0	0	0	0	0	0	0	0	0	0	0	0	0	0	0	0	0	0	0	0	0	0	0	0	0	0	0	0	0	0	0	0	0
20.4	0	0	0	0	0	0	0	0	0	0	0	0	0	0	0	0	0	0	0	0	0	0	0	0	0	0	0	0	0	0	0	0	0	0	0	0	0	0	0	0	0	0	0	0	0	0	0	0	0
22.38	0	0	0	0	0	0	0	0	0	0	0	0	0	0	0	0	0	0	0	0	0	0	0	0	0	0	0	0	0	0	0	0	0	0	0	0	0	0	0	0	0	0	0	0	0	0	0	0	0
24.36	0	0	0	0	0	0	0	0	0	0	0	0	0	0	0	0	0	0	0	0	0	0	0	0	0	0	0	0	0	0	0	0	0	0	0	0	0	0	0	0	0	0	0	0	0	0	0	0	0
26.34	0	0	0	0	0	0	0	0	0	0	0	0	0	0	0	0	0	0	0	0	0	0	0	0	0	0	0	0	0	0	0	0	0	0	0	0	0	0	0	0	0	0	0	0	0	0	0	0	0
28.33	0	0	0	0	0	0	0	0	0	0	0	0	0	0	0	0	0	0	0	0	0	0	0	0	0	0	0	0	0	0	0	0	0	0	0	0	0	0	0	0	0	0	0	0	0	0	0	0	0
30.33	0	0	0	0	0	0	0	0	0	0	0	0	0	0	0	0	0	0	0	0	0	0	0	0	0	0	0	0	0	0	0	0	0	0	0	0	0	0	0	0	0	0	0	0	0	0	0	0	0
32.33	0	0	0	0	0	0	0	0	0	0	0	0	0	0	0	0	0	0	0	0	0	0	0	0	0	0	0	0	0	0	0	0	0	0	0	0	0	0	0	0	0	0	0	0	0	0	0	0	0
34.33	0	0	0	0	0	0	0	0	0	0	0	0	0	0	0	0	0	0	0	0	0	0	0	0	0	0	0	0	0	0	0	0	0	0	0	0	0	0	0	0	0	0	0	0	0	0	0	0	0
36.34	0	0	0	0	0	0	0	0	0	0	0	0	0	0	0	0	0	0	0	0	0	0	0	0	0	0	0	0	0	0	0	0	0	0	0	0	0	0	0	0	0	0	0	0	0	0	0	0	0
38.36	0	0	0	0	0	0	0	0	0	0	0	0	0	0	0	0	0	0	0	0	0	0	0	0	0	0	0	0	0	0	0	0	0	0	0	0	0	0	0	0	0	0	0	0	0	0	0	0	0
40.39	0	0	0	0	0	0	0	0	0	0	0	0	0	0	0	0	0	0	0	0	0	0	0	0	0	0	0	0	0	0	0	0	0	0	0	0	0	0	0	0	0	0	0	0	0	0	0	0	0
42.42	0	0	0	0	0	0	0	0	0	0	0	0	0	0	0	0	0	0	0	0	0	0	0	0	0	0	0	0	0	0	0	0	0	0	0	0	0	0	0	0	0	0	0	0	0	0	0	0	0
44.46	0	0	0	0	0	0	0	0	0	0	0	0	0	0	0	0	0	0	0	0	0	0	0	0	0	0	0	0	0	0	0	0	0	0	0	0	0	0	0	0	0	0	0	0	0	0	0	0	0
46.5	0	0	0	0	0	0	0	0	0	0	0	0	0	0	0	0	0	0	0	0	0	0	0	0	0	0	0	0	0	0	0	0	0	0	0	0	0	0	0	0	0	0	0	0	0	0	0	0	0
48.56	0	0	0	0	0	0	0	0	0	0	0	0	0	0	0	0	0	0	0	0	0	0	0	0	0	0	0	0	0	0	0	0	0	0	0	0	0	0	0	0	0	0	0	0	0	0	0	0	0
50.63	0	0	0	0	0	0	0	0	0	0	0	0	0	0	0	0	0	0	0	0	0	0	0	0	0	0	0	0	0	0	0	0	0	0	0	0	0	0	0	0	0	0	0	0	0	0	0	0	0
52.7	0	0	0	0	0	0	0	0	0	0	0	0	0	0	0	0	0	0	0	0	0	0	0	0	0	0	0	0	0	0	0	0	0	0	0	0	0	0	0	0	0	0	0	0	0	0	0	0	0
54.78	0	0	0	0	0	0	0	0	0	0	0	0	0	0	0	0	0	0	0	0	0	0	0	0	0	0	0	0	0	0	0	0	0	0	0	0	0	0	0	0	0	0	0	0	0	0	0	0	0
56.88	0	0	0	0	0	0	0	0	0	0	0	0	0	0	0	0	0	0	0	0	0	0	0	0	0	0	0	0	0	0	0	0	0	0	0	0	0	0	0	0	0	0	0	0	0	0	0	0	0
58.98	0	0	0	0	0	0	0	0	0	0	0	0	0	0	0	0	0	0	0	0	0	0	0	0	0	0	0	0	0	0	0	0	0	0	0	0	0	0	0	0	0	0	0	0	0	0	0	0	0
61.1	0	0	0	0	0	0	0	0	0	0	0	0	0	0	0	0	0	0	0	0	0	0	0	0	0	0	0	0	0	0	0	0	0	0	0	0	0	0	0	0	0	0	0	0	0	0	0	0	0
63.23	0	0	0	0	0	0	0	0	0	0	0	0	0	0	0	0	0	0	0	0	0	0	0	0	0	0	0	0	0	0	0	0	0	0	0	0	0	0	0	0	0	0	0	0	0	0	0	0	0
65.37	0	0	0	0	0	0	0	0	0	0	0	0	0	0	0	0	0	0	0	0	0	0	0	0	0	0	0	0	0	0	0	0	0	0	0	0	0	0	0	0	0	0	0	0	0	0	0	0	0
67.52	0	0	0	0	0	0	0	0	0	0	0	0	0	0	0	0	0	0	0	0	0	0	0	0	0	0	0	0	0	0	0	0	0	0	0	0	0	0	0	0	0	0	0	0	0	0	0	0	0
69.69	0	0	0	0	0	0	0	0	0	0	0	0	0	0	0	0	0	0	0	0	0	0	0	0	0	0	0	0	0	0	0	0	0	0	0	0	0	0	0	0	0	0	0	0	0	0	0	0	0
71.86	0	0	0	0	0	0	0	0	0	0	0	0	0	0	0	0	0	0	0	0	0	0	0	0	0	0	0	0	0	0	0	0	0	0	0	0	0	0	0	0	0	0	0	0	0	0	0	0	0
74.06	0	0	0	0	0	0	0	0	0	0	0	0	0	0	0	0	0	0	0	0	0	0	0	0	0	0	0	0	0	0	0	0	0	0	0	0	0	0	0	0	0	0	0	0	0	0	0	0	0
76.27	0	0	0	0	0	0	0	0	0	0	0	0	0	0	0	0	0	0	0	0	0	0	0	0	0	0	0	0	0	0	0	0	0	0	0	0	0	0	0	0	0	0	0	0	0	0	0	0	0
78.49	0	0	0	0	0	0	0	0	0	0	0	0	0	0	0	0	0	0	0	0	0	0	0	0	0	0	0	0	0	0	0	0	0	0	0	0	0	0	0	0	0	0	0	0	0	0	0	0	0
80.73	0	0	0	0	0	0	0	0	0	0	0	0	0	0	0	0	0	0	0	0	0	0	0	0	0	0	0	0	0	0	0	0	0	0	0	0	0	0	0	0	0	0	0	0	0	0	0	0	0
82.98	0	0	0	0	0	0	0	0	0	0	0	0	0	0	0	0	0	0	0	0	0	0	0	0	0	0	0	0	0	0	0	0	0	0	0	0	0	0	0	0	0	0	0	0	0	0	0	0	0
85.25	0	0	0	0	0	0	0	0	0	0	0	0	0	0	0	0	0	0	0	0	0	0	0	0	0	0	0	0	0	0	0	0	0	0	0	0	0	0	0	0	0	0	0	0	0	0	0	0	0
87.54	0	0	0	0	0	0	0	0	0	0	0	0	0	0	0	0	0	0	0	0	0	0	0	0	0	0	0	0	0	0	0	0	0	0	0	0	0	0	0	0	0	0	0	0	0	0	0	0	0
89.85	0	0	0	0	0	0	0	0	0	0	0	0	0	0	0	0	0	0	0	0	0	0	0	0	0	0	0	0	0	0	0	0	0	0	0	0	0	0	0	0	0	0	0	0	0	0	0	0	0
92.17	0	0	0	0	0	0	0	0	0	0	0	0	0	0	0	0	0	0	0	0	0	0	0	0	0	0	0	0	0	0	0	0	0	0	0	0	0	0	0	0	0	0	0	0	0	0	0	0	0
94.52	0	0	0	0	0	0	0	0	0	0	0	0	0	0	0	0	0	0	0	0	0	0	0	0	0	0	0	0	0	0	0	0	0	0	0	0	0	0	0	0	0	0	0	0	0	0	0	0	0
96.88	0	0	0	0	0	0	0	0	0	0	0	0	0	0	0	0	0	0	0	0	0	0	0	0	0	0	0	0	0	0	0	0	0	0	0	0	0	0	0	0	0	0	0	0	0	0	0	0	0
99.27	0	0	0	0	0	0	0	0	0	0	0	0	0	0	0	0	0	0	0	0	0	0	0	0	0	0	0	0	0	0	0	0	0	0	0	0	0	0	0	0	0	0	0	0	0	0	0	0	0
101.67	0	0	0	0	0	0	0	0	0	0	0	0	0	0	0	0	0	0	0	0	0	0	0	0	0	0	0	0	0	0	0	0	0	0	0	0	0	0	0	0	0	0	0	0	0	0	0	0	0
104.1	0	0	0	0	0	0	0	0	0	0	0	0	0	0	0	0	0	0	0	0	0	0	0	0	0	0	0	0	0	0	0	0	0	0	0	0	0	0	0	0	0	0	0	0	0	0	0	0	0
106.55	0	0	0	0	0	0	0	0	0	0	0	0	0	0	0	0	0	0	0	0	0	0	0	0	0	0	0	0	0	0	0	0	0	0	0	0	0	0	0	0	0	0	0	0	0	0	0	0	0
109.02	0	0	0	0	0	0	0	0	0	0	0	0	0	0	0	0	0	0	0	0	0	0	0	0	0	0	0	0	0	0	0	0	0	0	0	0	0	0	0	0	0	0	0	0	0	0	0	0	0
111.51	0	0	0	0	0	0	0	0	0	0	0	0	0	0	0	0	0	0	0	0	0	0	0	0	0	0	0	0	0	0	0	0	0	0	0	0	0	0	0	0	0	0	0	0	0	0	0	0	0
114.03	0	0	0	0	0	0	0	0	0	0	0	0	0	0	0	0	0	0	0	0	0	0	0	0	0	0	0	0	0	0	0	0	0	0	0	0	0	0	0	0	0	0	0	0	0	0	0	0	0
116.57	0	0	0	0	0	0	0	0	0	0	0	0	0	0	0	0	0	0	0	0	0	0	0	0	0	0	0	0	0	0	0	0	0	0	0	0	0	0	0	0	0	0	0	0	0	0	0	0	0
119.14	0	0	0	0	0	0	0	0	0	0	0	0	0	0	0	0	0	0	0	0	0	0	0	0	0	0	0	0	0	0	0	0	0	0	0	0	0	0	0	0	0	0	0	0	0	0	0	0	0
121.74	0	0	0	0	0	0	0	0	0	0	0	0	0	0	0	0	0	0	0	0	0	0	0	0	0	0	0	0	0	0	0	0	0	0	0	0	0	0	0	0	0	0	0	0	0	0	0	0	0
124.36	0	0	0	0	0	0	0	0	0	0	0	0	0	0	0	0	0	0	0	0	0	0	0	0	0	0	0	0	0	0	0	0	0	0	0	0	0	0	0	0	0	0	0	0	0	0	0	0	0
127.01	0	0	0	0	0	0	0	0	0	0	0	0	0	0	0	0	0	0	0	0	0	0	0	0	0	0	0	0	0	0	0	0	0	0	0	0	0	0	0	0	0	0	0	0	0	0	0	0	0
129.69	0	0	0	0	0	0	0	0	0	0	0	0	0	0	0	0	0	0	0	0	0	0	0	0	0	0	0	0	0	0	0	0	0	0	0	0	0	0	0	0	0	0	0	0	0	0	0	0	0
132.4	0	0	0	0	0	0	0	0	0	0	0	0	0	0	0	0	0	0	0	0	0	0	0	0	0	0	0	0	0	0	0	0	0	0	0	0	0	0	0	0	0	0	0	0	0	0	0	0	0
135.13	0	0	0	0	0	0	0	0	0	0	0	0	0	0	0	0	0	0	0	0	0	0	0	0	0	0	0	0	0	0	0	0	0	0	0	0	0	0	0	0	0	0	0	0	0	0	0	0	0
137.9	0	0	0	0	0	0	0	0	0	0	0	0	0	0	0	0	0	0	0	0	0	0	0	0	0	0	0	0	0	0	0	0	0	0	0	0	0	0	0	0	0	0	0	0	0	0	0	0	0
140.7	0	0	0	0	0	0	0	0	0	0	0	0	0	0	0	0	0	0	0	0	0	0	0	0	0	0	0	0	0	0	0	0	0	0	0	0	0	0	0	0	0	0	0	0	0	0	0	0	0
143.53	0	0	0	0	0	0	0	0	0	0	0	0	0	0	0	0	0	0	0	0	0	0	0	0	0	0	0	0	0	0	0	0	0	0	0	0	0	0	0	0	0	0	0	0	0	0	0	0	0
146.4	0	0	0	0	0	0	0	0	0	0	0	0	0	0	0	0	0	0	0	0	0	0	0	0	0	0	0	0	0	0	0	0	0	0	0	0	0	0	0	0	0	0	0	0	0	0	0	0	0
149.3	0	0	0	0	0	0	0	0	0	0	0	0	0	0	0	0	0	0	0	0	0	0	0	0	0	0	0	0	0	0	0	0	0	0	0	0	0	0	0	0	0	0	0	0	0	0	0	0	0
152.23	0	0	0	0	0	0	0	0	0	0	0	0	0	0	0	0	0	0	0	0	0	0	0	0	0	0	0	0	0	0	0	0	0	0	0	0	0	0	0	0	0	0	0	0	0	0	0	0	0
155.2	0	0	0	0	0	0	0	0	0	0	0	0	0	0	0	0	0	0	0	0	0	0	0	0	0	0	0	0	0	0	0	0	0	0	0	0	0	0	0	0	0	0	0	0	0	0	0	0	0
158.2	0	0	0	0	0	0	0	0	0	0	0	0	0	0	0	0	0	0	0	0	0	0	0	0	0	0	0	0	0	0	0	0	0	0	0	0	0	0	0	0	0	0	0	0	0	0	0	0	0
161.25	0	0	0	0	0	0	0	0	0	0	0	0	0	0	0	0	0	0	0	0	0	0	0	0	0	0	0	0	0	0	0	0	0	0	0	0	0	0	0	0	0	0	0	0	0	0	0	0	0
164.33	0	0	0	0	0	0	0	0	0	0	0	0	0	0	0	0	0	0	0	0	0	0	0	0	0	0	0	0	0	0	0	0	0	0	0	0	0	0	0	0	0	0	0	0	0	0	0	0	0
167.45	0	0	0	0	0	0	0	0	0	0	0	0	0	0	0	0	0	0	0	0	0	0	0	0	0	0	0	0	0	0	0	0	0	0	0	0	0	0	0	0	0	0	0	0	0	0	0	0	0
170.61	0	0	0	0	0	0	0	0	0	0	0	0	0	0	0	0	0	0	0	0	0	0	0	0	0	0	0	0	0	0	0	0	0	0	0	0	0	0	0	0	0	0	0	0	0	0	0	0	0
173.82	0	0	0	0	0	0	0	0	0	0	0	0	0	0	0	0	0	0	0	0	0	0	0	0	0	0	0	0	0	0	0	0	0	0	0	0	0	0	0	0	0	0	0	0	0	0	0	0	0
177.06	0	0	0	0	0	0	0	0	0	0	0	0	0	0	0	0	0	0	0	0	0	0	0	0	0	0	0	0	0	0	0	0	0	0	0	0	0	0	0	0	0	0	0	0	0	0	0	0	0
180.35	0	0	0	0	0	0	0	0	0	0	0	0	0	0	0	0	0	0	0	0	0	0	0	0	0	0	0	0	0	0	0	0	0	0	0	0	0	0	0	0	0	0	0	0	0	0	0	0	0
183.68	0	0	0	0	0	0	0	0	0	0	0	0	0	0	0	0	0	0	0	0	0	0	0	0	0	0	0	0	0	0	0	0	0	0	0	0	0	0	0	0	0	0	0	0	0	0	0	0	0
187.06	0	0	0	0	0	0	0	0	0	0	0	0	0	0	0	0	0	0	0	0	0	0	0	0	0	0	0	0	0	0	0	0	0	0	0	0	0	0	0	0	0	0	0	0	0	0	0	0	0
190.48	0	0	0	0	0	0	0	0	0	0	0	0	0	0	0	0	0	0	0	0	0	0	0	0	0	0	0	0	0	0	0	0	0	0	0	0	0	0	0	0	0	0	0	0	0	0	0	0	0
193.96	0	0	0	0	0	0	0	0	0	0	0	0	0	0	0	0	0	0	0	0	0	0	0	0	0	0	0	0	0	0	0	0	0	0	0	0	0	0	0	0	0	0	0	0	0	0	0	0	0
197.48	0	0	0	0	0	0	0	0	0	0	0	0	0	0	0	0	0	0	0	0	0	0	0	0	0	0	0	0	0	0	0	0	0	0	0	0	0	0	0	0	0	0	0	0	0	0	0	0	0
201.05	0	0	0	0	0	0	0	0	0	0	0	0	0	0	0	0	0	0	0	0	0	0	0	0	0	0	0	0	0	0	0	0	0	0	0	0	0	0	0	0	0	0	0	0	0	0	0	0	0
204.67	0	0	0	0	0	0	0	0	0	0	0	0	0	0	0	0	0	0	0	0	0	0	0	0	0	0	0	0	0	0	0	0	0	0	0	0	0	0	0	0	0	0	0	0	0	0	0	0	0
208.34	0	0	0	0	0	0	0	0	0	0	0	0	0	0	0	0	0	0	0	0	0	0	0	0	0	0	0	0	0	0	0	0	0	0	0	0	0	0	0	0	0	0	0	0	0	0	0	0	0
212.07	0	0	0	0	0	0	0	0	0	0	0	0	0	0	0	0	0	0	0	0	0	0	0	0	0	0	0	0	0	0	0	0	0	0	0	0	0	0	0	0	0	0	0	0	0	0	0	0	0
215.85	0	0	0	0	0	0	0	0	0	0	0	0	0	0	0	0	0	0	0	0	0	0	0	0	0	0	0	0	0	0	0	0	0	0	0	0	0	0	0	0	0	0	0	0	0	0	0	0	0
219.69	0	0	0	0	0	0	0	0	0	0	0	0	0	0	0	0	0	0	0	0	0	0	0	0	0	0	0	0	0	0	0	0	0	0	0	0	0	0	0	0	0	0	0	0	0	0	0	0	0
223.58	0	0	0	0	0	0	0	0	0	0	0	0	0	0	0	0	0	0	0	0	0	0	0	0	0	0	0	0	0	0	0	0	0	0	0	0	0	0	0	0	0	0	0	0	0	0	0	0	0
227.54	0	0	0	0	0	0	0	0	0	0	0	0	0	0	0	0	0	0	0	0	0	0	0	0	0	0	0	0	0	0	0	0	0	0	0	0	0	0	0	0	0	0	0	0	0	0	0	0	0
231.55	0	0	0	0	0	0	0	0	0	0	0	0	0	0	0	0	0	0	0	0	0	0	0	0	0	0	0	0	0	0	0	0	0	0	0	0	0	0	0	0	0	0	0	0	0	0	0	0	0
235.62	0	0	0	0	0	0	0	0	0	0	0	0	0	0	0	0	0	0	0	0	0	0	0	0	0	0	0	0	0	0	0	0	0	0	0	0	0	0	0	0	0	0	0	0	0	0	0	0	0
239.76	0	0	0	0	0	0	0	0	0	0	0	0	0	0	0	0	0	0	0	0	0	0	0	0	0	0	0	0	0	0	0	0	0	0	0	0	0	0	0	0	0	0	0	0	0	0	0	0	0
243.95	0	0	0	0	0	0	0	0	0	0	0	0	0	0	0	0	0	0	0	0	0	0	0	0	0	0	0	0	0	0	0	0	0	0	0	0	0	0	0	0	0	0	0	0	0	0	0	0	0
248.22	0	0	0	0	0	0	0	0	0	0	0	0	0	0	0	0	0	0	0	0	0	0	0	0	0	0	0	0	0	0	0	0	0	0	0	0	0	0	0	0	0	0	0	0	0	0	0	0	0
252.55	0	0	0	0	0	0	0	0	0	0	0	0	0	0	0	0	0	0	0	0	0	0	0	0	0	0	0	0	0	0	0	0	0	0	0	0	0	0	0	0	0	0	0	0	0	0	0	0	0
256.95	0	0	0	0	0	0	0	0	0	0	0	0	0	0	0	0	0	0	0	0	0	0	0	0	0	0	0	0	0	0	0	0	0	0	0	0	0	0	0	0	0	0	0	0	0	0	0	0	0
261.42	0	0	0	0	0	0	0	0	0	0	0	0	0	0	0	0	0	0	0	0	0	0	0	0	0	0	0	0	0	0	0	0	0	0	0	0	0	0	0	0	0	0	0	0	0	0	0	0	0
265.96	0	0	0	0	0	0	0	0	0	0	0	0	0	0	0	0	0	0	0	0	0	0	0	0	0	0	0	0	0	0	0	0	0	0	0	0	0	0	0	0	0	0	0	0	0	0	0	0	0
270.57	0	0	0	0	0	0	0	0	0	0	0	0	0	0	0	0	0	0	0	0	0	0	0	0	0	0	0	0	0	0	0	0	0	0	0	0	0	0	0	0	0	0	0	0	0	0	0	0	0
275.25	0	0	0	0	0	0	0	0	0	0	0	0	0	0	0	0	0	0	0	0	0	0	0	0	0	0	0	0	0	0	0	0	0	0	0	0	0	0	0	0	0	0	0	0	0	0	0	0	0
280.02	0	0	0	0	0	0	0	0	0	0	0	0	0	0	0	0	0	0	0	0	0	0	0	0	0	0	0	0	0	0	0	0	0	0	0	0	0	0	0	0	0	0	0	0	0	0	0	0	0
284.85	0	0	0	0	0	0	0	0	0	0	0	0	0	0	0	0	0	0	0	0	0	0	0	0	0	0	0	0	0	0	0	0	0	0	0	0	0	0	0	0	0	0	0	0	0	0	0	0	0
289.77	0	0	0	0	0	0	0	0	0	0	0	0	0	0	0	0	0	0	0	0	0	0	0	0	0	0	0	0	0	0	0	0	0	0	0	0	0	0	0	0	0	0	0	0	0	0	0	0	0
294.77	0	0	0	0	0	0	0	0	0	0	0	0	0	0	0	0	0	0	0	0	0	0	0	0	0	0	0	0	0	0	0	0	0	0	0	0	0	0	0	0	0	0	0	0	0	0	0	0	0
299.85	0	0	0	0	0	0	0	0	0	0	0	0	0	0	0	0	0	0	0	0	0	0	0	0	0	0	0	0	0	0	0	0	0	0	0	0	0	0	0	0	0	0	0	0	0	0	0	0	0
305.02	0	0	0	0	0	0	0	0	0	0	0	0	0	0	0	0	0	0	0	0	0	0	0	0	0	0	0	0	0	0	0	0	0	0	0	0	0	0	0	0	0	0	0	0	0	0	0	0	0
310.27	0	0	0	0	0	0	0	0	0	0	0	0	0	0	0	0	0	0	0	0	0	0	0	0	0	0	0	0	0	0	0	0	0	0	0	0	0	0	0	0	0	0	0	0	0	0	0	0	0
315.61	0	0	0	0	0	0	0	0	0	0	0	0	0	0	0	0	0	0	0	0	0	0	0	0	0	0	0	0	0	0	0	0	0	0	0	0	0	0	0	0	0	0	0	0	0	0	0	0	0
321.04	0	0	0	0	0	0	0	0	0	0	0	0	0	0	0	0	0	0	0	0	0	0	0	0	0	0	0	0	0	0	0	0	0	0	0	0	0	0	0	0	0	0	0	0	0	0	0	0	0
326.56	0	0	0	0	0	0	0	0	0	0	0	0	0	0	0	0	0	0	0	0	0	0	0	0	0	0	0	0	0	0	0	0	0	0	0	0	0	0	0	0	0	0	0	0	0	0	0	0	0
332.18	0	0	0	0	0	0	0	0	0	0	0	0	0	0	0	0	0	0	0	0	0	0	0	0	0	0	0	0	0	0	0	0	0	0	0	0	0	0	0	0	0	0	0	0	0	0	0	0	0
337.89	0	0	0	0	0	0	0	0	0	0	0	0	0	0	0	0	0	0	0	0	0	0	0	0	0	0	0	0	0	0	0	0	0	0	0	0	0	0	0	0	0	0	0	0	0	0	0	0	0
343.7	0	0	0	0	0	0	0	0	0	0	0	0	0	0	0	0	0	0	0	0	0	0	0	0	0	0	0	0	0	0	0	0	0	0	0	0	0	0	0	0	0	0	0	0	0	0	0	0	0
349.6	0	0	0	0	0	0	0	0	0	0	0	0	0	0	0	0	0	0	0	0	0	0	0	0	0	0	0	0	0	0	0	0	0	0	0	0	0	0	0	0	0	0	0	0	0	0	0	0	0
355.61	0	0	0	0	0	0	0	0	0	0	0	0	0	0	0	0	0	0	0	0	0	0	0	0	0	0	0	0	0	0	0	0	0	0	0	0	0	0	0	0	0	0	0	0	0	0	0	0	0
361.73	0	0	0	0	0	0	0	0	0	0	0	0	0	0	0	0	0	0	0	0	0	0	0	0	0	0	0	0	0	0	0	0	0	0	0	0	0	0	0	0	0	0	0	0	0	0	0	0	0
367.95	0	0	0	0	0	0	0	0	0	0	0	0	0	0	0	0	0	0	0	0	0	0	0	0	0	0	0	0	0	0	0	0	0	0	0	0	0	0	0	0	0	0	0	0	0	0	0	0	0
374.28	0	0	0	0	0	0	0	0	0	0	0	0	0	0	0	0	0	0	0	0	0	0	0	0	0	0	0	0	0	0	0	0	0	0	0	0	0	0	0	0	0	0	0	0	0	0	0	0	0
380.72	0	0	0	0	0	0	0	0	0	0	0	0	0	0	0	0	0	0	0	0	0	0	0	0	0	0	0	0	0	0	0	0	0	0	0	0	0	0	0	0	0	0	0	0	0	0	0	0	0
387.27	0	0	0	0	0	0	0	0	0	0	0	0	0	0	0	0	0	0	0	0	0	0	0	0	0	0	0	0	0	0	0	0	0	0	0	0	0	0	0	0	0	0	0	0	0	0	0	0	0
393.94	0	0	0	0	0	0	0	0	0	0	0	0	0	0	0	0	0	0	0	0	0	0	0	0	0	0	0	0	0	0	0	0	0	0	0	0	0	0	0	0	0	0	0	0	0	0	0	0	0
400.72	0	0	0	0	0	0	0	0	0	0	0	0	0	0	0	0	0	0	0	0	0	0	0	0	0	0	0	0	0	0	0	0	0	0	0	0	0	0	0	0	0	0	0	0	0	0	0	0	0
407.63	0	0	0	0	0	0	0	0	0	0	0	0	0	0	0	0	0	0	0	0	0	0	0	0	0	0	0	0	0	0	0	0	0	0	0	0	0	0	0	0	0	0	0	0	0	0	0	0	0
414.66	0	0	0	0	0	0	0	0	0	0	0	0	0	0	0	0	0	0	0	0	0	0	0	0	0	0	0	0	0	0	0	0	0	0	0	0	0	0	0	0	0	0	0	0	0	0	0	0	0
421.81	0	0	0	0	0	0	0	0	0	0	0	0	0	0	0	0	0	0	0	0	0	0	0	0	0	0	0	0	0	0	0	0	0	0	0	0	0	0	0	0	0	0	0	0	0	0	0	0	0
429.09	0	0	0	0	0	0	0	0	0	0	0	0	0	0	0	0	0	0	0	0	0	0	0	0	0	0	0	0	0	0	0	0	0	0	0	0	0	0	0	0	0	0	0	0	0	0	0	0	0
436.51	0	0	0	0	0	0	0	0	0	0	0	0	0	0	0	0	0	0	0	0	0	0	0	0	0	0	0	0	0	0	0	0	0	0	0	0	0	0	0	0	0	0	0	0	0	0	0	0	0
444.05	0	0	0	0	0	0	0	0	0	0	0	0	0	0	0	0	0	0	0	0	0	0	0	0	0	0	0	0	0	0	0	0	0	0	0	0	0	0	0	0	0	0	0	0	0	0	0	0	0
451.73	0	0	0	0	0	0	0	0	0	0	0	0	0	0	0	0	0	0	0	0	0	0	0	0	0	0	0	0	0	0	0	0	0	0	0	0	0	0	0	0	0	0	0	0	0	0	0	0	0
459.56	0	0	0	0	0	0	0	0	0	0	0	0	0	0	0	0	0	0	0	0	0	0	0	0	0	0	0	0	0	0	0	0	0	0	0	0	0	0	0	0	0	0	0	0	0	0	0	0	0
467.52	0	0	0	0	0	0	0	0	0	0	0	0	0	0	0	0	0	0	0	0	0	0	0	0	0	0	0	0	0	0	0	0	0	0	0	0	0	0	0	0	0	0	0	0	0	0	0	0	0
475.62	0	0	0	0	0	0	0	0	0	0	0	0	0	0	0	0	0	0	0	0	0	0	0	0	0	0	0	0	0	0	0	0	0	0	0	0	0	0	0	0	0	0	0	0	0	0	0	0	0
483.88	0	0	0	0	0	0	0	0	0	0	0	0	0	0	0	0	0	0	0	0	0	0	0	0	0	0	0	0	0	0	0	0	0	0	0	0	0	0	0	0	0	0	0	0	0	0	0	0	0
492.28	0	0	0	0	0	0	0	0	0	0	0	0	0	0	0	0	0	0	0	0	0	0	0	0	0	0	0	0	0	0	0	0	0	0	0	0	0	0	0	0	0	0	0	0	0	0	0	0	0
500.84	0	0	0	0	0	0	0	0	0	0	0	0	0	0	0	0	0	0	0	0	0	0	0	0	0	0	0	0	0	0	0	0	0	0	0	0	0	0	0	0	0	0	0	0	0	0	0	0	0
509.56	0	0	0	0	0	0	0	0	0	0	0	0	0	0	0	0	0	0	0	0	0	0	0	0	0	0	0	0	0	0	0	0	0	0	0	0	0	0	0	0	0	0	0	0	0	0	0	0	0
518.43	0	0	0	0	0	0	0	0	0	0	0	0	0	0	0	0	0	0	0	0	0	0	0	0	0	0	0	0	0	0	0	0	0	0	0	0	0	0	0	0	0	0	0	0	0	0	0	0	0
527.47	0	0	0	0	0	0	0	0	0	0	0	0	0	0	0	0	0	0	0	0	0	0	0	0	0	0	0	0	0	0	0	0	0	0	0	0	0	0	0	0	0	0	0	0	0	0	0	0	0
536.68	0	0	0	0	0	0	0	0	0	0	0	0	0	0	0	0	0	0	0	0	0	0	0	0	0	0	0	0	0	0	0	0	0	0	0	0	0	0	0	0	0	0	0	0	0	0	0	0	0
546.06	0	0	0	0	0	0	0	0	0	0	0	0	0	0	0	0	0	0	0	0	0	0	0	0	0	0	0	0	0	0	0	0	0	0	0	0	0	0	0	0	0	0	0	0	0	0	0	0	0
555.61	0	0	0	0	0	0	0	0	0	0	0	0	0	0	0	0	0	0	0	0	0	0	0	0	0	0	0	0	0	0	0	0	0	0	0	0	0	0	0	0	0	0	0	0	0	0	0	0	0
565.33	0	0	0	0	0	0	0	0	0	0	0	0	0	0	0	0	0	0	0	0	0	0	0	0	0	0	0	0	0	0	0	0	0	0	0	0	0	0	0	0	0	0	0	0	0	0	0	0	0
575.24	0	0	0	0	0	0	0	0	0	0	0	0	0	0	0	0	0	0	0	0	0	0	0	0	0	0	0	0	0	0	0	0	0	0	0	0	0	0	0	0	0	0	0	0	0	0	0	0	0
585.33	0	0	0	0	0	0	0	0	0	0	0	0	0	0	0	0	0	0	0	0	0	0	0	0	0	0	0	0	0	0	0	0	0	0	0	0	0	0	0	0	0	0	0	0	0	0	0	0	0
595.61	0	0	0	0	0	0	0	0	0	0	0	0	0	0	0	0	0	0	0	0	0	0	0	0	0	0	0	0	0	0	0	0	0	0	0	0	0	0	0	0	0	0	0	0	0	0	0	0	0
606.09	0	0	0	0	0	0	0	0	0	0	0	0	0	0	0	0	0	0	0	0	0	0	0	0	0	0	0	0	0	0	0	0	0	0	0	0	0	0	0	0	0	0	0	0	0	0	0	0	0
616.75	0	0	0	0	0	0	0	0	0	0	0	0	0	0	0	0	0	0	0	0	0	0	0	0	0	0	0	0	0	0	0	0	0	0	0	0	0	0	0	0	0	0	0	0	0	0	0	0	0
627.62	0	0	0	0	0	0	0	0	0	0	0	0	0	0	0	0	0	0	0	0	0	0	0	0	0	0	0	0	0	0	0	0	0	0	0	0	0	0	0	0	0	0	0	0	0	0	0	0	0
638.69	0	0	0	0	0	0	0	0	0	0	0	0	0	0	0	0	0	0	0	0	0	0	0	0	0	0	0	0	0	0	0	0	0	0	0	0	0	0	0	0	0	0	0	0	0	0	0	0	0
649.97	0	0	0	0	0	0	0	0	0	0	0	0	0	0	0	0	0	0	0	0	0	0	0	0	0	0	0	0	0	0	0	0	0	0	0	0	0	0	0	0	0	0	0	0	0	0	0	0	0
661.47	0	0	0	0	0	0	0	0	0	0	0	0	0	0	0	0	0	0	0	0	0	0	0	0	0	0	0	0	0	0	0	0	0	0	0	0	0	0	0	0	0	0	0	0	0	0	0	0	0
673.18	0	0	0	0	0	0	0	0	0	0	0	0	0	0	0	0	0	0	0	0	0	0	0	0	0	0	0	0	0	0	0	0	0	0	0	0	0	0	0	0	0	0	0	0	0	0	0	0	0
685.11	0	0	0	0	0	0	0	0	0	0	0	0	0	0	0	0	0	0	0	0	0	0	0	0	0	0	0	0	0	0	0	0	0	0	0	0	0	0	0	0	0	0	0	0	0	0	0	0	0
697.26	0	0	0	0	0	0	0	0	0	0	0	0	0	0	0	0	0	0	0	0	0	0	0	0	0	0	0	0	0	0	0	0	0	0	0	0	0	0	0	0	0	0	0	0	0	0	0	0	0
709.65	0	0	0	0	0	0	0	0	0	0	0	0	0	0	0	0	0	0	0	0	0	0	0	0	0	0	0	0	0	0	0	0	0	0	0	0	0	0	0	0	0	0	0	0	0	0	0	0	0
722.27	0	0	0	0	0	0	0	0	0	0	0	0	0	0	0	0	0	0	0	0	0	0	0	0	0	0	0	0	0	0	0	0	0	0	0	0	0	0	0	0	0	0	0	0	0	0	0	0	0
735.13	0	0	0	0	0	0	0	0	0	0	0	0	0	0	0	0	0	0	0	0	0	0	0	0	0	0	0	0	0	0	0	0	0	0	0	0	0	0	0	0	0	0	0	0	0	0	0	0	0
748.24	0	0	0	0	0	0	0	0	0	0	0	0	0	0	0	0	0	0	0	0	0	0	0	0	0	0	0	0	0	0	0	0	0	0	0	0	0	0	0	0	0	0	0	0	0	0	0	0	0
761.59	0	0	0	0	0	0	0	0	0	0	0	0	0	0	0	0	0	0	0	0	0	0	0	0	0	0	0	0	0	0	0	0	0	0	0	0	0	0	0	0	0	0	0	0	0	0	0	0	0
775.2	0	0	0	0	0	0	0	0	0	0	0	0	0	0	0	0	0	0	0	0	0	0	0	0	0	0	0	0	0	0	0	0	0	0	0	0	0	0	0	0	0	0	0	0	0	0	0	0	0
789.07	0	0	0	0	0	0	0	0	0	0	0	0	0	0	0	0	0	0	0	0	0	0	0	0	0	0	0	0	0	0	0	0	0	0	0	0	0	0	0	0	0	0	0	0	0	0	0	0	0
803.2	0	0	0	0	0	0	0	0	0	0	0	0	0	0	0	0	0	0	0	0	0	0	0	0	0	0	0	0	0	0	0	0	0	0	0	0	0	0	0	0	0	0	0	0	0	0	0	0	0
817.6	0	0	0	0	0	0	0	0	0	0	0	0	0	0	0	0	0	0	0	0	0	0	0	0	0	0	0	0	0	0	0	0	0	0	0	0	0	0	0	0	0	0	0	0	0	0	0	0	0
832.28	0	0	0	0	0	0	0	0	0	0	0	0	0	0	0	0	0	0	0	0	0	0	0	0	0	0	0	0	0	0	0	0	0	0	0	0	0	0	0	0	0	0	0	0	0	0	0	0	0
847.24	0	0	0	0	0	0	0	0	0	0	0	0	0	0	0	0	0	0	0	0	0	0	0	0	0	0	0	0	0	0	0	0	0	0	0	0	0	0	0	0	0	0	0	0	0	0	0	0	0
862.49	0	0	0	0	0	0	0	0	0	0	0	0	0	0	0	0	0	0	0	0	0	0	0	0	0	0	0	0	0	0	0	0	0	0	0	0	0	0	0	0	0	0	0	0	0	0	0	0	0
878.03	0	0	0	0	0	0	0	0	0	0	0	0	0	0	0	0	0	0	0	0	0	0	0	0	0	0	0	0	0	0	0	0	0	0	0	0	0	0	0	0	0	0	0	0	0	0	0	0	0
893.86	0	0	0	0	0	0	0	0	0	0	0	0	0	0	0	0	0	0	0	0	0	0	0	0	0	0	0	0	0	0	0	0	0	0	0	0	0	0	0	0	0	0	0	0	0	0	0	0	0
910	0	0	0	0	0	0	0	0	0	0	0	0	0	0	0	0	0	0	0	0	0	0	0	0	0	0	0	0	0	0	0	0	0	0	0	0	0	0	0	0	0	0	0	0	0	0	0	0	0
926.45	0	0	0	0	0	0	0	0	0	0	0	0	0	0	0	0	0	0	0	0	0	0	0	0	0	0	0	0	0	0	0	0	0	0	0	0	0	0	0	0	0	0	0	0	0	0	0	0	0
943.22	0	0	0	0	0	0	0	0	0	0	0	0	0	0	0	0	0	0	0	0	0	0	0	0	0	0	0	0	0	0	0	0	0	0	0	0	0	0	0	0	0	0	0	0	0	0	0	0	0
960.31	0	0	0	0	0	0	0	0	0	0	0	0	0	0	0	0	0	0	0	0	0	0	0	0	0	0	0	0	0	0	0	0	0	0	0	0	0	0	0	0	0	0	0	0	0	0	0	0	0
977.74	0	0	0	0	0	0	0	0	0	0	0	0	0	0	0	0	0	0	0	0	0	0	0	0	0	0	0	0	0	0	0	0	0	0	0	0	0	0	0	0	0	0	0	0	0	0	0	0	0
995.49	0	0	0	0	0	0	0	0	0	0	0	0	0	0	0	0	0	0	0	0	0	0	0	0	0	0	0	0	0	0	0	0	0	0	0	0	0	0	0	0	0	0	0	0	0	0	0	0	0
1013.59	0	0	0	0	0	0	0	0	0	0	0	0	0	0	0	0	0	0	0	0	0	0	0	0	0	0	0	0	0	0	0	0	0	0	0	0	0	0	0	0	0	0	0	0	0	0	0	0	0
1032.04	0	0	0	0	0	0	0	0	0	0	0	0	0	0	0	0	0	0	0	0	0	0	0	0	0	0	0	0	0	0	0	0	0	0	0	0	0	0	0	0	0	0	0	0	0	0	0	0	0
1050.85	0	0	0	0	0	0	0	0	0	0	0	0	0	0	0	0	0	0	0	0	0	0	0	0	0	0	0	0	0	0	0	0	0	0	0	0	0	0	0	0	0	0	0	0	0	0	0	0	0
1070.02	0	0	0	0	0	0	0	0	0	0	0	0	0	0	0	0	0	0	0	0	0	0	0	0	0	0	0	0	0	0	0	0	0	0	0	0	0	0	0	0	0	0	0	0	0	0	0	0	0
1089.56	0	0	0	0	0	0	0	0	0	0	0	0	0	0	0	0	0	0	0	0	0	0	0	0	0	0	0	0	0	0	0	0	0	0	0	0	0	0	0	0	0	0	0	0	0	0	0	0	0
1109.48	0	0	0	0	0	0	0	0	0	0	0	0	0	0	0	0	0	0	0	0	0	0	0	0	0	0	0	0	0	0	0	0	0	0	0	0	0	0	0	0	0	0	0	0	0	0	0	0	0
1129.79	0	0	0	0	0	0	0	0	0	0	0	0	0	0	0	0	0	0	0	0	0	0	0	0	0	0	0	0	0	0	0	0	0	0	0	0	0	0	0	0	0	0	0	0	0	0	0	0	0
1150.49	0	0	0	0	0	0	0	0	0	0	0	0	0	0	0	0	0	0	0	0	0	0	0	0	0	0	0	0	0	0	0	0	0	0	0	0	0	0	0	0	0	0	0	0	0	0	0	0	0
1171.6	0	0	0	0	0	0	0	0	0	0	0	0	0	0	0	0	0	0	0	0	0	0	0	0	0	0	0	0	0	0	0	0	0	0	0	0	0	0	0	0	0	0	0	0	0	0	0	0	0
1193.11	0	0	0	0	0	0	0	0	0	0	0	0	0	0	0	0	0	0	0	0	0	0	0	0	0	0	0	0	0	0	0	0	0	0	0	0	0	0	0	0	0	0	0	0	0	0	0	0	0
1215.04	0	0	0	0	0	0	0	0	0	0	0	0	0	0	0	0	0	0	0	0	0	0	0	0	0	0	0	0	0	0	0	0	0	0	0	0	0	0	0	0	0	0	0	0	0	0	0	0	0
1237.4	0	0	0	0	0	0	0	0	0	0	0	0	0	0	0	0	0	0	0	0	0	0	0	0	0	0	0	0	0	0	0	0	0	0	0	0	0	0	0	0	0	0	0	0	0	0	0	0	0
1260.19	0	0	0	0	0	0	0	0	0	0	0	0	0	0	0	0	0	0	0	0	0	0	0	0	0	0	0	0	0	0	0	0	0	0	0	0	0	0	0	0	0	0	0	0	0	0	0	0	0
1283.43	0	0	0	0	0	0	0	0	0	0	0	0	0	0	0	0	0	0	0	0	0	0	0	0	0	0	0	0	0	0	0	0	0	0	0	0	0	0	0	0	0	0	0	0	0	0	0	0	0
1307.12	0	0	0	0	0	0	0	0	0	0	0	0	0	0	0	0	0	0	0	0	0	0	0	0	0	0	0	0	0	0	0	0	0	0	0	0	0	0	0	0	0	0	0	0	0	0	0	0	0
1331.27	0	0	0	0	0	0	0	0	0	0	0	0	0	0	0	0	0	0	0	0	0	0	0	0	0	0	0	0	0	0	0	0	0	0	0	0	0	0	0	0	0	0	0	0	0	0	0	0	0
1355.89	0	0	0	0	0	0	0	0	0	0	0	0	0	0	0	0	0	0	0	0	0	0	0	0	0	0	0	0	0	0	0	0	0	0	0	0	0	0	0	0	0	0	0	0	0	0	0	0	0
1381	0	0	0	0	0	0	0	0	0	0	0	0	0	0	0	0	0	0	0	0	0	0	0	0	0	0	0	0	0	0	0	0	0	0	0	0	0	0	0	0	0	0	0	0	0	0	0	0	0
1406.59	0	0	0	0	0	0	0	0	0	0	0	0	0	0	0	0	0	0	0	0	0	0	0	0	0	0	0	0	0	0	0	0	0	0	0	0	0	0	0	0	0	0	0	0	0	0	0	0	0
1432.68	0	0	0	0	0	0	0	0	0	0	0	0	0	0	0	0	0	0	0	0	0	0	0	0	0	0	0	0	0	0	0	0	0	0	0	0	0	0	0	0	0	0	0	0	0	0	0	0	0
1459.28	0	0	0	0	0	0	0	0	0	0	0	0	0	0	0	0	0	0	0	0	0	0	0	0	0	0	0	0	0	0	0	0	0	0	0	0	0	0	0	0	0	0	0	0	0	0	0	0	0
1486.41	0	0	0	0	0	0	0	0	0	0	0	0	0	0	0	0	0	0	0	0	0	0	0	0	0	0	0	0	0	0	0	0	0	0	0	0	0	0	0	0	0	0	0	0	0	0	0	0	0
1514.06	0	0	0	0	0	0	0	0	0	0	0	0	0	0	0	0	0	0	0	0	0	0	0	0	0	0	0	0	0	0	0	0	0	0	0	0	0	0	0	0	0	0	0	0	0	0	0	0	0
1542.25	0	0	0	0	0	0	0	0	0	0	0	0	0	0	0	0	0	0	0	0	0	0	0	0	0	0	0	0	0	0	0	0	0	0	0	0	0	0	0	0	0	0	0	0	0	0	0	0	0
1571	0	0	0	0	0	0	0	0	0	0	0	0	0	0	0	0	0	0	0	0	0	0	0	0	0	0	0	0	0	0	0	0	0	0	0	0	0	0	0	0	0	0	0	0	0	0	0	0	0
1600.31	0	0	0	0	0	0	0	0	0	0	0	0	0	0	0	0	0	0	0	0	0	0	0	0	0	0	0	0	0	0	0	0	0	0	0	0	0	0	0	0	0	0	0	0	0	0	0	0	0
1630.19	0	0	0	0	0	0	0	0	0	0	0	0	0	0	0	0	0	0	0	0	0	0	0	0	0	0	0	0	0	0	0	0	0	0	0	0	0	0	0	0	0	0	0	0	0	0	0	0	0
1660.66	0	0	0	0	0	0	0	0	0	0	0	0	0	0	0	0	0	0	0	0	0	0	0	0	0	0	0	0	0	0	0	0	0	0	0	0	0	0	0	0	0	0	0	0	0	0	0	0	0
1691.72	0	0	0	0	0	0	0	0	0	0	0	0	0	0	0	0	0	0	0	0	0	0	0	0	0	0	0	0	0	0	0	0	0	0	0	0	0	0	0	0	0	0	0	0	0	0	0	0	0
1723.39	0	0	0	0	0	0	0	0	0	0	0	0	0	0	0	0	0	0	0	0	0	0	0	0	0	0	0	0	0	0	0	0	0	0	0	0	0	0	0	0	0	0	0	0	0	0	0	0	0
1755.69	0	0	0	0	0	0	0	0	0	0	0	0	0	0	0	0	0	0	0	0	0	0	0	0	0	0	0	0	0	0	0	0	0	0	0	0	0	0	0	0	0	0	0	0	0	0	0	0	0
1788.62	0	0	0	0	0	0	0	0	0	0	0	0	0	0	0	0	0	0	0	0	0	0	0	0	0	0	0	0	0	0	0	0	0	0	0	0	0	0	0	0	0	0	0	0	0	0	0	0	0
1822.19	0	0	0	0	0	0	0	0	0	0	0	0	0	0	0	0	0	0	0	0	0	0	0	0	0	0	0	0	0	0	0	0	0	0	0	0	0	0	0	0	0	0	0	0	0	0	0	0	0
1856.43	0	0	0	0	0	0	0	0	0	0	0	0	0	0	0	0	0	0	0	0	0	0	0	0	0	0	0	0	0	0	0	0	0	0	0	0	0	0	0	0	0	0	0	0	0	0	0	0	0
1891.33	0	0	0	0	0	0	0	0	0	0	0	0	0	0	0	0	0	0	0	0	0	0	0	0	0	0	0	0	0	0	0	0	0	0	0	0	0	0	0	0	0	0	0	0	0	0	0	0	0
1926.92	0	0	0	0	0	0	0	0	0	0	0	0	0	0	0	0	0	0	0	0	0	0	0	0	0	0	0	0	0	0	0	0	0	0	0	0	0	0	0	0	0	0	0	0	0	0	0	0	0
1963.21	0	0	0	0	0	0	0	0	0	0	0	0	0	0	0	0	0	0	0	0	0	0	0	0	0	0	0	0	0	0	0	0	0	0	0	0	0	0	0	0	0	0	0	0	0	0	0	0	0
2000.22	0	0	0	0	0	0	0	0	0	0	0	0	0	0	0	0	0	0	0	0	0	0	0	0	0	0	0	0	0	0	0	0	0	0	0	0	0	0	0	0	0	0	0	0	0	0	0	0	0
2037.95	0	0	0	0	0	0	0	0	0	0	0	0	0	0	0	0	0	0	0	0	0	0	0	0	0	0	0	0	0	0	0	0	0	0	0	0	0	0	0	0	0	0	0	0	0	0	0	0	0
2076.42	0	0	0	0	0	0	0	0	0	0	0	0	0	0	0	0	0	0	0	0	0	0	0	0	0	0	0	0	0	0	0	0	0	0	0	0	0	0	0	0	0	0	0	0	0	0	0	0	0
2115.65	0	0	0	0	0	0	0	0	0	0	0	0	0	0	0	0	0	0	0	0	0	0	0	0	0	0	0	0	0	0	0	0	0	0	0	0	0	0	0	0	0	0	0	0	0	0	0	0	0
2155.65	0	0	0	0	0	0	0	0	0	0	0	0	0	0	0	0	0	0	0	0	0	0	0	0	0	0	0	0	0	0	0	0	0	0	0	0	0	0	0	0	0	0	0	0	0	0	0	0	0
2196.44	0	0	0	0	0	0	0	0	0	0	0	0	0	0	0	0	0	0	0	0	0	0	0	0	0	0	0	0	0	0	0	0	0	0	0	0	0	0	0	0	0	0	0	0	0	0	0	0	0
2238.03	0	0	0	0	0	0	0	0	0	0	0	0	0	0	0	0	0	0	0	0	0	0	0	0	0	0	0	0	0	0	0	0	0	0	0	0	0	0	0	0	0	0	0	0	0	0	0	0	0
2280.44	0	0	0	0	0	0	0	0	0	0	0	0	0	0	0	0	0	0	0	0	0	0	0	0	0	0	0	0	0	0	0	0	0	0	0	0	0	0	0	0	0	0	0	0	0	0	0	0	0
2323.69	0	0	0	0	0	0	0	0	0	0	0	0	0	0	0	0	0	0	0	0	0	0	0	0	0	0	0	0	0	0	0	0	0	0	0	0	0	0	0	0	0	0	0	0	0	0	0	0	0
2367.79	0	0	0	0	0	0	0	0	0	0	0	0	0	0	0	0	0	0	0	0	0	0	0	0	0	0	0	0	0	0	0	0	0	0	0	0	0	0	0	0	0	0	0	0	0	0	0	0	0
2412.75	0	0	0	0	0	0	0	0	0	0	0	0	0	0	0	0	0	0	0	0	0	0	0	0	0	0	0	0	0	0	0	0	0	0	0	0	0	0	0	0	0	0	0	0	0	0	0	0	0
2458.6	0	0	0	0	0	0	0	0	0	0	0	0	0	0	0	0	0	0	0	0	0	0	0	0	0	0	0	0	0	0	0	0	0	0	0	0	0	0	0	0	0	0	0	0	0	0	0	0	0
2505.36	0	0	0	0	0	0	0	0	0	0	0	0	0	0	0	0	0	0	0	0	0	0	0	0	0	0	0	0	0	0	0	0	0	0	0	0	0	0	0	0	0	0	0	0	0	0	0	0	0
2553.04	0	0	0	0	0	0	0	0	0	0	0	0	0	0	0	0	0	0	0	0	0	0	0	0	0	0	0	0	0	0	0	0	0	0	0	0	0	0	0	0	0	0	0	0	0	0	0	0	0
2601.65	0	0	0	0	0	0	0	0	0	0	0	0	0	0	0	0	0	0	0	0	0	0	0	0	0	0	0	0	0	0	0	0	0	0	0	0	0	0	0	0	0	0	0	0	0	0	0	0	0
2651.23	0	0	0	0	0	0	0	0	0	0	0	0	0	0	0	0	0	0	0	0	0	0	0	0	0	0	0	0	0	0	0	0	0	0	0	0	0	0	0	0	0	0	0	0	0	0	0	0	0
2701.78	0	0	0	0	0	0	0	0	0	0	0	0	0	0	0	0	0	0	0	0	0	0	0	0	0	0	0	0	0	0	0	0	0	0	0	0	0	0	0	0	0	0	0	0	0	0	0	0	0
2753.33	0	0	0	0	0	0	0	0	0	0	0	0	0	0	0	0	0	0	0	0	0	0	0	0	0	0	0	0	0	0	0	0	0	0	0	0	0	0	0	0	0	0	0	0	0	0	0	0	0
2805.9	0	0	0	0	0	0	0	0	0	0	0	0	0	0	0	0	0	0	0	0	0	0	0	0	0	0	0	0	0	0	0	0	0	0	0	0	0	0	0	0	0	0	0	0	0	0	0	0	0
2859.5	0	0	0	0	0	0	0	0	0	0	0	0	0	0	0	0	0	0	0	0	0	0	0	0	0	0	0	0	0	0	0	0	0	0	0	0	0	0	0	0	0	0	0	0	0	0	0	0	0
2914.17	0	0	0	0	0	0	0	0	0	0	0	0	0	0	0	0	0	0	0	0	0	0	0	0	0	0	0	0	0	0	0	0	0	0	0	0	0	0	0	0	0	0	0	0	0	0	0	0	0
2969.91	0	0	0	0	0	0	0	0	0	0	0	0	0	0	0	0	0	0	0	0	0	0	0	0	0	0	0	0	0	0	0	0	0	0	0	0	0	0	0	0	0	0	0	0	0	0	0	0	0
3026.75	0	0	0	0	0	0	0	0	0	0	0	0	0	0	0	0	0	0	0	0	0	0	0	0	0	0	0	0	0	0	0	0	0	0	0	0	0	0	0	0	0	0	0	0	0	0	0	0	0
3084.71	0	0	0	0	0	0	0	0	0	0	0	0	0	0	0	0	0	0	0	0	0	0	0	0	0	0	0	0	0	0	0	0	0	0	0	0	0	0	0	0	0	0	0	0	0	0	0	0	0
3143.82	0	0	0	0	0	0	0	0	0	0	0	0	0	0	0	0	0	0	0	0	0	0	0	0	0	0	0	0	0	0	0	0	0	0	0	0	0	0	0	0	0	0	0	0	0	0	0	0	0
3204.1	0	0	0	0	0	0	0	0	0	0	0	0	0	0	0	0	0	0	0	0	0	0	0	0	0	0	0	0	0	0	0	0	0	0	0	0	0	0	0	0	0	0	0	0	0	0	0	0	0
3265.56	0	0	0	0	0	0	0	0	0	0	0	0	0	0	0	0	0	0	0	0	0	0	0	0	0	0	0	0	0	0	0	0	0	0	0	0	0	0	0	0	0	0	0	0	0	0	0	0	0
3328.24	0	0	0	0	0	0	0	0	0	0	0	0	0	0	0	0	0	0	0	0	0	0	0	0	0	0	0	0	0	0	0	0	0	0	0	0	0	0	0	0	0	0	0	0	0	0	0	0	0
3392.16	0	0	0	0	0	0	0	0	0	0	0	0	0	0	0	0	0	0	0	0	0	0	0	0	0	0	0	0	0	0	0	0	0	0	0	0	0	0	0	0	0	0	0	0	0	0	0	0	0
3457.34	0	0	0	0	0	0	0	0	0	0	0	0	0	0	0	0	0	0	0	0	0	0	0	0	0	0	0	0	0	0	0	0	0	0	0	0	0	0	0	0	0	0	0	0	0	0	0	0	0
3523.81	0	0	0	0	0	0	0	0	0	0	0	0	0	0	0	0	0	0	0	0	0	0	0	0	0	0	0	0	0	0	0	0	0	0	0	0	0	0	0	0	0	0	0	0	0	0	0	0	0
3591.6	0	0	0	0	0	0	0	0	0	0	0	0	0	0	0	0	0	0	0	0	0	0	0	0	0	0	0	0	0	0	0	0	0	0	0	0	0	0	0	0	0	0	0	0	0	0	0	0	0
3660.72	0	0	0	0	0	0	0	0	0	0	0	0	0	0	0	0	0	0	0	0	0	0	0	0	0	0	0	0	0	0	0	0	0	0	0	0	0	0	0	0	0	0	0	0	0	0	0	0	0
3731.21	0	0	0	0	0	0	0	0	0	0	0	0	0	0	0	0	0	0	0	0	0	0	0	0	0	0	0	0	0	0	0	0	0	0	0	0	0	0	0	0	0	0	0	0	0	0	0	0	0
3803.09	0	0	0	0	0	0	0	0	0	0	0	0	0	0	0	0	0	0	0	0	0	0	0	0	0	0	0	0	0	0	0	0	0	0	0	0	0	0	0	0	0	0	0	0	0	0	0	0	0
3876.4	0	0	0	0	0	0	0	0	0	0	0	0	0	0	0	0	0	0	0	0	0	0	0	0	0	0	0	0	0	0	0	0	0	0	0	0	0	0	0	0	0	0	0	0	0	0	0	0	0
3951.15	0	0	0	0	0	0	0	0	0	0	0	0	0	0	0	0	0	0	0	0	0	0	0	0	0	0	0	0	0	0	0	0	0	0	0	0	0	0	0	0	0	0	0	0	0	0	0	0	0
4027.38	0	0	0	0	0	0	0	0	0	0	0	0	0	0	0	0	0	0	0	0	0	0	0	0	0	0	0	0	0	0	0	0	0	0	0	0	0	0	0	0	0	0	0	0	0	0	0	0	0
4105.12	0	0	0	0	0	0	0	0	0	0	0	0	0	0	0	0	0	0	0	0	0	0	0	0	0	0	0	0	0	0	0	0	0	0	0	0	0	0	0	0	0	0	0	0	0	0	0	0	0
4184.4	0	0	0	0	0	0	0	0	0	0	0	0	0	0	0	0	0	0	0	0	0	0	0	0	0	0	0	0	0	0	0	0	0	0	0	0	0	0	0	0	0	0	0	0	0	0	0	0	0
4265.24	0	0	0	0	0	0	0	0	0	0	0	0	0	0	0	0	0	0	0	0	0	0	0	0	0	0	0	0	0	0	0	0	0	0	0	0	0	0	0	0	0	0	0	0	0	0	0	0	0
4347.69	0	0	0	0	0	0	0	0	0	0	0	0	0	0	0	0	0	0	0	0	0	0	0	0	0	0	0	0	0	0	0	0	0	0	0	0	0	0	0	0	0	0	0	0	0	0	0	0	0
4431.77	0	0	0	0	0	0	0	0	0	0	0	0	0	0	0	0	0	0	0	0	0	0	0	0	0	0	0	0	0	0	0	0	0	0	0	0	0	0	0	0	0	0	0	0	0	0	0	0	0
4517.51	0	0	0	0	0	0	0	0	0	0	0	0	0	0	0	0	0	0	0	0	0	0	0	0	0	0	0	0	0	0	0	0	0	0	0	0	0	0	0	0	0	0	0	0	0	0	0	0	0
4604.94	0	0	0	0	0	0	0	0	0	0	0	0	0	0	0	0	0	0	0	0	0	0	0	0	0	0	0	0	0	0	0	0	0	0	0	0	0	0	0	0	0	0	0	0	0	0	0	0	0
4694.11	0	0	0	0	0	0	0	0	0	0	0	0	0	0	0	0	0	0	0	0	0	0	0	0	0	0	0	0	0	0	0	0	0	0	0	0	0	0	0	0	0	0	0	0	0	0	0	0	0
4785.04	0	0	0	0	0	0	0	0	0	0	0	0	0	0	0	0	0	0	0	0	0	0	0	0	0	0	0	0	0	0	0	0	0	0	0	0	0	0	0	0	0	0	0	0	0	0	0	0	0
4877.77	0	0	0	0	0	0	0	0	0	0	0	0	0	0	0	0	0	0	0	0	0	0	0	0	0	0	0	0	0	0	0	0	0	0	0	0	0	0	0	0	0	0	0	0	0	0	0	0	0
4972.34	0	0	0	0	0	0	0	0	0	0	0	0	0	0	0	0	0	0	0	0	0	0	0	0	0	0	0	0	0	0	0	0	0	0	0	0	0	0	0	0	0	0	0	0	0	0	0	0	0
5068.78	0	0	0	0	0	0	0	0	0	0	0	0	0	0	0	0	0	0	0	0	0	0	0	0	0	0	0	0	0	0	0	0	0	0	0	0	0	0	0	0	0	0	0	0	0	0	0	0	0
5167.13	0	0	0	0	0	0	0	0	0	0	0	0	0	0	0	0	0	0	0	0	0	0	0	0	0	0	0	0	0	0	0	0	0	0	0	0	0	0	0	0	0	0	0	0	0	0	0	0	0
5267.42	0	0	0	0	0	0	0	0	0	0	0	0	0	0	0	0	0	0	0	0	0	0	0	0	0	0	0	0	0	0	0	0	0	0	0	0	0	0	0	0	0	0	0	0	0	0	0	0	0
5369.7	0	0	0	0	0	0	0	0	0	0	0	0	0	0	0	0	0	0	0	0	0	0	0	0	0	0	0	0	0	0	0	0	0	0	0	0	0	0	0	0	0	0	0	0	0	0	0	0	0
5474.01	0	0	0	0	0	0	0	0	0	0	0	0	0	0	0	0	0	0	0	0	0	0	0	0	0	0	0	0	0	0	0	0	0	0	0	0	0	0	0	0	0	0	0	0	0	0	0	0	0
5580.38	0	0	0	0	0	0	0	0	0	0	0	0	0	0	0	0	0	0	0	0	0	0	0	0	0	0	0	0	0	0	0	0	0	0	0	0	0	0	0	0	0	0	0	0	0	0	0	0	0
5688.86	0	0	0	0	0	0	0	0	0	0	0	0	0	0	0	0	0	0	0	0	0	0	0	0	0	0	0	0	0	0	0	0	0	0	0	0	0	0	0	0	0	0	0	0	0	0	0	0	0
5799.49	0	0	0	0	0	0	0	0	0	0	0	0	0	0	0	0	0	0	0	0	0	0	0	0	0	0	0	0	0	0	0	0	0	0	0	0	0	0	0	0	0	0	0	0	0	0	0	0	0
5912.3	0	0	0	0	0	0	0	0	0	0	0	0	0	0	0	0	0	0	0	0	0	0	0	0	0	0	0	0	0	0	0	0	0	0	0	0	0	0	0	0	0	0	0	0	0	0	0	0	0
6027.36	0	0	0	0	0	0	0	0	0	0	0	0	0	0	0	0	0	0	0	0	0	0	0	0	0	0	0	0	0	0	0	0	0	0	0	0	0	0	0	0	0	0	0	0	0	0	0	0	0
6144.69	0	0	0	0	0	0	0	0	0	0	0	0	0	0	0	0	0	0	0	0	0	0	0	0	0	0	0	0	0	0	0	0	0	0	0	0	0	0	0	0	0	0	0	0	0	0	0	0	0
6264.34	0	0	0	0	0	0	0	0	0	0	0	0	0	0	0	0	0	0	0	0	0	0	0	0	0	0	0	0	0	0	0	0	0	0	0	0	0	0	0	0	0	0	0	0	0	0	0	0	0
6386.37	0	0	0	0	0	0	0	0	0	0	0	0	0	0	0	0	0	0	0	0	0	0	0	0	0	0	0	0	0	0	0	0	0	0	0	0	0	0	0	0	0	0	0	0	0	0	0	0	0
6510.81	0	0	0	0	0	0	0	0	0	0	0	0	0	0	0	0	0	0	0	0	0	0	0	0	0	0	0	0	0	0	0	0	0	0	0	0	0	0	0	0	0	0	0	0	0	0	0	0	0
6637.72	0	0	0	0	0	0	0	0	0	0	0	0	0	0	0	0	0	0	0	0	0	0	0	0	0	0	0	0	0	0	0	0	0	0	0	0	0	0	0	0	0	0	0	0	0	0	0	0	0
6767.14	0	0	0	0	0	0	0	0	0	0	0	0	0	0	0	0	0	0	0	0	0	0	0	0	0	0	0	0	0	0	0	0	0	0	0	0	0	0	0	0	0	0	0	0	0	0	0	0	0
6899.13	0	0	0	0	0	0	0	0	0	0	0	0	0	0	0	0	0	0	0	0	0	0	0	0	0	0	0	0	0	0	0	0	0	0	0	0	0	0	0	0	0	0	0	0	0	0	0	0	0
7033.73	0	0	0	0	0	0	0	0	0	0	0	0	0	0	0	0	0	0	0	0	0	0	0	0	0	0	0	0	0	0	0	0	0	0	0	0	0	0	0	0	0	0	0	0	0	0	0	0	0
7171	0	0	0	0	0	0	0	0	0	0	0	0	0	0	0	0	0	0	0	0	0	0	0	0	0	0	0	0	0	0	0	0	0	0	0	0	0	0	0	0	0	0	0	0	0	0	0	0	0
7310.99	0	0	0	0	0	0	0	0	0	0	0	0	0	0	0	0	0	0	0	0	0	0	0	0	0	0	0	0	0	0	0	0	0	0	0	0	0	0	0	0	0	0	0	0	0	0	0	0	0
7453.75	0	0	0	0	0	0	0	0	0	0	0	0	0	0	0	0	0	0	0	0	0	0	0	0	0	0	0	0	0	0	0	0	0	0	0	0	0	0	0	0	0	0	0	0	0	0	0	0	0
7599.35	0	0	0	0	0	0	0	0	0	0	0	0	0	0	0	0	0	0	0	0	0	0	0	0	0	0	0	0	0	0	0	0	0	0	0	0	0	0	0	0	0	0	0	0	0	0	0	0	0
7747.83	0	0	0	0	0	0	0	0	0	0	0	0	0	0	0	0	0	0	0	0	0	0	0	0	0	0	0	0	0	0	0	0	0	0	0	0	0	0	0	0	0	0	0	0	0	0	0	0	0
7899.25	0	0	0	0	0	0	0	0	0	0	0	0	0	0	0	0	0	0	0	0	0	0	0	0	0	0	0	0	0	0	0	0	0	0	0	0	0	0	0	0	0	0	0	0	0	0	0	0	0
8053.67	0	0	0	0	0	0	0	0	0	0	0	0	0	0	0	0	0	0	0	0	0	0	0	0	0	0	0	0	0	0	0	0	0	0	0	0	0	0	0	0	0	0	0	0	0	0	0	0	0
8211.15	0	0	0	0	0	0	0	0	0	0	0	0	0	0	0	0	0	0	0	0	0	0	0	0	0	0	0	0	0	0	0	0	0	0	0	0	0	0	0	0	0	0	0	0	0	0	0	0	0
8371.76	0	0	0	0	0	0	0	0	0	0	0	0	0	0	0	0	0	0	0	0	0	0	0	0	0	0	0	0	0	0	0	0	0	0	0	0	0	0	0	0	0	0	0	0	0	0	0	0	0
8535.54	0	0	0	0	0	0	0	0	0	0	0	0	0	0	0	0	0	0	0	0	0	0	0	0	0	0	0	0	0	0	0	0	0	0	0	0	0	0	0	0	0	0	0	0	0	0	0	0	0
8702.58	0	0	0	0	0	0	0	0	0	0	0	0	0	0	0	0	0	0	0	0	0	0	0	0	0	0	0	0	0	0	0	0	0	0	0	0	0	0	0	0	0	0	0	0	0	0	0	0	0
8872.93	0	0	0	0	0	0	0	0	0	0	0	0	0	0	0	0	0	0	0	0	0	0	0	0	0	0	0	0	0	0	0	0	0	0	0	0	0	0	0	0	0	0	0	0	0	0	0	0	0
9046.65	0	0	0	0	0	0	0	0	0	0	0	0	0	0	0	0	0	0	0	0	0	0	0	0	0	0	0	0	0	0	0	0	0	0	0	0	0	0	0	0	0	0	0	0	0	0	0	0	0
9223.81	0	0	0	0	0	0	0	0	0	0	0	0	0	0	0	0	0	0	0	0	0	0	0	0	0	0	0	0	0	0	0	0	0	0	0	0	0	0	0	0	0	0	0	0	0	0	0	0	0
9404.49	0	0	0	0	0	0	0	0	0	0	0	0	0	0	0	0	0	0	0	0	0	0	0	0	0	0	0	0	0	0	0	0	0	0	0	0	0	0	0	0	0	0	0	0	0	0	0	0	0
9588.75	0	0	0	0	0	0	0	0	0	0	0	0	0	0	0	0	0	0	0	0	0	0	0	0	0	0	0	0	0	0	0	0	0	0	0	0	0	0	0	0	0	0	0	0	0	0	0	0	0
9776.67	0	0	0	0	0	0	0	0	0	0	0	0	0	0	0	0	0	0	0	0	0	0	0	0	0	0	0	0	0	0	0	0	0	0	0	0	0	0	0	0	0	0	0	0	0	0	0	0	0
9968.31	0	0	0	0	0	0	0	0	0	0	0	0	0	0	0	0	0	0	0	0	0	0	0	0	0	0	0	0	0	0	0	0	0	0	0	0	0	0	0	0	0	0	0	0	0	0	0	0	0
10163.8	0	0	0	0	0	0	0	0	0	0	0	0	0	0	0	0	0	0	0	0	0	0	0	0	0	0	0	0	0	0	0	0	0	0	0	0	0	0	0	0	0	0	0	0	0	0	0	0	0
10363.1	0	0	0	0	0	0	0	0	0	0	0	0	0	0	0	0	0	0	0	0	0	0	0	0	0	0	0	0	0	0	0	0	0	0	0	0	0	0	0	0	0	0	0	0	0	0	0	0	0
10566.3	0	0	0	0	0	0	0	0	0	0	0	0	0	0	0	0	0	0	0	0	0	0	0	0	0	0	0	0	0	0	0	0	0	0	0	0	0	0	0	0	0	0	0	0	0	0	0	0	0
10773.6	0	0	0	0	0	0	0	0	0	0	0	0	0	0	0	0	0	0	0	0	0	0	0	0	0	0	0	0	0	0	0	0	0	0	0	0	0	0	0	0	0	0	0	0	0	0	0	0	0
10985	0	0	0	0	0	0	0	0	0	0	0	0	0	0	0	0	0	0	0	0	0	0	0	0	0	0	0	0	0	0	0	0	0	0	0	0	0	0	0	0	0	0	0	0	0	0	0	0	0
11200.6	0	0	0	0	0	0	0	0	0	0	0	0	0	0	0	0	0	0	0	0	0	0	0	0	0	0	0	0	0	0	0	0	0	0	0	0	0	0	0	0	0	0	0	0	0	0	0	0	0
11420.5	0	0	0	0	0	0	0	0	0	0	0	0	0	0	0	0	0	0	0	0	0	0	0	0	0	0	0	0	0	0	0	0	0	0	0	0	0	0	0	0	0	0	0	0	0	0	0	0	0
11644.7	0	0	0	0	0	0	0	0	0	0	0	0	0	0	0	0	0	0	0	0	0	0	0	0	0	0	0	0	0	0	0	0	0	0	0	0	0	0	0	0	0	0	0	0	0	0	0	0	0
11873.4	0	0	0	0	0	0	0	0	0	0	0	0	0	0	0	0	0	0	0	0	0	0	0	0	0	0	0	0	0	0	0	0	0	0	0	0	0	0	0	0	0	0	0	0	0	0	0	0	0
12106.6	0	0	0	0	0	0	0	0	0	0	0	0	0	0	0	0	0	0	0	0	0	0	0	0	0	0	0	0	0	0	0	0	0	0	0	0	0	0	0	0	0	0	0	0	0	0	0	0	0
12344.5	0	0	0	0	0	0	0	0	0	0	0	0	0	0	0	0	0	0	0	0	0	0	0	0	0	0	0	0	0	0	0	0	0	0	0	0	0	0	0	0	0	0	0	0	0	0	0	0	0
12587	0	0	0	0	0	0	0	0	0	0	0	0	0	0	0	0	0	0	0	0	0	0	0	0	0	0	0	0	0	0	0	0	0	0	0	0	0	0	0	0	0	0	0	0	0	0	0	0	0
12834.4	0	0	0	0	0	0	0	0	0	0	0	0	0	0	0	0	0	0	0	0	0	0	0	0	0	0	0	0	0	0	0	0	0	0	0	0	0	0	0	0	0	0	0	0	0	0	0	0	0
13086.7	0	0	0	0	0	0	0	0	0	0	0	0	0	0	0	0	0	0	0	0	0	0	0	0	0	0	0	0	0	0	0	0	0	0	0	0	0	0	0	0	0	0	0	0	0	0	0	0	0
13344	0	0	0	0	0	0	0	0	0	0	0	0	0	0	0	0	0	0	0	0	0	0	0	0	0	0	0	0	0	0	0	0	0	0	0	0	0	0	0	0	0	0	0	0	0	0	0	0	0
13606.4	0	0	0	0	0	0	0	0	0	0	0	0	0	0	0	0	0	0	0	0	0	0	0	0	0	0	0	0	0	0	0	0	0	0	0	0	0	0	0	0	0	0	0	0	0	0	0	0	0
13873.9	0	0	0	0	0	0	0	0	0	0	0	0	0	0	0	0	0	0	0	0	0	0	0	0	0	0	0	0	0	0	0	0	0	0	0	0	0	0	0	0	0	0	0	0	0	0	0	0	0
14146.8	0	0	0	0	0	0	0	0	0	0	0	0	0	0	0	0	0	0	0	0	0	0	0	0	0	0	0	0	0	0	0	0	0	0	0	0	0	0	0	0	0	0	0	0	0	0	0	0	0
14425.1	0	0	0	0	0	0	0	0	0	0	0	0	0	0	0	0	0	0	0	0	0	0	0	0	0	0	0	0	0	0	0	0	0	0	0	0	0	0	0	0	0	0	0	0	0	0	0	0	0
14709	0	0	0	0	0	0	0	0	0	0	0	0	0	0	0	0	0	0	0	0	0	0	0	0	0	0	0	0	0	0	0	0	0	0	0	0	0	0	0	0	0	0	0	0	0	0	0	0	0
14998.4	0	0	0	0	0	0	0	0	0	0	0	0	0	0	0	0	0	0	0	0	0	0	0	0	0	0	0	0	0	0	0	0	0	0	0	0	0	0	0	0	0	0	0	0	0	0	0	0	0
15293.6	0	0	0	0	0	0	0	0	0	0	0	0	0	0	0	0	0	0	0	0	0	0	0	0	0	0	0	0	0	0	0	0	0	0	0	0	0	0	0	0	0	0	0	0	0	0	0	0	0
15594.7	0	0	0	0	0	0	0	0	0	0	0	0	0	0	0	0	0	0	0	0	0	0	0	0	0	0	0	0	0	0	0	0	0	0	0	0	0	0	0	0	0	0	0	0	0	0	0	0	0
15901.7	0	0	0	0	0	0	0	0	0	0	0	0	0	0	0	0	0	0	0	0	0	0	0	0	0	0	0	0	0	0	0	0	0	0	0	0	0	0	0	0	0	0	0	0	0	0	0	0	0
16214.8	0	0	0	0	0	0	0	0	0	0	0	0	0	0	0	0	0	0	0	0	0	0	0	0	0	0	0	0	0	0	0	0	0	0	0	0	0	0	0	0	0	0	0	0	0	0	0	0	0
16534.1	0	0	0	0	0	0	0	0	0	0	0	0	0	0	0	0	0	0	0	0	0	0	0	0	0	0	0	0	0	0	0	0	0	0	0	0	0	0	0	0	0	0	0	0	0	0	0	0	0
16859.8	0	0	0	0	0	0	0	0	0	0	0	0	0	0	0	0	0	0	0	0	0	0	0	0	0	0	0	0	0	0	0	0	0	0	0	0	0	0	0	0	0	0	0	0	0	0	0	0	0
17191.9	0	0	0	0	0	0	0	0	0	0	0	0	0	0	0	0	0	0	0	0	0	0	0	0	0	0	0	0	0	0	0	0	0	0	0	0	0	0	0	0	0	0	0	0	0	0	0	0	0
17530.6	0	0	0	0	0	0	0	0	0	0	0	0	0	0	0	0	0	0	0	0	0	0	0	0	0	0	0	0	0	0	0	0	0	0	0	0	0	0	0	0	0	0	0	0	0	0	0	0	0
17876	0	0	0	0	0	0	0	0	0	0	0	0	0	0	0	0	0	0	0	0	0	0	0	0	0	0	0	0	0	0	0	0	0	0	0	0	0	0	0	0	0	0	0	0	0	0	0	0	0
18228.3	0	0	0	0	0	0	0	0	0	0	0	0	0	0	0	0	0	0	0	0	0	0	0	0	0	0	0	0	0	0	0	0	0	0	0	0	0	0	0	0	0	0	0	0	0	0	0	0	0
18587.6	0	0	0	0	0	0	0	0	0	0	0	0	0	0	0	0	0	0	0	0	0	0	0	0	0	0	0	0	0	0	0	0	0	0	0	0	0	0	0	0	0	0	0	0	0	0	0	0	0
18954	0	0	0	0	0	0	0	0	0	0	0	0	0	0	0	0	0	0	0	0	0	0	0	0	0	0	0	0	0	0	0	0	0	0	0	0	0	0	0	0	0	0	0	0	0	0	0	0	0
19327.6	0	0	0	0	0	0	0	0	0	0	0	0	0	0	0	0	0	0	0	0	0	0	0	0	0	0	0	0	0	0	0	0	0	0	0	0	0	0	0	0	0	0	0	0	0	0	0	0	0
19708.7	0	0	0	0	0	0	0	0	0	0	0	0	0	0	0	0	0	0	0	0	0	0	0	0	0	0	0	0	0	0	0	0	0	0	0	0	0	0	0	0	0	0	0	0	0	0	0	0	0
20097.3	0	0	0	0	0	0	0	0	0	0	0	0	0	0	0	0	0	0	0	0	0	0	0	0	0	0	0	0	0	0	0	0	0	0	0	0	0	0	0	0	0	0	0	0	0	0	0	0	0
20493.7	0	0	0	0	0	0	0	0	0	0	0	0	0	0	0	0	0	0	0	0	0	0	0	0	0	0	0	0	0	0	0	0	0	0	0	0	0	0	0	0	0	0	0	0	0	0	0	0	0
20897.9	0	0	0	0	0	0	0	0	0	0	0	0	0	0	0	0	0	0	0	0	0	0	0	0	0	0	0	0	0	0	0	0	0	0	0	0	0	0	0	0	0	0	0	0	0	0	0	0	0
21310.1	0	0	0	0	0	0	0	0	0	0	0	0	0	0	0	0	0	0	0	0	0	0	0	0	0	0	0	0	0	0	0	0	0	0	0	0	0	0	0	0	0	0	0	0	0	0	0	0	0
21730.5	0	0	0	0	0	0	0	0	0	0	0	0	0	0	0	0	0	0	0	0	0	0	0	0	0	0	0	0	0	0	0	0	0	0	0	0	0	0	0	0	0	0	0	0	0	0	0	0	0
22159.3	0	0	0	0	0	0	0	0	0	0	0	0	0	0	0	0	0	0	0	0	0	0	0	0	0	0	0	0	0	0	0	0	0	0	0	0	0	0	0	0	0	0	0	0	0	0	0	0	0
22596.5	0	0	0	0	0	0	0	0	0	0	0	0	0	0	0	0	0	0	0	0	0	0	0	0	0	0	0	0	0	0	0	0	0	0	0	0	0	0	0	0	0	0	0	0	0	0	0	0	0
23042.5	0	0	0	0	0	0	0	0	0	0	0	0	0	0	0	0	0	0	0	0	0	0	0	0	0	0	0	0	0	0	0	0	0	0	0	0	0	0	0	0	0	0	0	0	0	0	0	0	0
23497.2	0	0	0	0	0	0	0	0	0	0	0	0	0	0	0	0	0	0	0	0	0	0	0	0	0	0	0	0	0	0	0	0	0	0	0	0	0	0	0	0	0	0	0	0	0	0	0	0	0
23961	0	0	0	0	0	0	0	0	0	0	0	0	0	0	0	0	0	0	0	0	0	0	0	0	0	0	0	0	0	0	0	0	0	0	0	0	0	0	0	0	0	0	0	0	0	0	0	0	0
24434	0	0	0	0	0	0	0	0	0	0	0	0	0	0	0	0	0	0	0	0	0	0	0	0	0	0	0	0	0	0	0	0	0	0	0	0	0	0	0	0	0	0	0	0	0	0	0	0	0
24916.4	0	0	0	0	0	0	0	0	0	0	0	0	0	0	0	0	0	0	0	0	0	0	0	0	0	0	0	0	0	0	0	0	0	0	0	0	0	0	0	0	0	0	0	0	0	0	0	0	0
25408.4	0	0	0	0	0	0	0	0	0	0	0	0	0	0	0	0	0	0	0	0	0	0	0	0	0	0	0	0	0	0	0	0	0	0	0	0	0	0	0	0	0	0	0	0	0	0	0	0	0
25910.1	0	0	0	0	0	0	0	0	0	0	0	0	0	0	0	0	0	0	0	0	0	0	0	0	0	0	0	0	0	0	0	0	0	0	0	0	0	0	0	0	0	0	0	0	0	0	0	0	0
26421.8	0	0	0	0	0	0	0	0	0	0	0	0	0	0	0	0	0	0	0	0	0	0	0	0	0	0	0	0	0	0	0	0	0	0	0	0	0	0	0	0	0	0	0	0	0	0	0	0	0
26943.6	0	0	0	0	0	0	0	0	0	0	0	0	0	0	0	0	0	0	0	0	0	0	0	0	0	0	0	0	0	0	0	0	0	0	0	0	0	0	0	0	0	0	0	0	0	0	0	0	0
27475.8	0	0	0	0	0	0	0	0	0	0	0	0	0	0	0	0	0	0	0	0	0	0	0	0	0	0	0	0	0	0	0	0	0	0	0	0	0	0	0	0	0	0	0	0	0	0	0	0	0
28018.5	0	0	0	0	0	0	0	0	0	0	0	0	0	0	0	0	0	0	0	0	0	0	0	0	0	0	0	0	0	0	0	0	0	0	0	0	0	0	0	0	0	0	0	0	0	0	0	0	0
28572	0	0	0	0	0	0	0	0	0	0	0	0	0	0	0	0	0	0	0	0	0	0	0	0	0	0	0	0	0	0	0	0	0	0	0	0	0	0	0	0	0	0	0	0	0	0	0	0	0
29136.5	0	0	0	0	0	0	0	0	0	0	0	0	0	0	0	0	0	0	0	0	0	0	0	0	0	0	0	0	0	0	0	0	0	0	0	0	0	0	0	0	0	0	0	0	0	0	0	0	0
29712.2	0	0	0	0	0	0	0	0	0	0	0	0	0	0	0	0	0	0	0	0	0	0	0	0	0	0	0	0	0	0	0	0	0	0	0	0	0	0	0	0	0	0	0	0	0	0	0	0	0
30299.3	0	0	0	0	0	0	0	0	0	0	0	0	0	0	0	0	0	0	0	0	0	0	0	0	0	0	0	0	0	0	0	0	0	0	0	0	0	0	0	0	0	0	0	0	0	0	0	0	0
30898	0	0	0	0	0	0	0	0	0	0	0	0	0	0	0	0	0	0	0	0	0	0	0	0	0	0	0	0	0	0	0	0	0	0	0	0	0	0	0	0	0	0	0	0	0	0	0	0	0
31508.7	0	0	0	0	0	0	0	0	0	0	0	0	0	0	0	0	0	0	0	0	0	0	0	0	0	0	0	0	0	0	0	0	0	0	0	0	0	0	0	0	0	0	0	0	0	0	0	0	0
32131.4	0	0	0	0	0	0	0	0	0	0	0	0	0	0	0	0	0	0	0	0	0	0	0	0	0	0	0	0	0	0	0	0	0	0	0	0	0	0	0	0	0	0	0	0	0	0	0	0	0
32766.5	0	0	0	0	0	0	0	0	0	0	0	0	0	0	0	0	0	0	0	0	0	0	0	0	0	0	0	0	0	0	0	0	0	0	0	0	0	0	0	0	0	0	0	0	0	0	0	0	0
33414.2	0	0	0	0	0	0	0	0	0	0	0	0	0	0	0	0	0	0	0	0	0	0	0	0	0	0	0	0	0	0	0	0	0	0	0	0	0	0	0	0	0	0	0	0	0	0	0	0	0
34074.8	0	0	0	0	0	0	0	0	0	0	0	0	0	0	0	0	0	0	0	0	0	0	0	0	0	0	0	0	0	0	0	0	0	0	0	0	0	0	0	0	0	0	0	0	0	0	0	0	0
34748.4	0	0	0	0	0	0	0	0	0	0	0	0	0	0	0	0	0	0	0	0	0	0	0	0	0	0	0	0	0	0	0	0	0	0	0	0	0	0	0	0	0	0	0	0	0	0	0	0	0
35435.5	0	0	0	0	0	0	0	0	0	0	0	0	0	0	0	0	0	0	0	0	0	0	0	0	0	0	0	0	0	0	0	0	0	0	0	0	0	0	0	0	0	0	0	0	0	0	0	0	0
36136.2	0	0	0	0	0	0	0	0	0	0	0	0	0	0	0	0	0	0	0	0	0	0	0	0	0	0	0	0	0	0	0	0	0	0	0	0	0	0	0	0	0	0	0	0	0	0	0	0	0
36850.7	0	0	0	0	0	0	0	0	0	0	0	0	0	0	0	0	0	0	0	0	0	0	0	0	0	0	0	0	0	0	0	0	0	0	0	0	0	0	0	0	0	0	0	0	0	0	0	0	0
37579.5	0	0	0	0	0	0	0	0	0	0	0	0	0	0	0	0	0	0	0	0	0	0	0	0	0	0	0	0	0	0	0	0	0	0	0	0	0	0	0	0	0	0	0	0	0	0	0	0	0
38322.7	0	0	0	0	0	0	0	0	0	0	0	0	0	0	0	0	0	0	0	0	0	0	0	0	0	0	0	0	0	0	0	0	0	0	0	0	0	0	0	0	0	0	0	0	0	0	0	0	0
39080.7	0	0	0	0	0	0	0	0	0	0	0	0	0	0	0	0	0	0	0	0	0	0	0	0	0	0	0	0	0	0	0	0	0	0	0	0	0	0	0	0	0	0	0	0	0	0	0	0	0
39853.7	0	0	0	0	0	0	0	0	0	0	0	0	0	0	0	0	0	0	0	0	0	0	0	0	0	0	0	0	0	0	0	0	0	0	0	0	0	0	0	0	0	0	0	0	0	0	0	0	0
40642	0	0	0	0	0	0	0	0	0	0	0	0	0	0	0	0	0	0	0	0	0	0	0	0	0	0	0	0	0	0	0	0	0	0	0	0	0	0	0	0	0	0	0	0	0	0	0	0	0
41446	0	0	0	0	0	0	0	0	0	0	0	0	0	0	0	0	0	0	0	0	0	0	0	0	0	0	0	0	0	0	0	0	0	0	0	0	0	0	0	0	0	0	0	0	0	0	0	0	0
42265.9	0	0	0	0	0	0	0	0	0	0	0	0	0	0	0	0	0	0	0	0	0	0	0	0	0	0	0	0	0	0	0	0	0	0	0	0	0	0	0	0	0	0	0	0	0	0	0	0	0
43102.1	0	0	0	0	0	0	0	0	0	0	0	0	0	0	0	0	0	0	0	0	0	0	0	0	0	0	0	0	0	0	0	0	0	0	0	0	0	0	0	0	0	0	0	0	0	0	0	0	0
43954.9	0	0	0	0	0	0	0	0	0	0	0	0	0	0	0	0	0	0	0	0	0	0	0	0	0	0	0	0	0	0	0	0	0	0	0	0	0	0	0	0	0	0	0	0	0	0	0	0	0
44824.6	0	0	0	0	0	0	0	0	0	0	0	0	0	0	0	0	0	0	0	0	0	0	0	0	0	0	0	0	0	0	0	0	0	0	0	0	0	0	0	0	0	0	0	0	0	0	0	0	0
45711.6	0	0	0	0	0	0	0	0	0	0	0	0	0	0	0	0	0	0	0	0	0	0	0	0	0	0	0	0	0	0	0	0	0	0	0	0	0	0	0	0	0	0	0	0	0	0	0	0	0
46616.2	0	0	0	0	0	0	0	0	0	0	0	0	0	0	0	0	0	0	0	0	0	0	0	0	0	0	0	0	0	0	0	0	0	0	0	0	0	0	0	0	0	0	0	0	0	0	0	0	0
47538.7	0	0	0	0	0	0	0	0	0	0	0	0	0	0	0	0	0	0	0	0	0	0	0	0	0	0	0	0	0	0	0	0	0	0	0	0	0	0	0	0	0	0	0	0	0	0	0	0	0
48479.6	0	0	0	0	0	0	0	0	0	0	0	0	0	0	0	0	0	0	0	0	0	0	0	0	0	0	0	0	0	0	0	0	0	0	0	0	0	0	0	0	0	0	0	0	0	0	0	0	0
49439.1	0	0	0	0	0	0	0	0	0	0	0	0	0	0	0	0	0	0	0	0	0	0	0	0	0	0	0	0	0	0	0	0	0	0	0	0	0	0	0	0	0	0	0	0	0	0	0	0	0
50417.6	0	0	0	0	0	0	0	0	0	0	0	0	0	0	0	0	0	0	0	0	0	0	0	0	0	0	0	0	0	0	0	0	0	0	0	0	0	0	0	0	0	0	0	0	0	0	0	0	0
51415.6	0	0	0	0	0	0	0	0	0	0	0	0	0	0	0	0	0	0	0	0	0	0	0	0	0	0	0	0	0	0	0	0	0	0	0	0	0	0	0	0	0	0	0	0	0	0	0	0	0
52433.3	0	0	0	0	0	0	0	0	0	0	0	0	0	0	0	0	0	0	0	0	0	0	0	0	0	0	0	0	0	0	0	0	0	0	0	0	0	0	0	0	0	0	0	0	0	0	0	0	0
53471.3	0	0	0	0	0	0	0	0	0	0	0	0	0	0	0	0	0	0	0	0	0	0	0	0	0	0	0	0	0	0	0	0	0	0	0	0	0	0	0	0	0	0	0	0	0	0	0	0	0
54529.8	0	0	0	0	0	0	0	0	0	0	0	0	0	0	0	0	0	0	0	0	0	0	0	0	0	0	0	0	0	0	0	0	0	0	0	0	0	0	0	0	0	0	0	0	0	0	0	0	0
55609.4	0	0	0	0	0	0	0	0	0	0	0	0	0	0	0	0	0	0	0	0	0	0	0	0	0	0	0	0	0	0	0	0	0	0	0	0	0	0	0	0	0	0	0	0	0	0	0	0	0
56710.4	0	0	0	0	0	0	0	0	0	0	0	0	0	0	0	0	0	0	0	0	0	0	0	0	0	0	0	0	0	0	0	0	0	0	0	0	0	0	0	0	0	0	0	0	0	0	0	0	0
57833.2	0	0	0	0	0	0	0	0	0	0	0	0	0	0	0	0	0	0	0	0	0	0	0	0	0	0	0	0	0	0	0	0	0	0	0	0	0	0	0	0	0	0	0	0	0	0	0	0	0
58978.3	0	0	0	0	0	0	0	0	0	0	0	0	0	0	0	0	0	0	0	0	0	0	0	0	0	0	0	0	0	0	0	0	0	0	0	0	0	0	0	0	0	0	0	0	0	0	0	0	0
60146.2	0	0	0	0	0	0	0	0	0	0	0	0	0	0	0	0	0	0	0	0	0	0	0	0	0	0	0	0	0	0	0	0	0	0	0	0	0	0	0	0	0	0	0	0	0	0	0	0	0
61337.2	0	0	0	0	0	0	0	0	0	0	0	0	0	0	0	0	0	0	0	0	0	0	0	0	0	0	0	0	0	0	0	0	0	0	0	0	0	0	0	0	0	0	0	0	0	0	0	0	0
62551.8	0	0	0	0	0	0	0	0	0	0	0	0	0	0	0	0	0	0	0	0	0	0	0	0	0	0	0	0	0	0	0	0	0	0	0	0	0	0	0	0	0	0	0	0	0	0	0	0	0
63790.6	0	0	0	0	0	0	0	0	0	0	0	0	0	0	0	0	0	0	0	0	0	0	0	0	0	0	0	0	0	0	0	0	0	0	0	0	0	0	0	0	0	0	0	0	0	0	0	0	0
65053.9	0	0	0	0	0	0	0	0	0	0	0	0	0	0	0	0	0	0	0	0	0	0	0	0	0	0	0	0	0	0	0	0	0	0	0	0	0	0	0	0	0	0	0	0	0	0	0	0	0
66342.3	0	0	0	0	0	0	0	0	0	0	0	0	0	0	0	0	0	0	0	0	0	0	0	0	0	0	0	0	0	0	0	0	0	0	0	0	0	0	0	0	0	0	0	0	0	0	0	0	0
67656.3	0	0	0	0	0	0	0	0	0	0	0	0	0	0	0	0	0	0	0	0	0	0	0	0	0	0	0	0	0	0	0	0	0	0	0	0	0	0	0	0	0	0	0	0	0	0	0	0	0
68996.3	0	0	0	0	0	0	0	0	0	0	0	0	0	0	0	0	0	0	0	0	0	0	0	0	0	0	0	0	0	0	0	0	0	0	0	0	0	0	0	0	0	0	0	0	0	0	0	0	0
70363	0	0	0	0	0	0	0	0	0	0	0	0	0	0	0	0	0	0	0	0	0	0	0	0	0	0	0	0	0	0	0	0	0	0	0	0	0	0	0	0	0	0	0	0	0	0	0	0	0
71756.7	0	0	0	0	0	0	0	0	0	0	0	0	0	0	0	0	0	0	0	0	0	0	0	0	0	0	0	0	0	0	0	0	0	0	0	0	0	0	0	0	0	0	0	0	0	0	0	0	0
73178.2	0	0	0	0	0	0	0	0	0	0	0	0	0	0	0	0	0	0	0	0	0	0	0	0	0	0	0	0	0	0	0	0	0	0	0	0	0	0	0	0	0	0	0	0	0	0	0	0	0
74627.8	0	0	0	0	0	0	0	0	0	0	0	0	0	0	0	0	0	0	0	0	0	0	0	0	0	0	0	0	0	0	0	0	0	0	0	0	0	0	0	0	0	0	0	0	0	0	0	0	0
76106.2	0	0	0	0	0	0	0	0	0	0	0	0	0	0	0	0	0	0	0	0	0	0	0	0	0	0	0	0	0	0	0	0	0	0	0	0	0	0	0	0	0	0	0	0	0	0	0	0	0
77613.9	0	0	0	0	0	0	0	0	0	0	0	0	0	0	0	0	0	0	0	0	0	0	0	0	0	0	0	0	0	0	0	0	0	0	0	0	0	0	0	0	0	0	0	0	0	0	0	0	0
79151.5	0	0	0	0	0	0	0	0	0	0	0	0	0	0	0	0	0	0	0	0	0	0	0	0	0	0	0	0	0	0	0	0	0	0	0	0	0	0	0	0	0	0	0	0	0	0	0	0	0
80719.7	0	0	0	0	0	0	0	0	0	0	0	0	0	0	0	0	0	0	0	0	0	0	0	0	0	0	0	0	0	0	0	0	0	0	0	0	0	0	0	0	0	0	0	0	0	0	0	0	0
82319	0	0	0	0	0	0	0	0	0	0	0	0	0	0	0	0	0	0	0	0	0	0	0	0	0	0	0	0	0	0	0	0	0	0	0	0	0	0	0	0	0	0	0	0	0	0	0	0	0
83950	0	0	0	0	0	0	0	0	0	0	0	0	0	0	0	0	0	0	0	0	0	0	0	0	0	0	0	0	0	0	0	0	0	0	0	0	0	0	0	0	0	0	0	0	0	0	0	0	0
85613.4	0	0	0	0	0	0	0	0	0	0	0	0	0	0	0	0	0	0	0	0	0	0	0	0	0	0	0	0	0	0	0	0	0	0	0	0	0	0	0	0	0	0	0	0	0	0	0	0	0
87309.8	0	0	0	0	0	0	0	0	0	0	0	0	0	0	0	0	0	0	0	0	0	0	0	0	0	0	0	0	0	0	0	0	0	0	0	0	0	0	0	0	0	0	0	0	0	0	0	0	0
89039.8	0	0	0	0	0	0	0	0	0	0	0	0	0	0	0	0	0	0	0	0	0	0	0	0	0	0	0	0	0	0	0	0	0	0	0	0	0	0	0	0	0	0	0	0	0	0	0	0	0
90804.2	0	0	0	0	0	0	0	0	0	0	0	0	0	0	0	0	0	0	0	0	0	0	0	0	0	0	0	0	0	0	0	0	0	0	0	0	0	0	0	0	0	0	0	0	0	0	0	0	0
92603.6	0	0	0	0	0	0	0	0	0	0	0	0	0	0	0	0	0	0	0	0	0	0	0	0	0	0	0	0	0	0	0	0	0	0	0	0	0	0	0	0	0	0	0	0	0	0	0	0	0
94438.8	0	0	0	0	0	0	0	0	0	0	0	0	0	0	0	0	0	0	0	0	0	0	0	0	0	0	0	0	0	0	0	0	0	0	0	0	0	0	0	0	0	0	0	0	0	0	0	0	0
96310.3	0	0	0	0	0	0	0	0	0	0	0	0	0	0	0	0	0	0	0	0	0	0	0	0	0	0	0	0	0	0	0	0	0	0	0	0	0	0	0	0	0	0	0	0	0	0	0	0	0
98218.9	0	0	0	0	0	0	0	0	0	0	0	0	0	0	0	0	0	0	0	0	0	0	0	0	0	0	0	0	0	0	0	0	0	0	0	0	0	0	0	0	0	0	0	0	0	0	0	0	0
100165	0	0	0	0	0	0	0	0	0	0	0	0	0	0	0	0	0	0	0	0	0	0	0	0	0	0	0	0	0	0	0	0	0	0	0	0	0	0	0	0	0	0	0	0	0	0	0	0	0
102151	0	0	0	0	0	0	0	0	0	0	0	0	0	0	0	0	0	0	0	0	0	0	0	0	0	0	0	0	0	0	0	0	0	0	0	0	0	0	0	0	0	0	0	0	0	0	0	0	0
104175	0	0	0	0	0	0	0	0	0	0	0	0	0	0	0	0	0	0	0	0	0	0	0	0	0	0	0	0	0	0	0	0	0	0	0	0	0	0	0	0	0	0	0	0	0	0	0	0	0
106240	0	0	0	0	0	0	0	0	0	0	0	0	0	0	0	0	0	0	0	0	0	0	0	0	0	0	0	0	0	0	0	0	0	0	0	0	0	0	0	0	0	0	0	0	0	0	0	0	0
108346	0	0	0	0	0	0	0	0	0	0	0	0	0	0	0	0	0	0	0	0	0	0	0	0	0	0	0	0	0	0	0	0	0	0	0	0	0	0	0	0	0	0	0	0	0	0	0	0	0
110493	0	0	0	0	0	0	0	0	0	0	0	0	0	0	0	0	0	0	0	0	0	0	0	0	0	0	0	0	0	0	0	0	0	0	0	0	0	0	0	0	0	0	0	0	0	0	0	0	0
112683	0	0	0	0	0	0	0	0	0	0	0	0	0	0	0	0	0	0	0	0	0	0	0	0	0	0	0	0	0	0	0	0	0	0	0	0	0	0	0	0	0	0	0	0	0	0	0	0	0
114917	0	0	0	0	0	0	0	0	0	0	0	0	0	0	0	0	0	0	0	0	0	0	0	0	0	0	0	0	0	0	0	0	0	0	0	0	0	0	0	0	0	0	0	0	0	0	0	0	0
117195	0	0	0	0	0	0	0	0	0	0	0	0	0	0	0	0	0	0	0	0	0	0	0	0	0	0	0	0	0	0	0	0	0	0	0	0	0	0	0	0	0	0	0	0	0	0	0	0	0
119518	0	0	0	0	0	0	0	0	0	0	0	0	0	0	0	0	0	0	0	0	0	0	0	0	0	0	0	0	0	0	0	0	0	0	0	0	0	0	0	0	0	0	0	0	0	0	0	0	0
121887	0	0	0	0	0	0	0	0	0	0	0	0	0	0	0	0	0	0	0	0	0	0	0	0	0	0	0	0	0	0	0	0	0	0	0	0	0	0	0	0	0	0	0	0	0	0	0	0	0
124303	0	0	0	0	0	0	0	0	0	0	0	0	0	0	0	0	0	0	0	0	0	0	0	0	0	0	0	0	0	0	0	0	0	0	0	0	0	0	0	0	0	0	0	0	0	0	0	0	0
126768	0	0	0	0	0	0	0	0	0	0	0	0	0	0	0	0	0	0	0	0	0	0	0	0	0	0	0	0	0	0	0	0	0	0	0	0	0	0	0	0	0	0	0	0	0	0	0	0	0
129281	0	0	0	0	0	0	0	0	0	0	0	0	0	0	0	0	0	0	0	0	0	0	0	0	0	0	0	0	0	0	0	0	0	0	0	0	0	0	0	0	0	0	0	0	0	0	0	0	0
131844	0	0	0	0	0	0	0	0	0	0	0	0	0	0	0	0	0	0	0	0	0	0	0	0	0	0	0	0	0	0	0	0	0	0	0	0	0	0	0	0	0	0	0	0	0	0	0	0	0
134458	0	0	0	0	0	0	0	0	0	0	0	0	0	0	0	0	0	0	0	0	0	0	0	0	0	0	0	0	0	0	0	0	0	0	0	0	0	0	0	0	0	0	0	0	0	0	0	0	0
137123	0	0	0	0	0	0	0	0	0	0	0	0	0	0	0	0	0	0	0	0	0	0	0	0	0	0	0	0	0	0	0	0	0	0	0	0	0	0	0	0	0	0	0	0	0	0	0	0	0
139842	0	0	0	0	0	0	0	0	0	0	0	0	0	0	0	0	0	0	0	0	0	0	0	0	0	0	0	0	0	0	0	0	0	0	0	0	0	0	0	0	0	0	0	0	0	0	0	0	0
142614	0	0	0	0	0	0	0	0	0	0	0	0	0	0	0	0	0	0	0	0	0	0	0	0	0	0	0	0	0	0	0	0	0	0	0	0	0	0	0	0	0	0	0	0	0	0	0	0	0
145442	0	0	0	0	0	0	0	0	0	0	0	0	0	0	0	0	0	0	0	0	0	0	0	0	0	0	0	0	0	0	0	0	0	0	0	0	0	0	0	0	0	0	0	0	0	0	0	0	0
148326	0	0	0	0	0	0	0	0	0	0	0	0	0	0	0	0	0	0	0	0	0	0	0	0	0	0	0	0	0	0	0	0	0	0	0	0	0	0	0	0	0	0	0	0	0	0	0	0	0
151266	0	0	0	0	0	0	0	0	0	0	0	0	0	0	0	0	0	0	0	0	0	0	0	0	0	0	0	0	0	0	0	0	0	0	0	0	0	0	0	0	0	0	0	0	0	0	0	0	0
154266	0	0	0	0	0	0	0	0	0	0	0	0	0	0	0	0	0	0	0	0	0	0	0	0	0	0	0	0	0	0	0	0	0	0	0	0	0	0	0	0	0	0	0	0	0	0	0	0	0
157325	0	0	0	0	0	0	0	0	0	0	0	0	0	0	0	0	0	0	0	0	0	0	0	0	0	0	0	0	0	0	0	0	0	0	0	0	0	0	0	0	0	0	0	0	0	0	0	0	0
160444	0	0	0	0	0	0	0	0	0	0	0	0	0	0	0	0	0	0	0	0	0	0	0	0	0	0	0	0	0	0	0	0	0	0	0	0	0	0	0	0	0	0	0	0	0	0	0	0	0
163625	0	0	0	0	0	0	0	0	0	0	0	0	0	0	0	0	0	0	0	0	0	0	0	0	0	0	0	0	0	0	0	0	0	0	0	0	0	0	0	0	0	0	0	0	0	0	0	0	0
166870	0	0	0	0	0	0	0	0	0	0	0	0	0	0	0	0	0	0	0	0	0	0	0	0	0	0	0	0	0	0	0	0	0	0	0	0	0	0	0	0	0	0	0	0	0	0	0	0	0
170179	0	0	0	0	0	0	0	0	0	0	0	0	0	0	0	0	0	0	0	0	0	0	0	0	0	0	0	0	0	0	0	0	0	0	0	0	0	0	0	0	0	0	0	0	0	0	0	0	0
173554	0	0	0	0	0	0	0	0	0	0	0	0	0	0	0	0	0	0	0	0	0	0	0	0	0	0	0	0	0	0	0	0	0	0	0	0	0	0	0	0	0	0	0	0	0	0	0	0	0
176995	0	0	0	0	0	0	0	0	0	0	0	0	0	0	0	0	0	0	0	0	0	0	0	0	0	0	0	0	0	0	0	0	0	0	0	0	0	0	0	0	0	0	0	0	0	0	0	0	0
180505	0	0	0	0	0	0	0	0	0	0	0	0	0	0	0	0	0	0	0	0	0	0	0	0	0	0	0	0	0	0	0	0	0	0	0	0	0	0	0	0	0	0	0	0	0	0	0	0	0
184084	0	0	0	0	0	0	0	0	0	0	0	0	0	0	0	0	0	0	0	0	0	0	0	0	0	0	0	0	0	0	0	0	0	0	0	0	0	0	0	0	0	0	0	0	0	0	0	0	0
187735	0	0	0	0	0	0	0	0	0	0	0	0	0	0	0	0	0	0	0	0	0	0	0	0	0	0	0	0	0	0	0	0	0	0	0	0	0	0	0	0	0	0	0	0	0	0	0	0	0
191458	0	0	0	0	0	0	0	0	0	0	0	0	0	0	0	0	0	0	0	0	0	0	0	0	0	0	0	0	0	0	0	0	0	0	0	0	0	0	0	0	0	0	0	0	0	0	0	0	0
195255	0	0	0	0	0	0	0	0	0	0	0	0	0	0	0	0	0	0	0	0	0	0	0	0	0	0	0	0	0	0	0	0	0	0	0	0	0	0	0	0	0	0	0	0	0	0	0	0	0
199127	0	0	0	0	0	0	0	0	0	0	0	0	0	0	0	0	0	0	0	0	0	0	0	0	0	0	0	0	0	0	0	0	0	0	0	0	0	0	0	0	0	0	0	0	0	0	0	0	0
203076	0	0	0	0	0	0	0	0	0	0	0	0	0	0	0	0	0	0	0	0	0	0	0	0	0	0	0	0	0	0	0	0	0	0	0	0	0	0	0	0	0	0	0	0	0	0	0	0	0
207104	0	0	0	0	0	0	0	0	0	0	0	0	0	0	0	0	0	0	0	0	0	0	0	0	0	0	0	0	0	0	0	0	0	0	0	0	0	0	0	0	0	0	0	0	0	0	0	0	0
211211	0	0	0	0	0	0	0	0	0	0	0	0	0	0	0	0	0	0	0	0	0	0	0	0	0	0	0	0	0	0	0	0	0	0	0	0	0	0	0	0	0	0	0	0	0	0	0	0	0
215400	0	0	0	0	0	0	0	0	0	0	0	0	0	0	0	0	0	0	0	0	0	0	0	0	0	0	0	0	0	0	0	0	0	0	0	0	0	0	0	0	0	0	0	0	0	0	0	0	0
219672	0	0	0	0	0	0	0	0	0	0	0	0	0	0	0	0	0	0	0	0	0	0	0	0	0	0	0	0	0	0	0	0	0	0	0	0	0	0	0	0	0	0	0	0	0	0	0	0	0
224029	0	0	0	0	0	0	0	0	0	0	0	0	0	0	0	0	0	0	0	0	0	0	0	0	0	0	0	0	0	0	0	0	0	0	0	0	0	0	0	0	0	0	0	0	0	0	0	0	0
228472	0	0	0	0	0	0	0	0	0	0	0	0	0	0	0	0	0	0	0	0	0	0	0	0	0	0	0	0	0	0	0	0	0	0	0	0	0	0	0	0	0	0	0	0	0	0	0	0	0
233003	0	0	0	0	0	0	0	0	0	0	0	0	0	0	0	0	0	0	0	0	0	0	0	0	0	0	0	0	0	0	0	0	0	0	0	0	0	0	0	0	0	0	0	0	0	0	0	0	0
237625	0	0	0	0	0	0	0	0	0	0	0	0	0	0	0	0	0	0	0	0	0	0	0	0	0	0	0	0	0	0	0	0	0	0	0	0	0	0	0	0	0	0	0	0	0	0	0	0	0
242338	0	0	0	0	0	0	0	0	0	0	0	0	0	0	0	0	0	0	0	0	0	0	0	0	0	0	0	0	0	0	0	0	0	0	0	0	0	0	0	0	0	0	0	0	0	0	0	0	0
247144	0	0	0	0	0	0	0	0	0	0	0	0	0	0	0	0	0	0	0	0	0	0	0	0	0	0	0	0	0	0	0	0	0	0	0	0	0	0	0	0	0	0	0	0	0	0	0	0	0
252046	0	0	0	0	0	0	0	0	0	0	0	0	0	0	0	0	0	0	0	0	0	0	0	0	0	0	0	0	0	0	0	0	0	0	0	0	0	0	0	0	0	0	0	0	0	0	0	0	0
257046	0	0	0	0	0	0	0	0	0	0	0	0	0	0	0	0	0	0	0	0	0	0	0	0	0	0	0	0	0	0	0	0	0	0	0	0	0	0	0	0	0	0	0	0	0	0	0	0	0
[truncated: 463 more columns]

## Sheet: Figure S1b
Figure S1b
Gal4-VP64			No Gal4
GFP	Counts		GFP	Counts
4.84	0		4.84	0
4.96	0		4.96	0
5.08	0		5.08	0
5.2	0		5.2	0
5.33	0		5.33	0
5.45	0		5.45	0
5.58	0		5.58	0
5.71	0		5.71	0
5.83	0		5.83	0
5.96	0		5.96	0
6.1	0		6.1	0
6.23	0		6.23	0
6.36	0		6.36	0
6.5	0		6.5	0
6.64	0		6.64	0
6.77	0		6.77	0
6.91	0		6.91	0
7.06	0		7.06	0
7.2	0		7.2	0
7.34	0		7.34	0
7.49	0		7.49	0
7.64	0		7.64	0
7.79	0		7.79	0
7.94	0		7.94	0
8.09	0		8.09	0
8.24	0		8.24	0
8.4	0		8.4	0
8.56	0		8.56	0
8.72	0		8.72	0
8.88	0		8.88	0
9.04	0		9.04	0
9.21	0		9.21	0
9.37	0		9.37	0
9.54	0		9.54	0
9.71	0		9.71	0
9.88	0		9.88	0
10.06	0		10.06	0
10.23	0		10.23	0
10.41	0		10.41	0
10.59	0		10.59	0
10.77	0		10.77	0
10.96	0		10.96	0
11.14	0		11.14	0
11.33	0		11.33	0
11.52	0		11.52	0
11.71	0		11.71	0
11.91	0		11.91	0
12.11	0		12.11	0
12.3	0		12.3	0
12.5	0		12.5	0
12.71	0		12.71	0
12.91	0		12.91	0
13.12	0		13.12	0
13.33	0		13.33	0
13.54	0		13.54	0
13.76	0		13.76	0
13.98	0		13.98	0
14.2	0		14.2	0
14.42	0		14.42	0
14.64	0		14.64	0
14.87	0		14.87	0
15.1	0		15.1	0
15.33	0		15.33	0
15.57	0		15.57	0
15.81	0		15.81	0
16.05	0		16.05	0
16.29	0		16.29	0
16.53	0		16.53	0
16.78	0		16.78	0
17.03	0		17.03	0
17.29	0		17.29	0
17.54	0		17.54	0
17.8	0		17.8	0
18.07	0		18.07	0
18.33	0		18.33	0
18.6	0		18.6	0
18.87	0		18.87	0
19.15	0		19.15	0
19.43	0		19.43	0
19.71	0		19.71	0
19.99	0		19.99	0
20.28	0		20.28	0
20.57	0		20.57	0
20.86	0		20.86	0
21.16	0		21.16	0
21.46	0		21.46	0
21.76	0		21.76	0
22.07	0		22.07	0
22.38	0		22.38	0
22.7	0		22.7	0
23.01	0		23.01	0
23.34	0		23.34	0
23.66	0		23.66	0
23.99	0		23.99	0
24.32	0		24.32	0
24.66	0		24.66	0
25	0		25	0
25.34	0		25.34	0
25.69	0		25.69	0
26.04	0		26.04	0
26.4	0		26.4	0
26.76	0		26.76	0
27.12	0		27.12	0
27.49	0		27.49	0
27.86	0		27.86	0
28.23	0		28.23	0
28.61	0		28.61	0
29	0		29	0
29.39	0		29.39	0
29.78	0		29.78	0
30.18	0		30.18	0
30.58	0		30.58	0
30.99	0		30.99	0
31.4	0		31.4	0
31.81	0		31.81	0
32.23	0		32.23	0
32.66	0		32.66	0
33.09	0		33.09	0
33.52	0		33.52	0
33.96	0		33.96	0
34.41	0		34.41	0
34.86	0		34.86	0
35.31	0		35.31	0
35.77	0		35.77	0
36.24	0		36.24	0
36.71	0		36.71	0
37.18	0		37.18	0
37.66	0		37.66	0
38.15	0		38.15	0
38.64	0		38.64	0
39.14	0		39.14	0
39.64	0		39.64	0
40.15	0		40.15	0
40.67	0		40.67	0
41.19	0		41.19	0
41.71	0		41.71	0
42.24	0		42.24	0
42.78	0		42.78	0
43.33	0		43.33	0
43.88	0		43.88	0
44.43	0		44.43	0
44.99	0		44.99	0
45.56	0		45.56	0
46.14	0		46.14	0
46.72	0		46.72	0
47.31	0		47.31	0
47.9	0		47.9	0
48.51	0		48.51	0
49.11	0		49.11	0
49.73	0		49.73	0
50.35	0		50.35	0
50.98	0		50.98	0
51.62	0		51.62	0
52.26	0		52.26	0
52.91	0		52.91	0
53.57	0		53.57	0
54.24	0		54.24	0
54.91	0		54.91	0
55.59	0		55.59	0
56.28	0		56.28	0
56.97	0		56.97	0
57.68	0		57.68	0
58.39	0		58.39	0
59.11	0		59.11	0
59.84	0		59.84	0
60.57	0		60.57	0
61.32	0		61.32	0
62.07	0		62.07	0
62.83	0		62.83	0
63.6	0		63.6	0
64.38	0		64.38	0
65.17	0		65.17	0
65.96	0		65.96	0
66.77	0		66.77	0.62
67.58	0		67.58	1.23
68.41	0		68.41	1.23
69.24	0		69.24	1.23
70.08	0		70.08	1.23
70.93	0		70.93	1.23
71.8	0		71.8	1.23
72.67	0		72.67	1.23
73.55	0		73.55	1.23
74.44	0		74.44	1.23
75.34	0		75.34	1.23
76.25	0		76.25	1.23
77.17	0		77.17	1.23
78.1	0		78.1	1.23
79.04	0		79.04	1.23
80	0		80	1.85
80.96	0		80.96	1.85
81.93	0		81.93	1.85
82.92	0		82.92	1.85
83.92	0		83.92	1.85
84.92	0		84.92	1.85
85.94	0		85.94	1.85
86.97	0		86.97	1.85
88.01	0		88.01	2.47
89.07	0		89.07	2.47
90.13	0		90.13	2.47
91.21	0		91.21	1.85
92.3	0		92.3	1.23
93.4	0		93.4	1.23
94.52	0		94.52	1.85
95.64	0		95.64	1.85
96.78	0		96.78	2.47
97.94	0		97.94	2.47
99.1	0		99.1	2.47
100.28	0		100.28	2.47
101.47	0		101.47	2.47
102.68	0		102.68	2.47
103.9	0		103.9	3.09
105.13	0		105.13	3.09
106.37	0		106.37	3.09
107.64	0		107.64	3.09
108.91	0		108.91	2.47
110.2	0		110.2	3.09
111.5	0		111.5	3.09
112.82	0		112.82	3.09
114.15	0		114.15	3.09
115.5	0		115.5	3.09
116.87	0		116.87	3.09
118.24	0		118.24	3.7
119.64	0		119.64	3.09
121.05	0		121.05	3.09
122.47	0		122.47	3.09
123.92	0		123.92	3.09
125.37	0		125.37	3.09
126.85	0		126.85	3.09
128.34	0		128.34	2.47
129.85	0		129.85	3.09
131.37	0		131.37	2.47
132.92	0		132.92	2.47
134.48	0		134.48	3.09
136.05	0		136.05	3.09
137.65	0		137.65	3.09
139.26	0		139.26	3.09
140.89	0		140.89	3.09
142.54	0		142.54	3.09
144.21	0		144.21	3.7
145.9	0		145.9	3.7
147.6	0		147.6	3.7
149.33	0		149.33	3.09
151.07	0		151.07	3.7
152.84	0		152.84	3.7
154.62	0		154.62	3.7
156.42	0		156.42	4.32
158.25	0		158.25	4.32
160.09	0		160.09	4.94
161.96	0		161.96	6.17
163.85	0		163.85	6.79
165.75	0		165.75	6.79
167.68	0		167.68	7.41
169.63	0		169.63	7.41
171.61	0		171.61	7.41
173.6	0		173.6	8.64
175.62	0		175.62	8.64
177.66	0		177.66	8.64
179.73	0		179.73	9.26
181.81	0		181.81	10.49
183.92	0		183.92	10.49
186.06	0		186.06	11.11
188.22	0		188.22	12.35
190.4	0		190.4	11.73
192.61	0		192.61	12.96
194.84	0		194.84	12.96
197.1	0		197.1	13.58
199.38	0		199.38	14.81
201.69	0		201.69	15.43
204.02	0		204.02	17.28
206.38	0		206.38	19.75
208.77	0		208.77	22.22
211.18	0		211.18	24.07
213.63	0		213.63	26.54
216.09	0		216.09	27.78
218.59	0		218.59	29.63
221.12	0		221.12	29.63
223.67	0		223.67	30.86
226.25	0		226.25	30.86
228.86	0		228.86	32.72
231.5	0		231.5	35.8
234.17	0		234.17	37.04
236.88	0		236.88	40.74
239.61	0		239.61	43.83
242.37	0		242.37	47.53
245.16	0		245.16	51.85
247.99	0		247.99	54.94
250.84	0		250.84	57.41
253.73	0		253.73	58.02
256.65	0		256.65	59.88
259.6	0		259.6	64.2
262.59	0		262.59	69.14
265.61	0		265.61	70.99
268.67	0		268.67	73.46
271.76	0		271.76	80.25
274.88	0		274.88	80.86
278.04	0		278.04	82.1
281.23	0		281.23	83.33
284.46	0		284.46	85.8
287.73	0		287.73	87.65
291.04	0		291.04	91.98
294.38	0		294.38	91.36
297.76	0		297.76	98.15
301.17	0		301.17	106.17
304.63	0		304.63	114.2
308.12	0		308.12	121.6
311.66	0		311.66	124.69
315.23	0		315.23	132.1
318.84	0		318.84	138.89
322.5	0		322.5	148.77
326.19	0		326.19	155.56
329.93	0		329.93	158.02
333.71	0		333.71	165.43
337.53	0		337.53	174.69
341.4	0		341.4	185.19
345.31	0		345.31	200.62
349.26	0		349.26	208.02
353.26	0		353.26	214.2
357.3	0		357.3	229.01
361.39	0		361.39	238.89
365.52	0		365.52	246.3
369.7	0		369.7	256.17
373.93	0		373.93	270.37
378.2	0		378.2	285.19
382.53	0		382.53	296.3
386.9	0		386.9	311.73
391.32	0		391.32	327.78
395.79	0		395.79	346.3
400.31	0		400.31	358.02
404.89	0		404.89	369.14
409.51	0		409.51	380.86
414.19	1.17		414.19	388.89
418.92	1.17		418.92	401.85
423.7	1.17		423.7	410.49
428.53	2.34		428.53	428.4
433.42	2.34		433.42	445.68
438.37	2.34		438.37	463.58
443.37	2.34		443.37	482.72
448.43	2.34		448.43	496.91
453.54	2.34		453.54	516.05
458.72	3.52		458.72	536.42
463.95	3.52		463.95	545.06
469.24	4.69		469.24	567.28
474.59	4.69		474.59	586.42
480	4.69		480	595.06
485.47	4.69		485.47	614.81
491	4.69		491	632.72
496.59	4.69		496.59	650
502.25	4.69		502.25	660.49
507.97	4.69		507.97	678.4
513.76	4.69		513.76	695.06
519.61	4.69		519.61	716.05
525.52	4.69		525.52	723.46
531.51	5.86		531.51	739.51
537.56	5.86		537.56	763.58
543.68	5.86		543.68	776.54
549.86	5.86		549.86	791.98
556.12	4.69		556.12	811.73
562.45	4.69		562.45	833.95
568.85	4.69		568.85	851.85
575.32	3.52		575.32	870.99
581.87	3.52		581.87	879.01
588.48	3.52		588.48	877.16
595.18	3.52		595.18	888.27
601.94	3.52		601.94	902.47
608.79	3.52		608.79	912.96
615.71	3.52		615.71	917.9
622.71	3.52		622.71	940.74
629.79	2.34		629.79	943.83
636.95	2.34		636.95	951.23
644.19	3.52		644.19	953.7
651.51	3.52		651.51	962.35
658.91	4.69		658.91	964.2
666.4	4.69		666.4	975.31
673.97	4.69		673.97	987.04
681.62	4.69		681.62	993.21
689.36	5.86		689.36	1000
697.19	5.86		697.19	991.36
705.11	7.03		705.11	1000
713.12	5.86		713.12	992.59
721.22	5.86		721.22	975.93
729.4	5.86		729.4	982.72
737.68	5.86		737.68	978.4
746.06	5.86		746.06	965.43
754.53	5.86		754.53	950.62
763.09	5.86		763.09	943.21
771.75	5.86		771.75	922.84
780.51	5.86		780.51	913.58
789.36	5.86		789.36	912.96
798.32	5.86		798.32	897.53
807.38	5.86		807.38	884.57
816.54	7.03		816.54	863.58
825.8	5.86		825.8	856.79
835.17	7.03		835.17	827.16
844.64	7.03		844.64	808.64
854.22	7.03		854.22	791.98
863.9	5.86		863.9	781.48
873.7	5.86		873.7	761.73
883.61	4.69		883.61	744.44
893.62	4.69		893.62	716.05
903.76	4.69		903.76	692.59
914	4.69		914	666.67
924.36	3.52		924.36	638.27
934.84	4.69		934.84	617.9
945.43	3.52		945.43	597.53
956.15	4.69		956.15	577.16
966.98	4.69		966.98	560.49
977.94	4.69		977.94	533.33
989.02	4.69		989.02	508.64
1000.23	4.69		1000.23	495.68
1011.56	4.69		1011.56	479.63
1023.02	4.69		1023.02	460.49
1034.61	4.69		1034.61	442.59
1046.33	4.69		1046.33	420.37
1058.18	5.86		1058.18	399.38
1070.17	5.86		1070.17	386.42
1082.29	5.86		1082.29	365.43
1094.54	4.69		1094.54	347.53
1106.94	4.69		1106.94	320.37
1119.47	3.52		1119.47	302.47
1132.15	3.52		1132.15	290.12
1144.97	3.52		1144.97	275.93
1157.93	3.52		1157.93	263.58
1171.04	3.52		1171.04	247.53
1184.3	3.52		1184.3	234.57
1197.7	3.52		1197.7	222.84
1211.26	3.52		1211.26	209.88
1224.97	4.69		1224.97	198.77
1238.83	5.86		1238.83	191.36
1252.85	4.69		1252.85	181.48
1267.03	4.69		1267.03	164.2
1281.37	3.52		1281.37	158.64
1295.87	3.52		1295.87	149.38
1310.53	3.52		1310.53	138.27
1325.36	3.52		1325.36	132.1
1340.36	3.52		1340.36	123.46
1355.52	3.52		1355.52	114.2
1370.86	3.52		1370.86	106.17
1386.37	3.52		1386.37	98.77
1402.05	3.52		1402.05	93.21
1417.91	2.34		1417.91	87.65
1433.95	2.34		1433.95	77.78
1450.17	2.34		1450.17	74.07
1466.57	2.34		1466.57	70.99
1483.16	2.34		1483.16	67.28
1499.93	3.52		1499.93	66.67
1516.89	3.52		1516.89	61.11
1534.05	4.69		1534.05	53.7
1551.39	4.69		1551.39	48.77
1568.93	4.69		1568.93	44.44
1586.68	4.69		1586.68	40.12
1604.62	4.69		1604.62	39.51
1622.76	4.69		1622.76	36.42
1641.1	3.52		1641.1	30.86
1659.66	2.34		1659.66	27.78
1678.42	3.52		1678.42	27.16
1697.39	3.52		1697.39	26.54
1716.58	5.86		1716.58	23.46
1735.99	5.86		1735.99	22.84
1755.61	5.86		1755.61	21.6
1775.45	5.86		1775.45	21.6
1795.52	5.86		1795.52	19.14
1815.81	5.86		1815.81	17.9
1836.33	5.86		1836.33	16.67
1857.09	5.86		1857.09	14.2
1878.07	5.86		1878.07	13.58
1899.3	5.86		1899.3	14.2
1920.76	7.03		1920.76	14.2
1942.46	7.03		1942.46	12.96
1964.41	8.21		1964.41	12.96
1986.61	8.21		1986.61	13.58
2009.05	7.03		2009.05	12.96
2031.75	7.03		2031.75	11.11
2054.71	5.86		2054.71	11.11
2077.92	5.86		2077.92	10.49
2101.4	7.03		2101.4	8.64
2125.14	7.03		2125.14	8.64
2149.14	8.21		2149.14	8.02
2173.42	9.38		2173.42	7.41
2197.97	9.38		2197.97	8.02
2222.8	11.72		2222.8	8.02
2247.91	11.72		2247.91	7.41
2273.3	12.9		2273.3	6.79
2298.98	10.55		2298.98	6.17
2324.94	10.55		2324.94	6.17
2351.2	10.55		2351.2	5.56
2377.76	10.55		2377.76	4.94
2404.61	11.72		2404.61	4.94
2431.77	12.9		2431.77	5.56
2459.23	15.24		2459.23	4.94
2487	16.41		2487	4.94
2515.08	17.58		2515.08	4.32
2543.48	19.93		2543.48	3.7
2572.21	19.93		2572.21	3.09
2601.25	22.27		2601.25	3.09
2630.62	21.1		2630.62	3.09
2660.32	21.1		2660.32	2.47
2690.36	23.45		2690.36	2.47
2720.74	25.79		2720.74	2.47
2751.46	29.31		2751.46	2.47
2782.52	29.31		2782.52	2.47
2813.93	29.31		2813.93	2.47
2845.7	29.31		2845.7	2.47
2877.83	29.31		2877.83	2.47
2910.32	29.31		2910.32	2.47
2943.17	29.31		2943.17	1.85
2976.4	28.14		2976.4	1.23
3010	29.31		3010	0.62
3043.97	29.31		3043.97	1.23
3078.33	31.65		3078.33	1.23
3113.08	31.65		3113.08	1.23
3148.22	31.65		3148.22	1.23
3183.75	31.65		3183.75	1.23
3219.69	31.65		3219.69	1.23
3256.03	30.48		3256.03	0.62
3292.78	28.14		3292.78	0.62
3329.94	26.96		3329.94	0.62
3367.53	28.14		3367.53	0.62
3405.53	28.14		3405.53	0.62
3443.97	28.14		3443.97	0.62
3482.83	25.79		3482.83	0.62
3522.14	26.96		3522.14	0.62
3561.89	28.14		3561.89	0.62
3602.08	28.14		3602.08	0.62
3642.73	28.14		3642.73	0.62
3683.84	26.96		3683.84	0.62
3725.41	26.96		3725.41	0.62
3767.45	26.96		3767.45	0.62
3809.96	28.14		3809.96	0.62
3852.95	29.31		3852.95	0.62
3896.43	29.31		3896.43	0.62
3940.39	30.48		3940.39	0.62
3984.85	29.31		3984.85	0.62
4029.81	28.14		4029.81	0.62
4075.28	28.14		4075.28	0
4121.27	29.31		4121.27	0
4167.76	29.31		4167.76	0
4214.79	29.31		4214.79	0
4262.34	32.83		4262.34	0
4310.43	34		4310.43	0
4359.06	37.51		4359.06	0
4408.24	41.03		4408.24	0
4457.97	43.38		4457.97	0
4508.26	42.2		4508.26	0
4559.12	39.86		4559.12	0
4610.55	39.86		4610.55	0
4662.57	43.38		4662.57	0
4715.16	42.2		4715.16	0
4768.35	44.55		4768.35	0
4822.14	43.38		4822.14	0
4876.54	43.38		4876.54	0
4931.55	42.2		4931.55	0
4987.18	46.89		4987.18	0
5043.43	45.72		5043.43	0
5100.32	53.93		5100.32	0
5157.85	53.93		5157.85	0
5216.03	56.27		5216.03	0
5274.86	57.44		5274.86	0
5334.36	63.31		5334.36	0
5394.53	62.13		5394.53	0
5455.38	65.65		5455.38	0
5516.91	63.31		5516.91	0
5579.13	66.82		5579.13	0
5642.06	70.34		5642.06	0
5705.69	66.82		5705.69	0
5770.04	66.82		5770.04	0
5835.12	69.17		5835.12	0
5900.93	69.17		5900.93	0
5967.48	71.51		5967.48	0
6034.78	71.51		6034.78	0
6102.84	75.03		6102.84	0
6171.67	75.03		6171.67	0
6241.27	76.2		6241.27	0
6311.66	78.55		6311.66	0
6382.84	79.72		6382.84	0
6454.82	82.06		6454.82	0
6527.61	85.58		6527.61	0
6601.22	87.92		6601.22	0
6675.66	86.75		6675.66	0
6750.95	89.1		6750.95	0
6827.08	83.24		6827.08	0
6904.06	86.75		6904.06	0
6981.92	90.27		6981.92	0
7060.65	91.44		7060.65	0
7140.27	90.27		7140.27	0
7220.78	93.79		7220.78	0
7302.21	92.61		7302.21	0
7384.55	93.79		7384.55	0
7467.81	90.27		7467.81	0
7552.02	89.1		7552.02	0
7637.18	94.96		7637.18	0
7723.29	97.3		7723.29	0
7810.38	96.13		7810.38	0
7898.44	93.79		7898.44	0
7987.5	93.79		7987.5	0
8077.56	101.99		8077.56	0
8168.64	101.99		8168.64	0
8260.75	106.68		8260.75	0
8353.89	110.2		8353.89	0
8448.07	113.72		8448.07	0
8543.33	113.72		8543.33	0
8639.65	118.41		8639.65	0
8737.06	116.06		8737.06	0
8835.57	118.41		8835.57	0
8935.19	118.41		8935.19	0
9035.93	123.09		9035.93	0
9137.8	127.78		9137.8	0
9240.83	131.3		9240.83	0
9345.01	125.44		9345.01	0
9450.37	130.13		9450.37	0
9556.92	130.13		9556.92	0
9664.66	132.47		9664.66	0
9773.62	137.16		9773.62	0
9883.81	141.85		9883.81	0
9995.24	148.89		9995.24	0
10107.9	155.92		10107.9	0
10221.9	157.09		10221.9	0
10337.1	159.44		10337.1	0
10453.6	162.95		10453.6	0
10571.5	173.51		10571.5	0
10690.7	179.37		10690.7	0
10811.2	178.19		10811.2	0
10933.1	186.4		10933.1	0
11056.3	193.43		11056.3	0
11181	194.61		11181	0
11307	202.81		11307	0
11434.5	208.68		11434.5	0
11563.4	205.16		11563.4	0
11693.7	209.85		11693.7	0
11825.6	214.54		11825.6	0
11958.9	219.23		11958.9	0
12093.7	226.26		12093.7	0
12230	220.4		12230	0
12367.9	220.4		12367.9	0
12507.3	226.26		12507.3	0
12648.3	229.78		12648.3	0
12790.9	235.64		12790.9	0
12935	240.33		12935	0
13080.9	250.88		13080.9	0
13228.3	257.91		13228.3	0
13377.4	261.43		13377.4	0
13528.2	268.46		13528.2	0
13680.7	273.15		13680.7	0
13834.9	280.19		13834.9	0
13990.9	291.91		13990.9	0
14148.6	296.6		14148.6	0
14308	293.08		14308	0
14469.3	301.29		14469.3	0
14632.4	300.12		14632.4	0
14797.4	300.12		14797.4	0
14964.2	307.15		14964.2	0
15132.8	303.63		15132.8	0
15303.4	303.63		15303.4	0
15475.9	308.32		15475.9	0
15650.3	313.01		15650.3	0
15826.8	320.05		15826.8	0
16005.1	321.22		16005.1	0
16185.5	314.19		16185.5	0
16368	325.91		16368	0
16552.5	332.94		16552.5	0
16739	341.15		16739	0
16927.7	344.67		16927.7	0
17118.5	352.87		17118.5	0
17311.5	355.22		17311.5	0
17506.6	354.04		17506.6	0
17703.9	355.22		17703.9	0
17903.4	362.25		17903.4	0
18105.2	361.08		18105.2	0
18309.3	365.77		18309.3	0
18515.7	359.91		18515.7	0
18724.3	357.56		18724.3	0
18935.4	361.08		18935.4	0
19148.8	373.97		19148.8	0
19364.6	373.97		19364.6	0
19582.9	378.66		19582.9	0
19803.6	376.32		19803.6	0
20026.8	379.84		20026.8	0
20252.5	390.39		20252.5	0
20480.8	395.08		20480.8	0
20711.6	406.8		20711.6	0
20945	413.83		20945	0
21181.1	419.7		21181.1	0
21419.8	422.04		21419.8	0
21661.2	441.97		21661.2	0
21905.4	441.97		21905.4	0
22152.2	445.49		22152.2	0
22401.9	441.97		22401.9	0
22654.4	449		22654.4	0
22909.7	454.87		22909.7	0
23167.9	465.42		23167.9	0
23429	472.45		23429	0
23693.1	471.28		23693.1	0
23960.1	480.66		23960.1	0
24230.1	477.14		24230.1	0
24503.2	480.66		24503.2	0
24779.4	491.21		24779.4	0
25058.7	497.07		25058.7	0
25341	506.45		25341	0
25626.7	511.14		25626.7	0
25915.5	514.65		25915.5	0
26207.5	518.17		26207.5	0
26502.9	533.41		26502.9	0
26801.6	547.48		26801.6	0
27103.6	549.82		27103.6	0
27409.1	551		27409.1	0
27718	555.69		27718	0
28030.4	552.17		28030.4	0
28346.2	558.03		28346.2	0
28665.7	570.93		28665.7	0
28988.8	554.51		28988.8	0
29315.5	565.06		29315.5	0
29645.8	569.75		29645.8	0
29980	576.79		29980	0
30317.8	574.44		30317.8	0
30659.5	582.65		30659.5	0
31005	577.96		31005	0
31354.4	586.17		31354.4	0
31707.8	609.61		31707.8	0
32065.1	615.47		32065.1	0
32426.5	634.23		32426.5	0
32791.9	645.96		32791.9	0
33161.4	649.47		33161.4	0
33535.2	657.68		33535.2	0
33913.1	644.78		33913.1	0
34295.3	654.16		34295.3	0
34681.8	665.89		34681.8	0
35072.6	672.92		35072.6	0
35467.8	679.95		35467.8	0
35867.6	676.44		35867.6	0
36271.8	676.44		36271.8	0
36680.5	681.13		36680.5	0
37093.9	688.16		37093.9	0
37511.9	703.4		37511.9	0
37934.6	694.02		37934.6	0
38362.1	697.54		38362.1	0
38794.4	710.43		38794.4	0
39231.6	724.5		39231.6	0
39673.7	735.05		39673.7	0
40120.8	743.26		40120.8	0
40573	750.29		40573	0
41030.2	751.47		41030.2	0
41492.5	757.33		41492.5	0
41960.1	747.95		41960.1	0
42433	744.43		42433	0
42911.2	740.91		42911.2	0
43394.7	740.91		43394.7	0
43883.8	740.91		43883.8	0
44378.3	752.64		44378.3	0
44878.4	756.15		44878.4	0
45384.1	777.26		45384.1	0
45895.6	769.05		45895.6	0
46412.7	764.36		46412.7	0
46935.8	783.12		46935.8	0
47464.7	784.29		47464.7	0
47999.6	790.15		47999.6	0
48540.5	792.5		48540.5	0
49087.5	791.32		49087.5	0
49640.6	783.12		49640.6	0
50200	794.84		50200	0
50765.7	817.12		50765.7	0
51337.8	832.36		51337.8	0
51916.3	828.84		51916.3	0
52501.3	811.25		52501.3	0
53093	804.22		53093	0
53691.3	800.7		53691.3	0
54296.3	806.57		54296.3	0
54908.2	804.22		54908.2	0
55526.9	817.12		55526.9	0
56152.6	831.18		56152.6	0
56785.4	838.22		56785.4	0
57425.3	848.77		57425.3	0
58072.4	848.77		58072.4	0
58726.8	868.7		58726.8	0
59388.6	855.8		59388.6	0
60057.8	867.53		60057.8	0
60734.6	862.84		60734.6	0
61419	872.22		61419	0
62111.1	892.15		62111.1	0
62811	881.59		62811	0
63518.8	880.42		63518.8	0
64234.6	888.63		64234.6	0
64958.4	906.21		64958.4	0
65690.3	920.28		65690.3	0
66430.6	943.73		66430.6	0
67179.2	935.52		67179.2	0
67936.2	937.87		67936.2	0
68701.7	922.63		68701.7	0
69475.9	949.59		69475.9	0
70258.8	955.45		70258.8	0
71050.5	966		71050.5	0
71851.2	978.9		71851.2	0
72660.8	974.21		72660.8	0
73479.6	978.9		73479.6	0
74307.6	971.86		74307.6	0
75144.9	982.41		75144.9	0
75991.7	969.52		75991.7	0
76848	963.66		76848	0
77713.9	963.66		77713.9	0
78589.7	957.8		78589.7	0
79475.3	982.41		79475.3	0
80370.8	981.24		80370.8	0
81276.5	977.73		81276.5	0
82192.3	984.76		82192.3	0
83118.4	987.1		83118.4	0
84055.1	983.59		84055.1	0
85002.2	985.93		85002.2	0
85960.1	990.62		85960.1	0
86928.7	978.9		86928.7	0
87908.3	982.41		87908.3	0
88898.9	964.83		88898.9	0
89900.6	975.38		89900.6	0
90913.6	968.35		90913.6	0
91938.1	985.93		91938.1	0
92974	996.48		92974	0
94021.7	997.66		94021.7	0
95081.1	987.1		95081.1	0
96152.6	980.07		96152.6	0
97236	991.79		97236	0
98331.7	984.76		98331.7	0
99439.8	998.83		99439.8	0
100560	992.97		100560	0
101693	1000		101693	0
102839	994.14		102839	0
103998	996.48		103998	0
105170	994.14		105170	0
106355	991.79		106355	0
107553	988.28		107553	0
108765	987.1		108765	0
109991	987.1		109991	0
111230	968.35		111230	0
112484	971.86		112484	0
113751	966		113751	0
115033	958.97		115033	0
116329	963.66		116329	0
117640	969.52		117640	0
118966	981.24		118966	0
120306	978.9		120306	0
121662	976.55		121662	0
123033	955.45		123033	0
124419	935.52		124419	0
125821	948.42		125821	0
127239	955.45		127239	0
128673	958.97		128673	0
130123	958.97		130123	0
131589	976.55		131589	0
133071	968.35		133071	0
134571	962.49		134571	0
136087	954.28		136087	0
137621	953.11		137621	0
139171	964.83		139171	0
140740	961.31		140740	0
142326	954.28		142326	0
143929	943.73		143929	0
145551	949.59		145551	0
147191	946.07		147191	0
148850	955.45		148850	0
150527	953.11		150527	0
152223	957.8		152223	0
153938	951.93		153938	0
155673	947.24		155673	0
157427	937.87		157427	0
159201	933.18		159201	0
160995	920.28		160995	0
162809	921.45		162809	0
164644	944.9		164644	0
166499	941.38		166499	0
168375	932		168375	0
170272	935.52		170272	0
172191	948.42		172191	0
174131	937.87		174131	0
176093	921.45		176093	0
178077	921.45		178077	0
180084	916.76		180084	0
182113	919.11		182113	0
184165	921.45		184165	0
186240	912.08		186240	0
188339	903.87		188339	0
190461	896.83		190461	0
192607	900.35		192607	0
194777	899.18		194777	0
196972	894.49		196972	0
199192	871.04		199192	0
201436	876.9		201436	0
203706	864.01		203706	0
206001	859.32		206001	0
208322	858.15		208322	0
210670	849.94		210670	0
213043	842.91		213043	0
215444	841.74		215444	0
217872	834.7		217872	0
220327	803.05		220327	0
222809	804.22		222809	0
225320	788.98		225320	0
227859	762.02		227859	0
230426	739.74		230426	0
233023	739.74		233023	0
235648	738.57		235648	0
238303	731.54		238303	0
240989	731.54		240989	0
243704	728.02		243704	0
246450	722.16		246450	0
249227	702.23		249227	0
252035	696.37		252035	0
254875	685.81		254875	0
257747	668.23		257747	0
260652	658.85		260652	0
263589	647.13		263589	0
266558	654.16		266558	0
269562	637.75		269562	0
272599	633.06		272599	0
275671	617.82		275671	0
278777	606.1		278777	0
281919	594.37		281919	0
285095	583.82		285095	0
288308	573.27		288308	0
291556	551		291556	0
294842	548.65		294842	0
298163	526.38		298163	0
301523	524.03		301523	0
304921	532.24		304921	0
308357	525.21		308357	0
311831	508.79		311831	0
315345	500.59		315345	0
318898	486.52		318898	0
322491	474.79		322491	0
326125	468.93		326125	0
329800	461.9		329800	0
333516	458.38		333516	0
337274	446.66		337274	0
341074	441.97		341074	0
344917	438.45		344917	0
348804	432.59		348804	0
352734	420.87		352734	0
356709	411.49		356709	0
360728	411.49		360728	0
364793	407.97		364793	0
368903	403.28		368903	0
373060	397.42		373060	0
377263	392.73		377263	0
381514	383.35		381514	0
385813	383.35		385813	0
390160	391.56		390160	0
394557	391.56		394557	0
399002	389.21		399002	0
403498	385.7		403498	0
408045	376.32		408045	0
412643	371.63		412643	0
417292	369.28		417292	0
421994	359.91		421994	0
426749	357.56		426749	0
431557	347.01		431557	0
436420	332.94		436420	0
441338	324.74		441338	0
446311	328.25		446311	0
451340	322.39		451340	0
456425	322.39		456425	0
461568	316.53		461568	0
466769	307.15		466769	0
472028	308.32		472028	0
477347	308.32		477347	0
482725	294.26		482725	0
488165	294.26		488165	0
493665	293.08		493665	0
499228	284.88		499228	0
504853	287.22		504853	0
510542	288.39		510542	0
516294	275.5		516294	0
522112	271.98		522112	0
527995	267.29		527995	0
533944	263.77		533944	0
539960	257.91		539960	0
546044	255.57		546044	0
552197	249.71		552197	0
558419	250.88		558419	0
564711	243.85		564711	0
571074	237.98		571074	0
577509	233.29		577509	0
584017	234.47		584017	0
590597	235.64		590597	0
597251	228.6		597251	0
603981	223.92		603981	0
610787	214.54		610787	0
617669	207.5		617669	0
624629	205.16		624629	0
631667	199.3		631667	0
638784	189.92		638784	0
645982	189.92		645982	0
653261	186.4		653261	0
660622	180.54		660622	0
668065	181.71		668065	0
675592	172.33		675592	0
683205	167.64		683205	0
690903	166.47		690903	0
698688	159.44		698688	0
706561	152.4		706561	0
714522	151.23		714522	0
722573	148.89		722573	0
730715	143.02		730715	0
738949	140.68		738949	0
747275	130.13		747275	0
755694	130.13		755694	0
764210	127.78		764210	0
772820	123.09		772820	0
781528	118.41		781528	0
790335	110.2		790335	0
799240	106.68		799240	0
808246	106.68		808246	0
817353	103.17		817353	0
826562	103.17		826562	0
835876	100.82		835876	0
845294	94.96		845294	0
854818	94.96		854818	0
864450	89.1		864450	0
874191	82.06		874191	0
884041	80.89		884041	0
894002	75.03		894002	0
904076	75.03		904076	0
914262	70.34		914262	0
924564	65.65		924564	0
934982	62.13		934982	0
945516	62.13		945516	0
956170	56.27		956170	0
966944	55.1		966944	0
977839	52.75		977839	0
988858	52.75		988858	0

## Sheet: Figure S1c
Figure S1c
BFP mCherry	0.06	0.06	0.06	0.07	0.07	0.07	0.07	0.07	0.08	0.08	0.08	0.08	0.09	0.09	0.09	0.1	0.1	0.1	0.11	0.11	0.11	0.12	0.12	0.12	0.13	0.13	0.14	0.14	0.15	0.15	0.16	0.16	0.17	0.17	0.18	0.18	0.19	0.2	0.2	0.21	0.22	0.22	0.23	0.24	0.25	0.25	0.26	0.27	0.28
-551.71	0	0	0	0	0	0	0	0	0	0	0	0	0	0	0	0	0	0	0	0	0	0	0	0	0	0	0	0	0	0	0	0	0	0	0	0	0	0	0	0	0	0	0	0	0	0	0	0	0
-541.42	0	0	0	0	0	0	0	0	0	0	0	0	0	0	0	0	0	0	0	0	0	0	0	0	0	0	0	0	0	0	0	0	0	0	0	0	0	0	0	0	0	0	0	0	0	0	0	0	0
-531.29	0	0	0	0	0	0	0	0	0	0	0	0	0	0	0	0	0	0	0	0	0	0	0	0	0	0	0	0	0	0	0	0	0	0	0	0	0	0	0	0	0	0	0	0	0	0	0	0	0
-521.31	0	0	0	0	0	0	0	0	0	0	0	0	0	0	0	0	0	0	0	0	0	0	0	0	0	0	0	0	0	0	0	0	0	0	0	0	0	0	0	0	0	0	0	0	0	0	0	0	0
-511.47	0	0	0	0	0	0	0	0	0	0	0	0	0	0	0	0	0	0	0	0	0	0	0	0	0	0	0	0	0	0	0	0	0	0	0	0	0	0	0	0	0	0	0	0	0	0	0	0	0
-501.78	0	0	0	0	0	0	0	0	0	0	0	0	0	0	0	0	0	0	0	0	0	0	0	0	0	0	0	0	0	0	0	0	0	0	0	0	0	0	0	0	0	0	0	0	0	0	0	0	0
-492.23	0	0	0	0	0	0	0	0	0	0	0	0	0	0	0	0	0	0	0	0	0	0	0	0	0	0	0	0	0	0	0	0	0	0	0	0	0	0	0	0	0	0	0	0	0	0	0	0	0
-482.82	0	0	0	0	0	0	0	0	0	0	0	0	0	0	0	0	0	0	0	0	0	0	0	0	0	0	0	0	0	0	0	0	0	0	0	0	0	0	0	0	0	0	0	0	0	0	0	0	0
-473.54	0	0	0	0	0	0	0	0	0	0	0	0	0	0	0	0	0	0	0	0	0	0	0	0	0	0	0	0	0	0	0	0	0	0	0	0	0	0	0	0	0	0	0	0	0	0	0	0	0
-464.39	0	0	0	0	0	0	0	0	0	0	0	0	0	0	0	0	0	0	0	0	0	0	0	0	0	0	0	0	0	0	0	0	0	0	0	0	0	0	0	0	0	0	0	0	0	0	0	0	0
-455.36	0	0	0	0	0	0	0	0	0	0	0	0	0	0	0	0	0	0	0	0	0	0	0	0	0	0	0	0	0	0	0	0	0	0	0	0	0	0	0	0	0	0	0	0	0	0	0	0	0
-446.46	0	0	0	0	0	0	0	0	0	0	0	0	0	0	0	0	0	0	0	0	0	0	0	0	0	0	0	0	0	0	0	0	0	0	0	0	0	0	0	0	0	0	0	0	0	0	0	0	0
-437.67	0	0	0	0	0	0	0	0	0	0	0	0	0	0	0	0	0	0	0	0	0	0	0	0	0	0	0	0	0	0	0	0	0	0	0	0	0	0	0	0	0	0	0	0	0	0	0	0	0
-429.01	0	0	0	0	0	0	0	0	0	0	0	0	0	0	0	0	0	0	0	0	0	0	0	0	0	0	0	0	0	0	0	0	0	0	0	0	0	0	0	0	0	0	0	0	0	0	0	0	0
-420.45	0	0	0	0	0	0	0	0	0	0	0	0	0	0	0	0	0	0	0	0	0	0	0	0	0	0	0	0	0	0	0	0	0	0	0	0	0	0	0	0	0	0	0	0	0	0	0	0	0
-412.01	0	0	0	0	0	0	0	0	0	0	0	0	0	0	0	0	0	0	0	0	0	0	0	0	0	0	0	0	0	0	0	0	0	0	0	0	0	0	0	0	0	0	0	0	0	0	0	0	0
-403.67	0	0	0	0	0	0	0	0	0	0	0	0	0	0	0	0	0	0	0	0	0	0	0	0	0	0	0	0	0	0	0	0	0	0	0	0	0	0	0	0	0	0	0	0	0	0	0	0	0
-395.43	0	0	0	0	0	0	0	0	0	0	0	0	0	0	0	0	0	0	0	0	0	0	0	0	0	0	0	0	0	0	0	0	0	0	0	0	0	0	0	0	0	0	0	0	0	0	0	0	0
-387.3	0	0	0	0	0	0	0	0	0	0	0	0	0	0	0	0	0	0	0	0	0	0	0	0	0	0	0	0	0	0	0	0	0	0	0	0	0	0	0	0	0	0	0	0	0	0	0	0	0
-379.26	0	0	0	0	0	0	0	0	0	0	0	0	0	0	0	0	0	0	0	0	0	0	0	0	0	0	0	0	0	0	0	0	0	0	0	0	0	0	0	0	0	0	0	0	0	0	0	0	0
-371.32	0	0	0	0	0	0	0	0	0	0	0	0	0	0	0	0	0	0	0	0	0	0	0	0	0	0	0	0	0	0	0	0	0	0	0	0	0	0	0	0	0	0	0	0	0	0	0	0	0
-363.48	0	0	0	0	0	0	0	0	0	0	0	0	0	0	0	0	0	0	0	0	0	0	0	0	0	0	0	0	0	0	0	0	0	0	0	0	0	0	0	0	0	0	0	0	0	0	0	0	0
-355.72	0	0	0	0	0	0	0	0	0	0	0	0	0	0	0	0	0	0	0	0	0	0	0	0	0	0	0	0	0	0	0	0	0	0	0	0	0	0	0	0	0	0	0	0	0	0	0	0	0
-348.05	0	0	0	0	0	0	0	0	0	0	0	0	0	0	0	0	0	0	0	0	0	0	0	0	0	0	0	0	0	0	0	0	0	0	0	0	0	0	0	0	0	0	0	0	0	0	0	0	0
-340.47	0	0	0	0	0	0	0	0	0	0	0	0	0	0	0	0	0	0	0	0	0	0	0	0	0	0	0	0	0	0	0	0	0	0	0	0	0	0	0	0	0	0	0	0	0	0	0	0	0
-332.97	0	0	0	0	0	0	0	0	0	0	0	0	0	0	0	0	0	0	0	0	0	0	0	0	0	0	0	0	0	0	0	0	0	0	0	0	0	0	0	0	0	0	0	0	0	0	0	0	0
-325.54	0	0	0	0	0	0	0	0	0	0	0	0	0	0	0	0	0	0	0	0	0	0	0	0	0	0	0	0	0	0	0	0	0	0	0	0	0	0	0	0	0	0	0	0	0	0	0	0	0
-318.2	0	0	0	0	0	0	0	0	0	0	0	0	0	0	0	0	0	0	0	0	0	0	0	0	0	0	0	0	0	0	0	0	0	0	0	0	0	0	0	0	0	0	0	0	0	0	0	0	0
-310.93	0	0	0	0	0	0	0	0	0	0	0	0	0	0	0	0	0	0	0	0	0	0	0	0	0	0	0	0	0	0	0	0	0	0	0	0	0	0	0	0	0	0	0	0	0	0	0	0	0
-303.74	0	0	0	0	0	0	0	0	0	0	0	0	0	0	0	0	0	0	0	0	0	0	0	0	0	0	0	0	0	0	0	0	0	0	0	0	0	0	0	0	0	0	0	0	0	0	0	0	0
-296.61	0	0	0	0	0	0	0	0	0	0	0	0	0	0	0	0	0	0	0	0	0	0	0	0	0	0	0	0	0	0	0	0	0	0	0	0	0	0	0	0	0	0	0	0	0	0	0	0	0
-289.56	0	0	0	0	0	0	0	0	0	0	0	0	0	0	0	0	0	0	0	0	0	0	0	0	0	0	0	0	0	0	0	0	0	0	0	0	0	0	0	0	0	0	0	0	0	0	0	0	0
-282.57	0	0	0	0	0	0	0	0	0	0	0	0	0	0	0	0	0	0	0	0	0	0	0	0	0	0	0	0	0	0	0	0	0	0	0	0	0	0	0	0	0	0	0	0	0	0	0	0	0
-275.64	0	0	0	0	0	0	0	0	0	0	0	0	0	0	0	0	0	0	0	0	0	0	0	0	0	0	0	0	0	0	0	0	0	0	0	0	0	0	0	0	0	0	0	0	0	0	0	0	0
-268.78	0	0	0	0	0	0	0	0	0	0	0	0	0	0	0	0	0	0	0	0	0	0	0	0	0	0	0	0	0	0	0	0	0	0	0	0	0	0	0	0	0	0	0	0	0	0	0	0	0
-261.98	0	0	0	0	0	0	0	0	0	0	0	0	0	0	0	0	0	0	0	0	0	0	0	0	0	0	0	0	0	0	0	0	0	0	0	0	0	0	0	0	0	0	0	0	0	0	0	0	0
-255.23	0	0	0	0	0	0	0	0	0	0	0	0	0	0	0	0	0	0	0	0	0	0	0	0	0	0	0	0	0	0	0	0	0	0	0	0	0	0	0	0	0	0	0	0	0	0	0	0	0
-248.55	0	0	0	0	0	0	0	0	0	0	0	0	0	0	0	0	0	0	0	0	0	0	0	0	0	0	0	0	0	0	0	0	0	0	0	0	0	0	0	0	0	0	0	0	0	0	0	0	0
-241.91	0	0	0	0	0	0	0	0	0	0	0	0	0	0	0	0	0	0	0	0	0	0	0	0	0	0	0	0	0	0	0	0	0	0	0	0	0	0	0	0	0	0	0	0	0	0	0	0	0
-235.33	0	0	0	0	0	0	0	0	0	0	0	0	0	0	0	0	0	0	0	0	0	0	0	0	0	0	0	0	0	0	0	0	0	0	0	0	0	0	0	0	0	0	0	0	0	0	0	0	0
-228.8	0	0	0	0	0	0	0	0	0	0	0	0	0	0	0	0	0	0	0	0	0	0	0	0	0	0	0	0	0	0	0	0	0	0	0	0	0	0	0	0	0	0	0	0	0	0	0	0	0
-222.32	0	0	0	0	0	0	0	0	0	0	0	0	0	0	0	0	0	0	0	0	0	0	0	0	0	0	0	0	0	0	0	0	0	0	0	0	0	0	0	0	0	0	0	0	0	0	0	0	0
-215.89	0	0	0	0	0	0	0	0	0	0	0	0	0	0	0	0	0	0	0	0	0	0	0	0	0	0	0	0	0	0	0	0	0	0	0	0	0	0	0	0	0	0	0	0	0	0	0	0	0
-209.5	0	0	0	0	0	0	0	0	0	0	0	0	0	0	0	0	0	0	0	0	0	0	0	0	0	0	0	0	0	0	0	0	0	0	0	0	0	0	0	0	0	0	0	0	0	0	0	0	0
-203.16	0	0	0	0	0	0	0	0	0	0	0	0	0	0	0	0	0	0	0	0	0	0	0	0	0	0	0	0	0	0	0	0	0	0	0	0	0	0	0	0	0	0	0	0	0	0	0	0	0
-196.86	0	0	0	0	0	0	0	0	0	0	0	0	0	0	0	0	0	0	0	0	0	0	0	0	0	0	0	0	0	0	0	0	0	0	0	0	0	0	0	0	0	0	0	0	0	0	0	0	0
-190.59	0	0	0	0	0	0	0	0	0	0	0	0	0	0	0	0	0	0	0	0	0	0	0	0	0	0	0	0	0	0	0	0	0	0	0	0	0	0	0	0	0	0	0	0	0	0	0	0	0
-184.37	0	0	0	0	0	0	0	0	0	0	0	0	0	0	0	0	0	0	0	0	0	0	0	0	0	0	0	0	0	0	0	0	0	0	0	0	0	0	0	0	0	0	0	0	0	0	0	0	0
-178.19	0	0	0	0	0	0	0	0	0	0	0	0	0	0	0	0	0	0	0	0	0	0	0	0	0	0	0	0	0	0	0	0	0	0	0	0	0	0	0	0	0	0	0	0	0	0	0	0	0
-172.04	0	0	0	0	0	0	0	0	0	0	0	0	0	0	0	0	0	0	0	0	0	0	0	0	0	0	0	0	0	0	0	0	0	0	0	0	0	0	0	0	0	0	0	0	0	0	0	0	0
-165.92	0	0	0	0	0	0	0	0	0	0	0	0	0	0	0	0	0	0	0	0	0	0	0	0	0	0	0	0	0	0	0	0	0	0	0	0	0	0	0	0	0	0	0	0	0	0	0	0	0
-159.84	0	0	0	0	0	0	0	0	0	0	0	0	0	0	0	0	0	0	0	0	0	0	0	0	0	0	0	0	0	0	0	0	0	0	0	0	0	0	0	0	0	0	0	0	0	0	0	0	0
-153.79	0	0	0	0	0	0	0	0	0	0	0	0	0	0	0	0	0	0	0	0	0	0	0	0	0	0	0	0	0	0	0	0	0	0	0	0	0	0	0	0	0	0	0	0	0	0	0	0	0
-147.77	0	0	0	0	0	0	0	0	0	0	0	0	0	0	0	0	0	0	0	0	0	0	0	0	0	0	0	0	0	0	0	0	0	0	0	0	0	0	0	0	0	0	0	0	0	0	0	0	0
-141.77	0	0	0	0	0	0	0	0	0	0	0	0	0	0	0	0	0	0	0	0	0	0	0	0	0	0	0	0	0	0	0	0	0	0	0	0	0	0	0	0	0	0	0	0	0	0	0	0	0
-135.81	0	0	0	0	0	0	0	0	0	0	0	0	0	0	0	0	0	0	0	0	0	0	0	0	0	0	0	0	0	0	0	0	0	0	0	0	0	0	0	0	0	0	0	0	0	0	0	0	0
-129.87	0	0	0	0	0	0	0	0	0	0	0	0	0	0	0	0	0	0	0	0	0	0	0	0	0	0	0	0	0	0	0	0	0	0	0	0	0	0	0	0	0	0	0	0	0	0	0	0	0
-123.95	0	0	0	0	0	0	0	0	0	0	0	0	0	0	0	0	0	0	0	0	0	0	0	0	0	0	0	0	0	0	0	0	0	0	0	0	0	0	0	0	0	0	0	0	0	0	0	0	0
-118.06	0	0	0	0	0	0	0	0	0	0	0	0	0	0	0	0	0	0	0	0	0	0	0	0	0	0	0	0	0	0	0	0	0	0	0	0	0	0	0	0	0	0	0	0	0	0	0	0	0
-112.19	0	0	0	0	0	0	0	0	0	0	0	0	0	0	0	0	0	0	0	0	0	0	0	0	0	0	0	0	0	0	0	0	0	0	0	0	0	0	0	0	0	0	0	0	0	0	0	0	0
-106.34	0	0	0	0	0	0	0	0	0	0	0	0	0	0	0	0	0	0	0	0	0	0	0	0	0	0	0	0	0	0	0	0	0	0	0	0	0	0	0	0	0	0	0	0	0	0	0	0	0
-100.51	0	0	0	0	0	0	0	0	0	0	0	0	0	0	0	0	0	0	0	0	0	0	0	0	0	0	0	0	0	0	0	0	0	0	0	0	0	0	0	0	0	0	0	0	0	0	0	0	0
-94.7	0	0	0	0	0	0	0	0	0	0	0	0	0	0	0	0	0	0	0	0	0	0	0	0	0	0	0	0	0	0	0	0	0	0	0	0	0	0	0	0	0	0	0	0	0	0	0	0	0
-88.9	0	0	0	0	0	0	0	0	0	0	0	0	0	0	0	0	0	0	0	0	0	0	0	0	0	0	0	0	0	0	0	0	0	0	0	0	0	0	0	0	0	0	0	0	0	0	0	0	0
-83.12	0	0	0	0	0	0	0	0	0	0	0	0	0	0	0	0	0	0	0	0	0	0	0	0	0	0	0	0	0	0	0	0	0	0	0	0	0	0	0	0	0	0	0	0	0	0	0	0	0
-77.36	0	0	0	0	0	0	0	0	0	0	0	0	0	0	0	0	0	0	0	0	0	0	0	0	0	0	0	0	0	0	0	0	0	0	0	0	0	0	0	0	0	0	0	0	0	0	0	0	0
-71.61	0	0	0	0	0	0	0	0	0	0	0	0	0	0	0	0	0	0	0	0	0	0	0	0	0	0	0	0	0	0	0	0	0	0	0	0	0	0	0	0	0	0	0	0	0	0	0	0	0
-65.87	0	0	0	0	0	0	0	0	0	0	0	0	0	0	0	0	0	0	0	0	0	0	0	0	0	0	0	0	0	0	0	0	0	0	0	0	0	0	0	0	0	0	0	0	0	0	0	0	0
-60.14	0	0	0	0	0	0	0	0	0	0	0	0	0	0	0	0	0	0	0	0	0	0	0	0	0	0	0	0	0	0	0	0	0	0	0	0	0	0	0	0	0	0	0	0	0	0	0	0	0
-54.43	0	0	0	0	0	0	0	0	0	0	0	0	0	0	0	0	0	0	0	0	0	0	0	0	0	0	0	0	0	0	0	0	0	0	0	0	0	0	0	0	0	0	0	0	0	0	0	0	0
-48.72	0	0	0	0	0	0	0	0	0	0	0	0	0	0	0	0	0	0	0	0	0	0	0	0	0	0	0	0	0	0	0	0	0	0	0	0	0	0	0	0	0	0	0	0	0	0	0	0	0
-43.02	0	0	0	0	0	0	0	0	0	0	0	0	0	0	0	0	0	0	0	0	0	0	0	0	0	0	0	0	0	0	0	0	0	0	0	0	0	0	0	0	0	0	0	0	0	0	0	0	0
-37.33	0	0	0	0	0	0	0	0	0	0	0	0	0	0	0	0	0	0	0	0	0	0	0	0	0	0	0	0	0	0	0	0	0	0	0	0	0	0	0	0	0	0	0	0	0	0	0	0	0
-31.64	0	0	0	0	0	0	0	0	0	0	0	0	0	0	0	0	0	0	0	0	0	0	0	0	0	0	0	0	0	0	0	0	0	0	0	0	0	0	0	0	0	0	0	0	0	0	0	0	0
-25.96	0	0	0	0	0	0	0	0	0	0	0	0	0	0	0	0	0	0	0	0	0	0	0	0	0	0	0	0	0	0	0	0	0	0	0	0	0	0	0	0	0	0	0	0	0	0	0	0	0
-20.29	0	0	0	0	0	0	0	0	0	0	0	0	0	0	0	0	0	0	0	0	0	0	0	0	0	0	0	0	0	0	0	0	0	0	0	0	0	0	0	0	0	0	0	0	0	0	0	0	0
-14.61	0	0	0	0	0	0	0	0	0	0	0	0	0	0	0	0	0	0	0	0	0	0	0	0	0	0	0	0	0	0	0	0	0	0	0	0	0	0	0	0	0	0	0	0	0	0	0	0	0
-8.94	0	0	0	0	0	0	0	0	0	0	0	0	0	0	0	0	0	0	0	0	0	0	0	0	0	0	0	0	0	0	0	0	0	0	0	0	0	0	0	0	0	0	0	0	0	0	0	0	0
-3.27	0	0	0	0	0	0	0	0	0	0	0	0	0	0	0	0	0	0	0	0	0	0	0	0	0	0	0	0	0	0	0	0	0	0	0	0	0	0	0	0	0	0	0	0	0	0	0	0	0
2.4	0	0	0	0	0	0	0	0	0	0	0	0	0	0	0	0	0	0	0	0	0	0	0	0	0	0	0	0	0	0	0	0	0	0	0	0	0	0	0	0	0	0	0	0	0	0	0	0	0
8.06	0	0	0	0	0	0	0	0	0	0	0	0	0	0	0	0	0	0	0	0	0	0	0	0	0	0	0	0	0	0	0	0	0	0	0	0	0	0	0	0	0	0	0	0	0	0	0	0	0
13.74	0	0	0	0	0	0	0	0	0	0	0	0	0	0	0	0	0	0	0	0	0	0	0	0	0	0	0	0	0	0	0	0	0	0	0	0	0	0	0	0	0	0	0	0	0	0	0	0	0
19.41	0	0	0	0	0	0	0	0	0	0	0	0	0	0	0	0	0	0	0	0	0	0	0	0	0	0	0	0	0	0	0	0	0	0	0	0	0	0	0	0	0	0	0	0	0	0	0	0	0
25.08	0	0	0	0	0	0	0	0	0	0	0	0	0	0	0	0	0	0	0	0	0	0	0	0	0	0	0	0	0	0	0	0	0	0	0	0	0	0	0	0	0	0	0	0	0	0	0	0	0
30.76	0	0	0	0	0	0	0	0	0	0	0	0	0	0	0	0	0	0	0	0	0	0	0	0	0	0	0	0	0	0	0	0	0	0	0	0	0	0	0	0	0	0	0	0	0	0	0	0	0
36.45	0	0	0	0	0	0	0	0	0	0	0	0	0	0	0	0	0	0	0	0	0	0	0	0	0	0	0	0	0	0	0	0	0	0	0	0	0	0	0	0	0	0	0	0	0	0	0	0	0
42.14	0	0	0	0	0	0	0	0	0	0	0	0	0	0	0	0	0	0	0	0	0	0	0	0	0	0	0	0	0	0	0	0	0	0	0	0	0	0	0	0	0	0	0	0	0	0	0	0	0
47.84	0	0	0	0	0	0	0	0	0	0	0	0	0	0	0	0	0	0	0	0	0	0	0	0	0	0	0	0	0	0	0	0	0	0	0	0	0	0	0	0	0	0	0	0	0	0	0	0	0
53.54	0	0	0	0	0	0	0	0	0	0	0	0	0	0	0	0	0	0	0	0	0	0	0	0	0	0	0	0	0	0	0	0	0	0	0	0	0	0	0	0	0	0	0	0	0	0	0	0	0
59.26	0	0	0	0	0	0	0	0	0	0	0	0	0	0	0	0	0	0	0	0	0	0	0	0	0	0	0	0	0	0	0	0	0	0	0	0	0	0	0	0	0	0	0	0	0	0	0	0	0
64.98	0	0	0	0	0	0	0	0	0	0	0	0	0	0	0	0	0	0	0	0	0	0	0	0	0	0	0	0	0	0	0	0	0	0	0	0	0	0	0	0	0	0	0	0	0	0	0	0	0
70.72	0	0	0	0	0	0	0	0	0	0	0	0	0	0	0	0	0	0	0	0	0	0	0	0	0	0	0	0	0	0	0	0	0	0	0	0	0	0	0	0	0	0	0	0	0	0	0	0	0
76.47	0	0	0	0	0	0	0	0	0	0	0	0	0	0	0	0	0	0	0	0	0	0	0	0	0	0	0	0	0	0	0	0	0	0	0	0	0	0	0	0	0	0	0	0	0	0	0	0	0
82.23	0	0	0	0	0	0	0	0	0	0	0	0	0	0	0	0	0	0	0	0	0	0	0	0	0	0	0	0	0	0	0	0	0	0	0	0	0	0	0	0	0	0	0	0	0	0	0	0	0
88.01	0	0	0	0	0	0	0	0	0	0	0	0	0	0	0	0	0	0	0	0	0	0	0	0	0	0	0	0	0	0	0	0	0	0	0	0	0	0	0	0	0	0	0	0	0	0	0	0	0
93.8	0	0	0	0	0	0	0	0	0	0	0	0	0	0	0	0	0	0	0	0	0	0	0	0	0	0	0	0	0	0	0	0	0	0	0	0	0	0	0	0	0	0	0	0	0	0	0	0	0
99.61	0	0	0	0	0	0	0	0	0	0	0	0	0	0	0	0	0	0	0	0	0	0	0	0	0	0	0	0	0	0	0	0	0	0	0	0	0	0	0	0	0	0	0	0	0	0	0	0	0
105.44	0	0	0	0	0	0	0	0	0	0	0	0	0	0	0	0	0	0	0	0	0	0	0	0	0	0	0	0	0	0	0	0	0	0	0	0	0	0	0	0	0	0	0	0	0	0	0	0	0
111.28	0	0	0	0	0	0	0	0	0	0	0	0	0	0	0	0	0	0	0	0	0	0	0	0	0	0	0	0	0	0	0	0	0	0	0	0	0	0	0	0	0	0	0	0	0	0	0	0	0
117.15	0	0	0	0	0	0	0	0	0	0	0	0	0	0	0	0	0	0	0	0	0	0	0	0	0	0	0	0	0	0	0	0	0	0	0	0	0	0	0	0	0	0	0	0	0	0	0	0	0
123.04	0	0	0	0	0	0	0	0	0	0	0	0	0	0	0	0	0	0	0	0	0	0	0	0	0	0	0	0	0	0	0	0	0	0	0	0	0	0	0	0	0	0	0	0	0	0	0	0	0
128.95	0	0	0	0	0	0	0	0	0	0	0	0	0	0	0	0	0	0	0	0	0	0	0	0	0	0	0	0	0	0	0	0	0	0	0	0	0	0	0	0	0	0	0	0	0	0	0	0	0
134.89	0	0	0	0	0	0	0	0	0	0	0	0	0	0	0	0	0	0	0	0	0	0	0	0	0	0	0	0	0	0	0	0	0	0	0	0	0	0	0	0	0	0	0	0	0	0	0	0	0
140.85	0	0	0	0	0	0	0	0	0	0	0	0	0	0	0	0	0	0	0	0	0	0	0	0	0	0	0	0	0	0	0	0	0	0	0	0	0	0	0	0	0	0	0	0	0	0	0	0	0
146.84	0	0	0	0	0	0	0	0	0	0	0	0	0	0	0	0	0	0	0	0	0	0	0	0	0	0	0	0	0	0	0	0	0	0	0	0	0	0	0	0	0	0	0	0	0	0	0	0	0
152.85	0	0	0	0	0	0	0	0	0	0	0	0	0	0	0	0	0	0	0	0	0	0	0	0	0	0	0	0	0	0	0	0	0	0	0	0	0	0	0	0	0	0	0	0	0	0	0	0	0
158.9	0	0	0	0	0	0	0	0	0	0	0	0	0	0	0	0	0	0	0	0	0	0	0	0	0	0	0	0	0	0	0	0	0	0	0	0	0	0	0	0	0	0	0	0	0	0	0	0	0
164.98	0	0	0	0	0	0	0	0	0	0	0	0	0	0	0	0	0	0	0	0	0	0	0	0	0	0	0	0	0	0	0	0	0	0	0	0	0	0	0	0	0	0	0	0	0	0	0	0	0
171.09	0	0	0	0	0	0	0	0	0	0	0	0	0	0	0	0	0	0	0	0	0	0	0	0	0	0	0	0	0	0	0	0	0	0	0	0	0	0	0	0	0	0	0	0	0	0	0	0	0
177.23	0	0	0	0	0	0	0	0	0	0	0	0	0	0	0	0	0	0	0	0	0	0	0	0	0	0	0	0	0	0	0	0	0	0	0	0	0	0	0	0	0	0	0	0	0	0	0	0	0
183.41	0	0	0	0	0	0	0	0	0	0	0	0	0	0	0	0	0	0	0	0	0	0	0	0	0	0	0	0	0	0	0	0	0	0	0	0	0	0	0	0	0	0	0	0	0	0	0	0	0
189.63	0	0	0	0	0	0	0	0	0	0	0	0	0	0	0	0	0	0	0	0	0	0	0	0	0	0	0	0	0	0	0	0	0	0	0	0	0	0	0	0	0	0	0	0	0	0	0	0	0
195.88	0	0	0	0	0	0	0	0	0	0	0	0	0	0	0	0	0	0	0	0	0	0	0	0	0	0	0	0	0	0	0	0	0	0	0	0	0	0	0	0	0	0	0	0	0	0	0	0	0
202.18	0	0	0	0	0	0	0	0	0	0	0	0	0	0	0	0	0	0	0	0	0	0	0	0	0	0	0	0	0	0	0	0	0	0	0	0	0	0	0	0	0	0	0	0	0	0	0	0	0
208.52	0	0	0	0	0	0	0	0	0	0	0	0	0	0	0	0	0	0	0	0	0	0	0	0	0	0	0	0	0	0	0	0	0	0	0	0	0	0	0	0	0	0	0	0	0	0	0	0	0
214.9	0	0	0	0	0	0	0	0	0	0	0	0	0	0	0	0	0	0	0	0	0	0	0	0	0	0	0	0	0	0	0	0	0	0	0	0	0	0	0	0	0	0	0	0	0	0	0	0	0
221.32	0	0	0	0	0	0	0	0	0	0	0	0	0	0	0	0	0	0	0	0	0	0	0	0	0	0	0	0	0	0	0	0	0	0	0	0	0	0	0	0	0	0	0	0	0	0	0	0	0
227.8	0	0	0	0	0	0	0	0	0	0	0	0	0	0	0	0	0	0	0	0	0	0	0	0	0	0	0	0	0	0	0	0	0	0	0	0	0	0	0	0	0	0	0	0	0	0	0	0	0
234.32	0	0	0	0	0	0	0	0	0	0	0	0	0	0	0	0	0	0	0	0	0	0	0	0	0	0	0	0	0	0	0	0	0	0	0	0	0	0	0	0	0	0	0	0	0	0	0	0	0
240.89	0	0	0	0	0	0	0	0	0	0	0	0	0	0	0	0	0	0	0	0	0	0	0	0	0	0	0	0	0	0	0	0	0	0	0	0	0	0	0	0	0	0	0	0	0	0	0	0	0
247.52	0	0	0	0	0	0	0	0	0	0	0	0	0	0	0	0	0	0	0	0	0	0	0	0	0	0	0	0	0	0	0	0	0	0	0	0	0	0	0	0	0	0	0	0	0	0	0	0	0
254.2	0	0	0	0	0	0	0	0	0	0	0	0	0	0	0	0	0	0	0	0	0	0	0	0	0	0	0	0	0	0	0	0	0	0	0	0	0	0	0	0	0	0	0	0	0	0	0	0	0
260.93	0	0	0	0	0	0	0	0	0	0	0	0	0	0	0	0	0	0	0	0	0	0	0	0	0	0	0	0	0	0	0	0	0	0	0	0	0	0	0	0	0	0	0	0	0	0	0	0	0
267.72	0	0	0	0	0	0	0	0	0	0	0	0	0	0	0	0	0	0	0	0	0	0	0	0	0	0	0	0	0	0	0	0	0	0	0	0	0	0	0	0	0	0	0	0	0	0	0	0	0
274.58	0	0	0	0	0	0	0	0	0	0	0	0	0	0	0	0	0	0	0	0	0	0	0	0	0	0	0	0	0	0	0	0	0	0	0	0	0	0	0	0	0	0	0	0	0	0	0	0	0
281.49	0	0	0	0	0	0	0	0	0	0	0	0	0	0	0	0	0	0	0	0	0	0	0	0	0	0	0	0	0	0	0	0	0	0	0	0	0	0	0	0	0	0	0	0	0	0	0	0	0
288.47	0	0	0	0	0	0	0	0	0	0	0	0	0	0	0	0	0	0	0	0	0	0	0	0	0	0	0	0	0	0	0	0	0	0	0	0	0	0	0	0	0	0	0	0	0	0	0	0	0
295.52	0	0	0	0	0	0	0	0	0	0	0	0	0	0	0	0	0	0	0	0	0	0	0	0	0	0	0	0	0	0	0	0	0	0	0	0	0	0	0	0	0	0	0	0	0	0	0	0	0
302.63	0	0	0	0	0	0	0	0	0	0	0	0	0	0	0	0	0	0	0	0	0	0	0	0	0	0	0	0	0	0	0	0	0	0	0	0	0	0	0	0	0	0	0	0	0	0	0	0	0
309.81	0	0	0	0	0	0	0	0	0	0	0	0	0	0	0	0	0	0	0	0	0	0	0	0	0	0	0	0	0	0	0	0	0	0	0	0	0	0	0	0	0	0	0	0	0	0	0	0	0
317.07	0	0	0	0	0	0	0	0	0	0	0	0	0	0	0	0	0	0	0	0	0	0	0	0	0	0	0	0	0	0	0	0	0	0	0	0	0	0	0	0	0	0	0	0	0	0	0	0	0
324.4	0	0	0	0	0	0	0	0	0	0	0	0	0	0	0	0	0	0	0	0	0	0	0	0	0	0	0	0	0	0	0	0	0	0	0	0	0	0	0	0	0	0	0	0	0	0	0	0	0
331.81	0	0	0	0	0	0	0	0	0	0	0	0	0	0	0	0	0	0	0	0	0	0	0	0	0	0	0	0	0	0	0	0	0	0	0	0	0	0	0	0	0	0	0	0	0	0	0	0	0
339.3	0	0	0	0	0	0	0	0	0	0	0	0	0	0	0	0	0	0	0	0	0	0	0	0	0	0	0	0	0	0	0	0	0	0	0	0	0	0	0	0	0	0	0	0	0	0	0	0	0
346.87	0	0	0	0	0	0	0	0	0	0	0	0	0	0	0	0	0	0	0	0	0	0	0	0	0	0	0	0	0	0	0	0	0	0	0	0	0	0	0	0	0	0	0	0	0	0	0	0	0
354.53	0	0	0	0	0	0	0	0	0	0	0	0	0	0	0	0	0	0	0	0	0	0	0	0	0	0	0	0	0	0	0	0	0	0	0	0	0	0	0	0	0	0	0	0	0	0	0	0	0
362.27	0	0	0	0	0	0	0	0	0	0	0	0	0	0	0	0	0	0	0	0	0	0	0	0	0	0	0	0	0	0	0	0	0	0	0	0	0	0	0	0	0	0	0	0	0	0	0	0	0
370.1	0	0	0	0	0	0	0	0	0	0	0	0	0	0	0	0	0	0	0	0	0	0	0	0	0	0	0	0	0	0	0	0	0	0	0	0	0	0	0	0	0	0	0	0	0	0	0	0	0
378.03	0	0	0	0	0	0	0	0	0	0	0	0	0	0	0	0	0	0	0	0	0	0	0	0	0	0	0	0	0	0	0	0	0	0	0	0	0	0	0	0	0	0	0	0	0	0	0	0	0
386.05	0	0	0	0	0	0	0	0	0	0	0	0	0	0	0	0	0	0	0	0	0	0	0	0	0	0	0	0	0	0	0	0	0	0	0	0	0	0	0	0	0	0	0	0	0	0	0	0	0
394.17	0	0	0	0	0	0	0	0	0	0	0	0	0	0	0	0	0	0	0	0	0	0	0	0	0	0	0	0	0	0	0	0	0	0	0	0	0	0	0	0	0	0	0	0	0	0	0	0	0
402.39	0	0	0	0	0	0	0	0	0	0	0	0	0	0	0	0	0	0	0	0	0	0	0	0	0	0	0	0	0	0	0	0	0	0	0	0	0	0	0	0	0	0	0	0	0	0	0	0	0
410.71	0	0	0	0	0	0	0	0	0	0	0	0	0	0	0	0	0	0	0	0	0	0	0	0	0	0	0	0	0	0	0	0	0	0	0	0	0	0	0	0	0	0	0	0	0	0	0	0	0
419.14	0	0	0	0	0	0	0	0	0	0	0	0	0	0	0	0	0	0	0	0	0	0	0	0	0	0	0	0	0	0	0	0	0	0	0	0	0	0	0	0	0	0	0	0	0	0	0	0	0
427.68	0	0	0	0	0	0	0	0	0	0	0	0	0	0	0	0	0	0	0	0	0	0	0	0	0	0	0	0	0	0	0	0	0	0	0	0	0	0	0	0	0	0	0	0	0	0	0	0	0
436.33	0	0	0	0	0	0	0	0	0	0	0	0	0	0	0	0	0	0	0	0	0	0	0	0	0	0	0	0	0	0	0	0	0	0	0	0	0	0	0	0	0	0	0	0	0	0	0	0	0
445.09	0	0	0	0	0	0	0	0	0	0	0	0	0	0	0	0	0	0	0	0	0	0	0	0	0	0	0	0	0	0	0	0	0	0	0	0	0	0	0	0	0	0	0	0	0	0	0	0	0
453.98	0	0	0	0	0	0	0	0	0	0	0	0	0	0	0	0	0	0	0	0	0	0	0	0	0	0	0	0	0	0	0	0	0	0	0	0	0	0	0	0	0	0	0	0	0	0	0	0	0
462.98	0	0	0	0	0	0	0	0	0	0	0	0	0	0	0	0	0	0	0	0	0	0	0	0	0	0	0	0	0	0	0	0	0	0	0	0	0	0	0	0	0	0	0	0	0	0	0	0	0
472.11	0	0	0	0	0	0	0	0	0	0	0	0	0	0	0	0	0	0	0	0	0	0	0	0	0	0	0	0	0	0	0	0	0	0	0	0	0	0	0	0	0	0	0	0	0	0	0	0	0
481.38	0	0	0	0	0	0	0	0	0	0	0	0	0	0	0	0	0	0	0	0	0	0	0	0	0	0	0	0	0	0	0	0	0	0	0	0	0	0	0	0	0	0	0	0	0	0	0	0	0
490.77	0	0	0	0	0	0	0	0	0	0	0	0	0	0	0	0	0	0	0	0	0	0	0	0	0	0	0	0	0	0	0	0	0	0	0	0	0	0	0	0	0	0	0	0	0	0	0	0	0
500.3	0	0	0	0	0	0	0	0	0	0	0	0	0	0	0	0	0	0	0	0	0	0	0	0	0	0	0	0	0	0	0	0	0	0	0	0	0	0	0	0	0	0	0	0	0	0	0	0	0
509.97	0	0	0	0	0	0	0	0	0	0	0	0	0	0	0	0	0	0	0	0	0	0	0	0	0	0	0	0	0	0	0	0	0	0	0	0	0	0	0	0	0	0	0	0	0	0	0	0	0
519.78	0	0	0	0	0	0	0	0	0	0	0	0	0	0	0	0	0	0	0	0	0	0	0	0	0	0	0	0	0	0	0	0	0	0	0	0	0	0	0	0	0	0	0	0	0	0	0	0	0
529.73	0	0	0	0	0	0	0	0	0	0	0	0	0	0	0	0	0	0	0	0	0	0	0	0	0	0	0	0	0	0	0	0	0	0	0	0	0	0	0	0	0	0	0	0	0	0	0	0	0
539.84	0	0	0	0	0	0	0	0	0	0	0	0	0	0	0	0	0	0	0	0	0	0	0	0	0	0	0	0	0	0	0	0	0	0	0	0	0	0	0	0	0	0	0	0	0	0	0	0	0
550.11	0	0	0	0	0	0	0	0	0	0	0	0	0	0	0	0	0	0	0	0	0	0	0	0	0	0	0	0	0	0	0	0	0	0	0	0	0	0	0	0	0	0	0	0	0	0	0	0	0
560.53	0	0	0	0	0	0	0	0	0	0	0	0	0	0	0	0	0	0	0	0	0	0	0	0	0	0	0	0	0	0	0	0	0	0	0	0	0	0	0	0	0	0	0	0	0	0	0	0	0
571.11	0	0	0	0	0	0	0	0	0	0	0	0	0	0	0	0	0	0	0	0	0	0	0	0	0	0	0	0	0	0	0	0	0	0	0	0	0	0	0	0	0	0	0	0	0	0	0	0	0
581.86	0	0	0	0	0	0	0	0	0	0	0	0	0	0	0	0	0	0	0	0	0	0	0	0	0	0	0	0	0	0	0	0	0	0	0	0	0	0	0	0	0	0	0	0	0	0	0	0	0
592.79	0	0	0	0	0	0	0	0	0	0	0	0	0	0	0	0	0	0	0	0	0	0	0	0	0	0	0	0	0	0	0	0	0	0	0	0	0	0	0	0	0	0	0	0	0	0	0	0	0
603.89	0	0	0	0	0	0	0	0	0	0	0	0	0	0	0	0	0	0	0	0	0	0	0	0	0	0	0	0	0	0	0	0	0	0	0	0	0	0	0	0	0	0	0	0	0	0	0	0	0
615.16	0	0	0	0	0	0	0	0	0	0	0	0	0	0	0	0	0	0	0	0	0	0	0	0	0	0	0	0	0	0	0	0	0	0	0	0	0	0	0	0	0	0	0	0	0	0	0	0	0
626.63	0	0	0	0	0	0	0	0	0	0	0	0	0	0	0	0	0	0	0	0	0	0	0	0	0	0	0	0	0	0	0	0	0	0	0	0	0	0	0	0	0	0	0	0	0	0	0	0	0
638.28	0	0	0	0	0	0	0	0	0	0	0	0	0	0	0	0	0	0	0	0	0	0	0	0	0	0	0	0	0	0	0	0	0	0	0	0	0	0	0	0	0	0	0	0	0	0	0	0	0
650.13	0	0	0	0	0	0	0	0	0	0	0	0	0	0	0	0	0	0	0	0	0	0	0	0	0	0	0	0	0	0	0	0	0	0	0	0	0	0	0	0	0	0	0	0	0	0	0	0	0
662.17	0	0	0	0	0	0	0	0	0	0	0	0	0	0	0	0	0	0	0	0	0	0	0	0	0	0	0	0	0	0	0	0	0	0	0	0	0	0	0	0	0	0	0	0	0	0	0	0	0
674.42	0	0	0	0	0	0	0	0	0	0	0	0	0	0	0	0	0	0	0	0	0	0	0	0	0	0	0	0	0	0	0	0	0	0	0	0	0	0	0	0	0	0	0	0	0	0	0	0	0
686.88	0	0	0	0	0	0	0	0	0	0	0	0	0	0	0	0	0	0	0	0	0	0	0	0	0	0	0	0	0	0	0	0	0	0	0	0	0	0	0	0	0	0	0	0	0	0	0	0	0
699.56	0	0	0	0	0	0	0	0	0	0	0	0	0	0	0	0	0	0	0	0	0	0	0	0	0	0	0	0	0	0	0	0	0	0	0	0	0	0	0	0	0	0	0	0	0	0	0	0	0
712.45	0	0	0	0	0	0	0	0	0	0	0	0	0	0	0	0	0	0	0	0	0	0	0	0	0	0	0	0	0	0	0	0	0	0	0	0	0	0	0	0	0	0	0	0	0	0	0	0	0
725.57	0	0	0	0	0	0	0	0	0	0	0	0	0	0	0	0	0	0	0	0	0	0	0	0	0	0	0	0	0	0	0	0	0	0	0	0	0	0	0	0	0	0	0	0	0	0	0	0	0
738.92	0	0	0	0	0	0	0	0	0	0	0	0	0	0	0	0	0	0	0	0	0	0	0	0	0	0	0	0	0	0	0	0	0	0	0	0	0	0	0	0	0	0	0	0	0	0	0	0	0
752.5	0	0	0	0	0	0	0	0	0	0	0	0	0	0	0	0	0	0	0	0	0	0	0	0	0	0	0	0	0	0	0	0	0	0	0	0	0	0	0	0	0	0	0	0	0	0	0	0	0
766.33	0	0	0	0	0	0	0	0	0	0	0	0	0	0	0	0	0	0	0	0	0	0	0	0	0	0	0	0	0	0	0	0	0	0	0	0	0	0	0	0	0	0	0	0	0	0	0	0	0
780.41	0	0	0	0	0	0	0	0	0	0	0	0	0	0	0	0	0	0	0	0	0	0	0	0	0	0	0	0	0	0	0	0	0	0	0	0	0	0	0	0	0	0	0	0	0	0	0	0	0
794.74	0	0	0	0	0	0	0	0	0	0	0	0	0	0	0	0	0	0	0	0	0	0	0	0	0	0	0	0	0	0	0	0	0	0	0	0	0	0	0	0	0	0	0	0	0	0	0	0	0
809.33	0	0	0	0	0	0	0	0	0	0	0	0	0	0	0	0	0	0	0	0	0	0	0	0	0	0	0	0	0	0	0	0	0	0	0	0	0	0	0	0	0	0	0	0	0	0	0	0	0
824.19	0	0	0	0	0	0	0	0	0	0	0	0	0	0	0	0	0	0	0	0	0	0	0	0	0	0	0	0	0	0	0	0	0	0	0	0	0	0	0	0	0	0	0	0	0	0	0	0	0
839.32	0	0	0	0	0	0	0	0	0	0	0	0	0	0	0	0	0	0	0	0	0	0	0	0	0	0	0	0	0	0	0	0	0	0	0	0	0	0	0	0	0	0	0	0	0	0	0	0	0
854.73	0	0	0	0	0	0	0	0	0	0	0	0	0	0	0	0	0	0	0	0	0	0	0	0	0	0	0	0	0	0	0	0	0	0	0	0	0	0	0	0	0	0	0	0	0	0	0	0	0
870.43	0	0	0	0	0	0	0	0	0	0	0	0	0	0	0	0	0	0	0	0	0	0	0	0	0	0	0	0	0	0	0	0	0	0	0	0	0	0	0	0	0	0	0	0	0	0	0	0	0
886.42	0	0	0	0	0	0	0	0	0	0	0	0	0	0	0	0	0	0	0	0	0	0	0	0	0	0	0	0	0	0	0	0	0	0	0	0	0	0	0	0	0	0	0	0	0	0	0	0	0
902.71	0	0	0	0	0	0	0	0	0	0	0	0	0	0	0	0	0	0	0	0	0	0	0	0	0	0	0	0	0	0	0	0	0	0	0	0	0	0	0	0	0	0	0	0	0	0	0	0	0
919.31	0	0	0	0	0	0	0	0	0	0	0	0	0	0	0	0	0	0	0	0	0	0	0	0	0	0	0	0	0	0	0	0	0	0	0	0	0	0	0	0	0	0	0	0	0	0	0	0	0
936.23	0	0	0	0	0	0	0	0	0	0	0	0	0	0	0	0	0	0	0	0	0	0	0	0	0	0	0	0	0	0	0	0	0	0	0	0	0	0	0	0	0	0	0	0	0	0	0	0	0
953.47	0	0	0	0	0	0	0	0	0	0	0	0	0	0	0	0	0	0	0	0	0	0	0	0	0	0	0	0	0	0	0	0	0	0	0	0	0	0	0	0	0	0	0	0	0	0	0	0	0
971.04	0	0	0	0	0	0	0	0	0	0	0	0	0	0	0	0	0	0	0	0	0	0	0	0	0	0	0	0	0	0	0	0	0	0	0	0	0	0	0	0	0	0	0	0	0	0	0	0	0
988.95	0	0	0	0	0	0	0	0	0	0	0	0	0	0	0	0	0	0	0	0	0	0	0	0	0	0	0	0	0	0	0	0	0	0	0	0	0	0	0	0	0	0	0	0	0	0	0	0	0
1007.2	0	0	0	0	0	0	0	0	0	0	0	0	0	0	0	0	0	0	0	0	0	0	0	0	0	0	0	0	0	0	0	0	0	0	0	0	0	0	0	0	0	0	0	0	0	0	0	0	0
1025.81	0	0	0	0	0	0	0	0	0	0	0	0	0	0	0	0	0	0	0	0	0	0	0	0	0	0	0	0	0	0	0	0	0	0	0	0	0	0	0	0	0	0	0	0	0	0	0	0	0
1044.79	0	0	0	0	0	0	0	0	0	0	0	0	0	0	0	0	0	0	0	0	0	0	0	0	0	0	0	0	0	0	0	0	0	0	0	0	0	0	0	0	0	0	0	0	0	0	0	0	0
1064.13	0	0	0	0	0	0	0	0	0	0	0	0	0	0	0	0	0	0	0	0	0	0	0	0	0	0	0	0	0	0	0	0	0	0	0	0	0	0	0	0	0	0	0	0	0	0	0	0	0
1083.86	0	0	0	0	0	0	0	0	0	0	0	0	0	0	0	0	0	0	0	0	0	0	0	0	0	0	0	0	0	0	0	0	0	0	0	0	0	0	0	0	0	0	0	0	0	0	0	0	0
1103.98	0	0	0	0	0	0	0	0	0	0	0	0	0	0	0	0	0	0	0	0	0	0	0	0	0	0	0	0	0	0	0	0	0	0	0	0	0	0	0	0	0	0	0	0	0	0	0	0	0
1124.5	0	0	0	0	0	0	0	0	0	0	0	0	0	0	0	0	0	0	0	0	0	0	0	0	0	0	0	0	0	0	0	0	0	0	0	0	0	0	0	0	0	0	0	0	0	0	0	0	0
1145.42	0	0	0	0	0	0	0	0	0	0	0	0	0	0	0	0	0	0	0	0	0	0	0	0	0	0	0	0	0	0	0	0	0	0	0	0	0	0	0	0	0	0	0	0	0	0	0	0	0
1166.77	0	0	0	0	0	0	0	0	0	0	0	0	0	0	0	0	0	0	0	0	0	0	0	0	0	0	0	0	0	0	0	0	0	0	0	0	0	0	0	0	0	0	0	0	0	0	0	0	0
1188.54	0	0	0	0	0	0	0	0	0	0	0	0	0	0	0	0	0	0	0	0	0	0	0	0	0	0	0	0	0	0	0	0	0	0	0	0	0	0	0	0	0	0	0	0	0	0	0	0	0
1210.75	0	0	0	0	0	0	0	0	0	0	0	0	0	0	0	0	0	0	0	0	0	0	0	0	0	0	0	0	0	0	0	0	0	0	0	0	0	0	0	0	0	0	0	0	0	0	0	0	0
1233.41	0	0	0	0	0	0	0	0	0	0	0	0	0	0	0	0	0	0	0	0	0	0	0	0	0	0	0	0	0	0	0	0	0	0	0	0	0	0	0	0	0	0	0	0	0	0	0	0	0
1256.53	0	0	0	0	0	0	0	0	0	0	0	0	0	0	0	0	0	0	0	0	0	0	0	0	0	0	0	0	0	0	0	0	0	0	0	0	0	0	0	0	0	0	0	0	0	0	0	0	0
1280.12	0	0	0	0	0	0	0	0	0	0	0	0	0	0	0	0	0	0	0	0	0	0	0	0	0	0	0	0	0	0	0	0	0	0	0	0	0	0	0	0	0	0	0	0	0	0	0	0	0
1304.19	0	0	0	0	0	0	0	0	0	0	0	0	0	0	0	0	0	0	0	0	0	0	0	0	0	0	0	0	0	0	0	0	0	0	0	0	0	0	0	0	0	0	0	0	0	0	0	0	0
1328.75	0	0	0	0	0	0	0	0	0	0	0	0	0	0	0	0	0	0	0	0	0	0	0	0	0	0	0	0	0	0	0	0	0	0	0	0	0	0	0	0	0	0	0	0	0	0	0	0	0
1353.82	0	0	0	0	0	0	0	0	0	0	0	0	0	0	0	0	0	0	0	0	0	0	0	0	0	0	0	0	0	0	0	0	0	0	0	0	0	0	0	0	0	0	0	0	0	0	0	0	0
1379.4	0	0	0	0	0	0	0	0	0	0	0	0	0	0	0	0	0	0	0	0	0	0	0	0	0	0	0	0	0	0	0	0	0	0	0	0	0	0	0	0	0	0	0	0	0	0	0	0	0
1405.51	0	0	0	0	0	0	0	0	0	0	0	0	0	0	0	0	0	0	0	0	0	0	0	0	0	0	0	0	0	0	0	0	0	0	0	0	0	0	0	0	0	0	0	0	0	0	0	0	0
1432.16	0	0	0	0	0	0	0	0	0	0	0	0	0	0	0	0	0	0	0	0	0	0	0	0	0	0	0	0	0	0	0	0	0	0	0	0	0	0	0	0	0	0	0	0	0	0	0	0	0
1459.36	0	0	0	0	0	0	0	0	0	0	0	0	0	0	0	0	0	0	0	0	0	0	0	0	0	0	0	0	0	0	0	0	0	0	0	0	0	0	0	0	0	0	0	0	0	0	0	0	0
1487.13	0	0	0	0	0	0	0	0	0	0	0	0	0	0	0	0	0	0	0	0	0	0	0	0	0	0	0	0	0	0	0	0	0	0	0	0	0	0	0	0	0	0	0	0	0	0	0	0	0
1515.48	0	0	0	0	0	0	0	0	0	0	0	0	0	0	0	0	0	0	0	0	0	0	0	0	0	0	0	0	0	0	0	0	0	0	0	0	0	0	0	0	0	0	0	0	0	0	0	0	0
1544.41	0	0	0	0	0	0	0	0	0	0	0	0	0	0	0	0	0	0	0	0	0	0	0	0	0	0	0	0	0	0	0	0	0	0	0	0	0	0	0	0	0	0	0	0	0	0	0	0	0
1573.96	0	0	0	0	0	0	0	0	0	0	0	0	0	0	0	0	0	0	0	0	0	0	0	0	0	0	0	0	0	0	0	0	0	0	0	0	0	0	0	0	0	0	0	0	0	0	0	0	0
1604.12	0	0	0	0	0	0	0	0	0	0	0	0	0	0	0	0	0	0	0	0	0	0	0	0	0	0	0	0	0	0	0	0	0	0	0	0	0	0	0	0	0	0	0	0	0	0	0	0	0
1634.92	0	0	0	0	0	0	0	0	0	0	0	0	0	0	0	0	0	0	0	0	0	0	0	0	0	0	0	0	0	0	0	0	0	0	0	0	0	0	0	0	0	0	0	0	0	0	0	0	0
1666.37	0	0	0	0	0	0	0	0	0	0	0	0	0	0	0	0	0	0	0	0	0	0	0	0	0	0	0	0	0	0	0	0	0	0	0	0	0	0	0	0	0	0	0	0	0	0	0	0	0
1698.48	0	0	0	0	0	0	0	0	0	0	0	0	0	0	0	0	0	0	0	0	0	0	0	0	0	0	0	0	0	0	0	0	0	0	0	0	0	0	0	0	0	0	0	0	0	0	0	0	0
1731.28	0	0	0	0	0	0	0	0	0	0	0	0	0	0	0	0	0	0	0	0	0	0	0	0	0	0	0	0	0	0	0	0	0	0	0	0	0	0	0	0	0	0	0	0	0	0	0	0	0
1764.76	0	0	0	0	0	0	0	0	0	0	0	0	0	0	0	0	0	0	0	0	0	0	0	0	0	0	0	0	0	0	0	0	0	0	0	0	0	0	0	0	0	0	0	0	0	0	0	0	0
1798.96	0	0	0	0	0	0	0	0	0	0	0	0	0	0	0	0	0	0	0	0	0	0	0	0	0	0	0	0	0	0	0	0	0	0	0	0	0	0	0	0	0	0	0	0	0	0	0	0	0
1833.89	0	0	0	0	0	0	0	0	0	0	0	0	0	0	0	0	0	0	0	0	0	0	0	0	0	0	0	0	0	0	0	0	0	0	0	0	0	0	0	0	0	0	0	0	0	0	0	0	0
1869.56	0	0	0	0	0	0	0	0	0	0	0	0	0	0	0	0	0	0	0	0	0	0	0	0	0	0	0	0	0	0	0	0	0	0	0	0	0	0	0	0	0	0	0	0	0	0	0	0	0
1906	0	0	0	0	0	0	0	0	0	0	0	0	0	0	0	0	0	0	0	0	0	0	0	0	0	0	0	0	0	0	0	0	0	0	0	0	0	0	0	0	0	0	0	0	0	0	0	0	0
1943.21	0	0	0	0	0	0	0	0	0	0	0	0	0	0	0	0	0	0	0	0	0	0	0	0	0	0	0	0	0	0	0	0	0	0	0	0	0	0	0	0	0	0	0	0	0	0	0	0	0
1981.22	0	0	0	0	0	0	0	0	0	0	0	0	0	0	0	0	0	0	0	0	0	0	0	0	0	0	0	0	0	0	0	0	0	0	0	0	0	0	0	0	0	0	0	0	0	0	0	0	0
2020.05	0	0	0	0	0	0	0	0	0	0	0	0	0	0	0	0	0	0	0	0	0	0	0	0	0	0	0	0	0	0	0	0	0	0	0	0	0	0	0	0	0	0	0	0	0	0	0	0	0
2059.71	0	0	0	0	0	0	0	0	0	0	0	0	0	0	0	0	0	0	0	0	0	0	0	0	0	0	0	0	0	0	0	0	0	0	0	0	0	0	0	0	0	0	0	0	0	0	0	0	0
2100.22	0	0	0	0	0	0	0	0	0	0	0	0	0	0	0	0	0	0	0	0	0	0	0	0	0	0	0	0	0	0	0	0	0	0	0	0	0	0	0	0	0	0	0	0	0	0	0	0	0
2141.61	0	0	0	0	0	0	0	0	0	0	0	0	0	0	0	0	0	0	0	0	0	0	0	0	0	0	0	0	0	0	0	0	0	0	0	0	0	0	0	0	0	0	0	0	0	0	0	0	0
2183.89	0	0	0	0	0	0	0	0	0	0	0	0	0	0	0	0	0	0	0	0	0	0	0	0	0	0	0	0	0	0	0	0	0	0	0	0	0	0	0	0	0	0	0	0	0	0	0	0	0
2227.09	0	0	0	0	0	0	0	0	0	0	0	0	0	0	0	0	0	0	0	0	0	0	0	0	0	0	0	0	0	0	0	0	0	0	0	0	0	0	0	0	0	0	0	0	0	0	0	0	0
2271.22	0	0	0	0	0	0	0	0	0	0	0	0	0	0	0	0	0	0	0	0	0	0	0	0	0	0	0	0	0	0	0	0	0	0	0	0	0	0	0	0	0	0	0	0	0	0	0	0	0
2316.31	0	0	0	0	0	0	0	0	0	0	0	0	0	0	0	0	0	0	0	0	0	0	0	0	0	0	0	0	0	0	0	0	0	0	0	0	0	0	0	0	0	0	0	0	0	0	0	0	0
2362.38	0	0	0	0	0	0	0	0	0	0	0	0	0	0	0	0	0	0	0	0	0	0	0	0	0	0	0	0	0	0	0	0	0	0	0	0	0	0	0	0	0	0	0	0	0	0	0	0	0
2409.45	0	0	0	0	0	0	0	0	0	0	0	0	0	0	0	0	0	0	0	0	0	0	0	0	0	0	0	0	0	0	0	0	0	0	0	0	0	0	0	0	0	0	0	0	0	0	0	0	0
2457.54	0	0	0	0	0	0	0	0	0	0	0	0	0	0	0	0	0	0	0	0	0	0	0	0	0	0	0	0	0	0	0	0	0	0	0	0	0	0	0	0	0	0	0	0	0	0	0	0	0
2506.68	0	0	0	0	0	0	0	0	0	0	0	0	0	0	0	0	0	0	0	0	0	0	0	0	0	0	0	0	0	0	0	0	0	0	0	0	0	0	0	0	0	0	0	0	0	0	0	0	0
2556.89	0	0	0	0	0	0	0	0	0	0	0	0	0	0	0	0	0	0	0	0	0	0	0	0	0	0	0	0	0	0	0	0	0	0	0	0	0	0	0	0	0	0	0	0	0	0	0	0	0
2608.2	0	0	0	0	0	0	0	0	0	0	0	0	0	0	0	0	0	0	0	0	0	0	0	0	0	0	0	0	0	0	0	0	0	0	0	0	0	0	0	0	0	0	0	0	0	0	0	0	0
2660.63	0	0	0	0	0	0	0	0	0	0	0	0	0	0	0	0	0	0	0	0	0	0	0	0	0	0	0	0	0	0	0	0	0	0	0	0	0	0	0	0	0	0	0	0	0	0	0	0	0
2714.21	0	0	0	0	0	0	0	0	0	0	0	0	0	0	0	0	0	0	0	0	0	0	0	0	0	0	0	0	0	0	0	0	0	0	0	0	0	0	0	0	0	0	0	0	0	0	0	0	0
2768.96	0	0	0	0	0	0	0	0	0	0	0	0	0	0	0	0	0	0	0	0	0	0	0	0	0	0	0	0	0	0	0	0	0	0	0	0	0	0	0	0	0	0	0	0	0	0	0	0	0
2824.91	0	0	0	0	0	0	0	0	0	0	0	0	0	0	0	0	0	0	0	0	0	0	0	0	0	0	0	0	0	0	0	0	0	0	0	0	0	0	0	0	0	0	0	0	0	0	0	0	0
2882.09	0	0	0	0	0	0	0	0	0	0	0	0	0	0	0	0	0	0	0	0	0	0	0	0	0	0	0	0	0	0	0	0	0	0	0	0	0	0	0	0	0	0	0	0	0	0	0	0	0
2940.53	0	0	0	0	0	0	0	0	0	0	0	0	0	0	0	0	0	0	0	0	0	0	0	0	0	0	0	0	0	0	0	0	0	0	0	0	0	0	0	0	0	0	0	0	0	0	0	0	0
3000.25	0	0	0	0	0	0	0	0	0	0	0	0	0	0	0	0	0	0	0	0	0	0	0	0	0	0	0	0	0	0	0	0	0	0	0	0	0	0	0	0	0	0	0	0	0	0	0	0	0
3061.28	0	0	0	0	0	0	0	0	0	0	0	0	0	0	0	0	0	0	0	0	0	0	0	0	0	0	0	0	0	0	0	0	0	0	0	0	0	0	0	0	0	0	0	0	0	0	0	0	0
3123.66	0	0	0	0	0	0	0	0	0	0	0	0	0	0	0	0	0	0	0	0	0	0	0	0	0	0	0	0	0	0	0	0	0	0	0	0	0	0	0	0	0	0	0	0	0	0	0	0	0
3187.42	0	0	0	0	0	0	0	0	0	0	0	0	0	0	0	0	0	0	0	0	0	0	0	0	0	0	0	0	0	0	0	0	0	0	0	0	0	0	0	0	0	0	0	0	0	0	0	0	0
3252.58	0	0	0	0	0	0	0	0	0	0	0	0	0	0	0	0	0	0	0	0	0	0	0	0	0	0	0	0	0	0	0	0	0	0	0	0	0	0	0	0	0	0	0	0	0	0	0	0	0
3319.17	0	0	0	0	0	0	0	0	0	0	0	0	0	0	0	0	0	0	0	0	0	0	0	0	0	0	0	0	0	0	0	0	0	0	0	0	0	0	0	0	0	0	0	0	0	0	0	0	0
3387.24	0	0	0	0	0	0	0	0	0	0	0	0	0	0	0	0	0	0	0	0	0	0	0	0	0	0	0	0	0	0	0	0	0	0	0	0	0	0	0	0	0	0	0	0	0	0	0	0	0
3456.82	0	0	0	0	0	0	0	0	0	0	0	0	0	0	0	0	0	0	0	0	0	0	0	0	0	0	0	0	0	0	0	0	0	0	0	0	0	0	0	0	0	0	0	0	0	0	0	0	0
3527.93	0	0	0	0	0	0	0	0	0	0	0	0	0	0	0	0	0	0	0	0	0	0	0	0	0	0	0	0	0	0	0	0	0	0	0	0	0	0	0	0	0	0	0	0	0	0	0	0	0
3600.62	0	0	0	0	0	0	0	0	0	0	0	0	0	0	0	0	0	0	0	0	0	0	0	0	0	0	0	0	0	0	0	0	0	0	0	0	0	0	0	0	0	0	0	0	0	0	0	0	0
3674.92	0	0	0	0	0	0	0	0	0	0	0	0	0	0	0	0	0	0	0	0	0	0	0	0	0	0	0	0	0	0	0	0	0	0	0	0	0	0	0	0	0	0	0	0	0	0	0	0	0
3750.86	0	0	0	0	0	0	0	0	0	0	0	0	0	0	0	0	0	0	0	0	0	0	0	0	0	0	0	0	0	0	0	0	0	0	0	0	0	0	0	0	0	0	0	0	0	0	0	0	0
3828.5	0	0	0	0	0	0	0	0	0	0	0	0	0	0	0	0	0	0	0	0	0	0	0	0	0	0	0	0	0	0	0	0	0	0	0	0	0	0	0	0	0	0	0	0	0	0	0	0	0
3907.85	0	0	0	0	0	0	0	0	0	0	0	0	0	0	0	0	0	0	0	0	0	0	0	0	0	0	0	0	0	0	0	0	0	0	0	0	0	0	0	0	0	0	0	0	0	0	0	0	0
3988.97	0	0	0	0	0	0	0	0	0	0	0	0	0	0	0	0	0	0	0	0	0	0	0	0	0	0	0	0	0	0	0	0	0	0	0	0	0	0	0	0	0	0	0	0	0	0	0	0	0
4071.88	0	0	0	0	0	0	0	0	0	0	0	0	0	0	0	0	0	0	0	0	0	0	0	0	0	0	0	0	0	0	0	0	0	0	0	0	0	0	0	0	0	0	0	0	0	0	0	0	0
4156.65	0	0	0	0	0	0	0	0	0	0	0	0	0	0	0	0	0	0	0	0	0	0	0	0	0	0	0	0	0	0	0	0	0	0	0	0	0	0	0	0	0	0	0	0	0	0	0	0	0
4243.3	0	0	0	0	0	0	0	0	0	0	0	0	0	0	0	0	0	0	0	0	0	0	0	0	0	0	0	0	0	0	0	0	0	0	0	0	0	0	0	0	0	0	0	0	0	0	0	0	0
4331.87	0	0	0	0	0	0	0	0	0	0	0	0	0	0	0	0	0	0	0	0	0	0	0	0	0	0	0	0	0	0	0	0	0	0	0	0	0	0	0	0	0	0	0	0	0	0	0	0	0
4422.42	0	0	0	0	0	0	0	0	0	0	0	0	0	0	0	0	0	0	0	0	0	0	0	0	0	0	0	0	0	0	0	0	0	0	0	0	0	0	0	0	0	0	0	0	0	0	0	0	0
4514.99	0	0	0	0	0	0	0	0	0	0	0	0	0	0	0	0	0	0	0	0	0	0	0	0	0	0	0	0	0	0	0	0	0	0	0	0	0	0	0	0	0	0	0	0	0	0	0	0	0
4609.62	0	0	0	0	0	0	0	0	0	0	0	0	0	0	0	0	0	0	0	0	0	0	0	0	0	0	0	0	0	0	0	0	0	0	0	0	0	0	0	0	0	0	0	0	0	0	0	0	0
4706.36	0	0	0	0	0	0	0	0	0	0	0	0	0	0	0	0	0	0	0	0	0	0	0	0	0	0	0	0	0	0	0	0	0	0	0	0	0	0	0	0	0	0	0	0	0	0	0	0	0
4805.26	0	0	0	0	0	0	0	0	0	0	0	0	0	0	0	0	0	0	0	0	0	0	0	0	0	0	0	0	0	0	0	0	0	0	0	0	0	0	0	0	0	0	0	0	0	0	0	0	0
4906.37	0	0	0	0	0	0	0	0	0	0	0	0	0	0	0	0	0	0	0	0	0	0	0	0	0	0	0	0	0	0	0	0	0	0	0	0	0	0	0	0	0	0	0	0	0	0	0	0	0
5009.74	0	0	0	0	0	0	0	0	0	0	0	0	0	0	0	0	0	0	0	0	0	0	0	0	0	0	0	0	0	0	0	0	0	0	0	0	0	0	0	0	0	0	0	0	0	0	0	0	0
5115.41	0	0	0	0	0	0	0	0	0	0	0	0	0	0	0	0	0	0	0	0	0	0	0	0	0	0	0	0	0	0	0	0	0	0	0	0	0	0	0	0	0	0	0	0	0	0	0	0	0
5223.45	0	0	0	0	0	0	0	0	0	0	0	0	0	0	0	0	0	0	0	0	0	0	0	0	0	0	0	0	0	0	0	0	0	0	0	0	0	0	0	0	0	0	0	0	0	0	0	0	0
5333.91	0	0	0	0	0	0	0	0	0	0	0	0	0	0	0	0	0	0	0	0	0	0	0	0	0	0	0	0	0	0	0	0	0	0	0	0	0	0	0	0	0	0	0	0	0	0	0	0	0
5446.83	0	0	0	0	0	0	0	0	0	0	0	0	0	0	0	0	0	0	0	0	0	0	0	0	0	0	0	0	0	0	0	0	0	0	0	0	0	0	0	0	0	0	0	0	0	0	0	0	0
5562.28	0	0	0	0	0	0	0	0	0	0	0	0	0	0	0	0	0	0	0	0	0	0	0	0	0	0	0	0	0	0	0	0	0	0	0	0	0	0	0	0	0	0	0	0	0	0	0	0	0
5680.32	0	0	0	0	0	0	0	0	0	0	0	0	0	0	0	0	0	0	0	0	0	0	0	0	0	0	0	0	0	0	0	0	0	0	0	0	0	0	0	0	0	0	0	0	0	0	0	0	0
5801	0	0	0	0	0	0	0	0	0	0	0	0	0	0	0	0	0	0	0	0	0	0	0	0	0	0	0	0	0	0	0	0	0	0	0	0	0	0	0	0	0	0	0	0	0	0	0	0	0
5924.38	0	0	0	0	0	0	0	0	0	0	0	0	0	0	0	0	0	0	0	0	0	0	0	0	0	0	0	0	0	0	0	0	0	0	0	0	0	0	0	0	0	0	0	0	0	0	0	0	0
6050.53	0	0	0	0	0	0	0	0	0	0	0	0	0	0	0	0	0	0	0	0	0	0	0	0	0	0	0	0	0	0	0	0	0	0	0	0	0	0	0	0	0	0	0	0	0	0	0	0	0
6179.5	0	0	0	0	0	0	0	0	0	0	0	0	0	0	0	0	0	0	0	0	0	0	0	0	0	0	0	0	0	0	0	0	0	0	0	0	0	0	0	0	0	0	0	0	0	0	0	0	0
6311.37	0	0	0	0	0	0	0	0	0	0	0	0	0	0	0	0	0	0	0	0	0	0	0	0	0	0	0	0	0	0	0	0	0	0	0	0	0	0	0	0	0	0	0	0	0	0	0	0	0
6446.2	0	0	0	0	0	0	0	0	0	0	0	0	0	0	0	0	0	0	0	0	0	0	0	0	0	0	0	0	0	0	0	0	0	0	0	0	0	0	0	0	0	0	0	0	0	0	0	0	0
6584.05	0	0	0	0	0	0	0	0	0	0	0	0	0	0	0	0	0	0	0	0	0	0	0	0	0	0	0	0	0	0	0	0	0	0	0	0	0	0	0	0	0	0	0	0	0	0	0	0	0
6724.99	0	0	0	0	0	0	0	0	0	0	0	0	0	0	0	0	0	0	0	0	0	0	0	0	0	0	0	0	0	0	0	0	0	0	0	0	0	0	0	0	0	0	0	0	0	0	0	0	0
6869.1	0	0	0	0	0	0	0	0	0	0	0	0	0	0	0	0	0	0	0	0	0	0	0	0	0	0	0	0	0	0	0	0	0	0	0	0	0	0	0	0	0	0	0	0	0	0	0	0	0
7016.45	0	0	0	0	0	0	0	0	0	0	0	0	0	0	0	0	0	0	0	0	0	0	0	0	0	0	0	0	0	0	0	0	0	0	0	0	0	0	0	0	0	0	0	0	0	0	0	0	0
7167.1	0	0	0	0	0	0	0	0	0	0	0	0	0	0	0	0	0	0	0	0	0	0	0	0	0	0	0	0	0	0	0	0	0	0	0	0	0	0	0	0	0	0	0	0	0	0	0	0	0
7321.14	0	0	0	0	0	0	0	0	0	0	0	0	0	0	0	0	0	0	0	0	0	0	0	0	0	0	0	0	0	0	0	0	0	0	0	0	0	0	0	0	0	0	0	0	0	0	0	0	0
7478.64	0	0	0	0	0	0	0	0	0	0	0	0	0	0	0	0	0	0	0	0	0	0	0	0	0	0	0	0	0	0	0	0	0	0	0	0	0	0	0	0	0	0	0	0	0	0	0	0	0
7639.68	0	0	0	0	0	0	0	0	0	0	0	0	0	0	0	0	0	0	0	0	0	0	0	0	0	0	0	0	0	0	0	0	0	0	0	0	0	0	0	0	0	0	0	0	0	0	0	0	0
7804.35	0	0	0	0	0	0	0	0	0	0	0	0	0	0	0	0	0	0	0	0	0	0	0	0	0	0	0	0	0	0	0	0	0	0	0	0	0	0	0	0	0	0	0	0	0	0	0	0	0
7972.71	0	0	0	0	0	0	0	0	0	0	0	0	0	0	0	0	0	0	0	0	0	0	0	0	0	0	0	0	0	0	0	0	0	0	0	0	0	0	0	0	0	0	0	0	0	0	0	0	0
8144.86	0	0	0	0	0	0	0	0	0	0	0	0	0	0	0	0	0	0	0	0	0	0	0	0	0	0	0	0	0	0	0	0	0	0	0	0	0	0	0	0	0	0	0	0	0	0	0	0	0
8320.89	0	0	0	0	0	0	0	0	0	0	0	0	0	0	0	0	0	0	0	0	0	0	0	0	0	0	0	0	0	0	0	0	0	0	0	0	0	0	0	0	0	0	0	0	0	0	0	0	0
8500.88	0	0	0	0	0	0	0	0	0	0	0	0	0	0	0	0	0	0	0	0	0	0	0	0	0	0	0	0	0	0	0	0	0	0	0	0	0	0	0	0	0	0	0	0	0	0	0	0	0
8684.91	0	0	0	0	0	0	0	0	0	0	0	0	0	0	0	0	0	0	0	0	0	0	0	0	0	0	0	0	0	0	0	0	0	0	0	0	0	0	0	0	0	0	0	0	0	0	0	0	0
8873.1	0	0	0	0	0	0	0	0	0	0	0	0	0	0	0	0	0	0	0	0	0	0	0	0	0	0	0	0	0	0	0	0	0	0	0	0	0	0	0	0	0	0	0	0	0	0	0	0	0
9065.51	0	0	0	0	0	0	0	0	0	0	0	0	0	0	0	0	0	0	0	0	0	0	0	0	0	0	0	0	0	0	0	0	0	0	0	0	0	0	0	0	0	0	0	0	0	0	0	0	0
9262.27	0	0	0	0	0	0	0	0	0	0	0	0	0	0	0	0	0	0	0	0	0	0	0	0	0	0	0	0	0	0	0	0	0	0	0	0	0	0	0	0	0	0	0	0	0	0	0	0	0
9463.45	0	0	0	0	0	0	0	0	0	0	0	0	0	0	0	0	0	0	0	0	0	0	0	0	0	0	0	0	0	0	0	0	0	0	0	0	0	0	0	0	0	0	0	0	0	0	0	0	0
9669.17	0	0	0	0	0	0	0	0	0	0	0	0	0	0	0	0	0	0	0	0	0	0	0	0	0	0	0	0	0	0	0	0	0	0	0	0	0	0	0	0	0	0	0	0	0	0	0	0	0
9879.52	0	0	0	0	0	0	0	0	0	0	0	0	0	0	0	0	0	0	0	0	0	0	0	0	0	0	0	0	0	0	0	0	0	0	0	0	0	0	0	0	0	0	0	0	0	0	0	0	0
10094.6	0	0	0	0	0	0	0	0	0	0	0	0	0	0	0	0	0	0	0	0	0	0	0	0	0	0	0	0	0	0	0	0	0	0	0	0	0	0	0	0	0	0	0	0	0	0	0	0	0
10314.5	0	0	0	0	0	0	0	0	0	0	0	0	0	0	0	0	0	0	0	0	0	0	0	0	0	0	0	0	0	0	0	0	0	0	0	0	0	0	0	0	0	0	0	0	0	0	0	0	0
10539.5	0	0	0	0	0	0	0	0	0	0	0	0	0	0	0	0	0	0	0	0	0	0	0	0	0	0	0	0	0	0	0	0	0	0	0	0	0	0	0	0	0	0	0	0	0	0	0	0	0
10769.4	0	0	0	0	0	0	0	0	0	0	0	0	0	0	0	0	0	0	0	0	0	0	0	0	0	0	0	0	0	0	0	0	0	0	0	0	0	0	0	0	0	0	0	0	0	0	0	0	0
11004.6	0	0	0	0	0	0	0	0	0	0	0	0	0	0	0	0	0	0	0	0	0	0	0	0	0	0	0	0	0	0	0	0	0	0	0	0	0	0	0	0	0	0	0	0	0	0	0	0	0
11245	0	0	0	0	0	0	0	0	0	0	0	0	0	0	0	0	0	0	0	0	0	0	0	0	0	0	0	0	0	0	0	0	0	0	0	0	0	0	0	0	0	0	0	0	0	0	0	0	0
11490.9	0	0	0	0	0	0	0	0	0	0	0	0	0	0	0	0	0	0	0	0	0	0	0	0	0	0	0	0	0	0	0	0	0	0	0	0	0	0	0	0	0	0	0	0	0	0	0	0	0
11742.3	0	0	0	0	0	0	0	0	0	0	0	0	0	0	0	0	0	0	0	0	0	0	0	0	0	0	0	0	0	0	0	0	0	0	0	0	0	0	0	0	0	0	0	0	0	0	0	0	0
11999.5	0	0	0	0	0	0	0	0	0	0	0	0	0	0	0	0	0	0	0	0	0	0	0	0	0	0	0	0	0	0	0	0	0	0	0	0	0	0	0	0	0	0	0	0	0	0	0	0	0
12262.4	0	0	0	0	0	0	0	0	0	0	0	0	0	0	0	0	0	0	0	0	0	0	0	0	0	0	0	0	0	0	0	0	0	0	0	0	0	0	0	0	0	0	0	0	0	0	0	0	0
12531.2	0	0	0	0	0	0	0	0	0	0	0	0	0	0	0	0	0	0	0	0	0	0	0	0	0	0	0	0	0	0	0	0	0	0	0	0	0	0	0	0	0	0	0	0	0	0	0	0	0
12806.1	0	0	0	0	0	0	0	0	0	0	0	0	0	0	0	0	0	0	0	0	0	0	0	0	0	0	0	0	0	0	0	0	0	0	0	0	0	0	0	0	0	0	0	0	0	0	0	0	0
13087.2	0	0	0	0	0	0	0	0	0	0	0	0	0	0	0	0	0	0	0	0	0	0	0	0	0	0	0	0	0	0	0	0	0	0	0	0	0	0	0	0	0	0	0	0	0	0	0	0	0
13374.7	0	0	0	0	0	0	0	0	0	0	0	0	0	0	0	0	0	0	0	0	0	0	0	0	0	0	0	0	0	0	0	0	0	0	0	0	0	0	0	0	0	0	0	0	0	0	0	0	0
13668.6	0	0	0	0	0	0	0	0	0	0	0	0	0	0	0	0	0	0	0	0	0	0	0	0	0	0	0	0	0	0	0	0	0	0	0	0	0	0	0	0	0	0	0	0	0	0	0	0	0
13969.2	0	0	0	0	0	0	0	0	0	0	0	0	0	0	0	0	0	0	0	0	0	0	0	0	0	0	0	0	0	0	0	0	0	0	0	0	0	0	0	0	0	0	0	0	0	0	0	0	0
14276.6	0	0	0	0	0	0	0	0	0	0	0	0	0	0	0	0	0	0	0	0	0	0	0	0	0	0	0	0	0	0	0	0	0	0	0	0	0	0	0	0	0	0	0	0	0	0	0	0	0
14590.9	0	0	0	0	0	0	0	0	0	0	0	0	0	0	0	0	0	0	0	0	0	0	0	0	0	0	0	0	0	0	0	0	0	0	0	0	0	0	0	0	0	0	0	0	0	0	0	0	0
14912.3	0	0	0	0	0	0	0	0	0	0	0	0	0	0	0	0	0	0	0	0	0	0	0	0	0	0	0	0	0	0	0	0	0	0	0	0	0	0	0	0	0	0	0	0	0	0	0	0	0
15241	0	0	0	0	0	0	0	0	0	0	0	0	0	0	0	0	0	0	0	0	0	0	0	0	0	0	0	0	0	0	0	0	0	0	0	0	0	0	0	0	0	0	0	0	0	0	0	0	0
15577.1	0	0	0	0	0	0	0	0	0	0	0	0	0	0	0	0	0	0	0	0	0	0	0	0	0	0	0	0	0	0	0	0	0	0	0	0	0	0	0	0	0	0	0	0	0	0	0	0	0
15920.8	0	0	0	0	0	0	0	0	0	0	0	0	0	0	0	0	0	0	0	0	0	0	0	0	0	0	0	0	0	0	0	0	0	0	0	0	0	0	0	0	0	0	0	0	0	0	0	0	0
16272.2	0	0	0	0	0	0	0	0	0	0	0	0	0	0	0	0	0	0	0	0	0	0	0	0	0	0	0	0	0	0	0	0	0	0	0	0	0	0	0	0	0	0	0	0	0	0	0	0	0
16631.6	0	0	0	0	0	0	0	0	0	0	0	0	0	0	0	0	0	0	0	0	0	0	0	0	0	0	0	0	0	0	0	0	0	0	0	0	0	0	0	0	0	0	0	0	0	0	0	0	0
16999.2	0	0	0	0	0	0	0	0	0	0	0	0	0	0	0	0	0	0	0	0	0	0	0	0	0	0	0	0	0	0	0	0	0	0	0	0	0	0	0	0	0	0	0	0	0	0	0	0	0
17375	0	0	0	0	0	0	0	0	0	0	0	0	0	0	0	0	0	0	0	0	0	0	0	0	0	0	0	0	0	0	0	0	0	0	0	0	0	0	0	0	0	0	0	0	0	0	0	0	0
17759.3	0	0	0	0	0	0	0	0	0	0	0	0	0	0	0	0	0	0	0	0	0	0	0	0	0	0	0	0	0	0	0	0	0	0	0	0	0	0	0	0	0	0	0	0	0	0	0	0	0
18152.3	0	0	0	0	0	0	0	0	0	0	0	0	0	0	0	0	0	0	0	0	0	0	0	0	0	0	0	0	0	0	0	0	0	0	0	0	0	0	0	0	0	0	0	0	0	0	0	0	0
18554.2	0	0	0	0	0	0	0	0	0	0	0	0	0	0	0	0	0	0	0	0	0	0	0	0	0	0	0	0	0	0	0	0	0	0	0	0	0	0	0	0	0	0	0	0	0	0	0	0	0
18965.2	0	0	0	0	0	0	0	0	0	0	0	0	0	0	0	0	0	0	0	0	0	0	0	0	0	0	0	0	0	0	0	0	0	0	0	0	0	0	0	0	0	0	0	0	0	0	0	0	0
19385.5	0	0	0	0	0	0	0	0	0	0	0	0	0	0	0	0	0	0	0	0	0	0	0	0	0	0	0	0	0	0	0	0	0	0	0	0	0	0	0	0	0	0	0	0	0	0	0	0	0
19815.3	0	0	0	0	0	0	0	0	0	0	0	0	0	0	0	0	0	0	0	0	0	0	0	0	0	0	0	0	0	0	0	0	0	0	0	0	0	0	0	0	0	0	0	0	0	0	0	0	0
20254.8	0	0	0	0	0	0	0	0	0	0	0	0	0	0	0	0	0	0	0	0	0	0	0	0	0	0	0	0	0	0	0	0	0	0	0	0	0	0	0	0	0	0	0	0	0	0	0	0	0
20704.2	0	0	0	0	0	0	0	0	0	0	0	0	0	0	0	0	0	0	0	0	0	0	0	0	0	0	0	0	0	0	0	0	0	0	0	0	0	0	0	0	0	0	0	0	0	0	0	0	0
21163.8	0	0	0	0	0	0	0	0	0	0	0	0	0	0	0	0	0	0	0	0	0	0	0	0	0	0	0	0	0	0	0	0	0	0	0	0	0	0	0	0	0	0	0	0	0	0	0	0	0
21633.8	0	0	0	0	0	0	0	0	0	0	0	0	0	0	0	0	0	0	0	0	0	0	0	0	0	0	0	0	0	0	0	0	0	0	0	0	0	0	0	0	0	0	0	0	0	0	0	0	0
22114.4	0	0	0	0	0	0	0	0	0	0	0	0	0	0	0	0	0	0	0	0	0	0	0	0	0	0	0	0	0	0	0	0	0	0	0	0	0	0	0	0	0	0	0	0	0	0	0	0	0
22605.9	0	0	0	0	0	0	0	0	0	0	0	0	0	0	0	0	0	0	0	0	0	0	0	0	0	0	0	0	0	0	0	0	0	0	0	0	0	0	0	0	0	0	0	0	0	0	0	0	0
23108.5	0	0	0	0	0	0	0	0	0	0	0	0	0	0	0	0	0	0	0	0	0	0	0	0	0	0	0	0	0	0	0	0	0	0	0	0	0	0	0	0	0	0	0	0	0	0	0	0	0
23622.5	0	0	0	0	0	0	0	0	0	0	0	0	0	0	0	0	0	0	0	0	0	0	0	0	0	0	0	0	0	0	0	0	0	0	0	0	0	0	0	0	0	0	0	0	0	0	0	0	0
24148.1	0	0	0	0	0	0	0	0	0	0	0	0	0	0	0	0	0	0	0	0	0	0	0	0	0	0	0	0	0	0	0	0	0	0	0	0	0	0	0	0	0	0	0	0	0	0	0	0	0
24685.6	0	0	0	0	0	0	0	0	0	0	0	0	0	0	0	0	0	0	0	0	0	0	0	0	0	0	0	0	0	0	0	0	0	0	0	0	0	0	0	0	0	0	0	0	0	0	0	0	0
25235.3	0	0	0	0	0	0	0	0	0	0	0	0	0	0	0	0	0	0	0	0	0	0	0	0	0	0	0	0	0	0	0	0	0	0	0	0	0	0	0	0	0	0	0	0	0	0	0	0	0
25797.4	0	0	0	0	0	0	0	0	0	0	0	0	0	0	0	0	0	0	0	0	0	0	0	0	0	0	0	0	0	0	0	0	0	0	0	0	0	0	0	0	0	0	0	0	0	0	0	0	0
26372.2	0	0	0	0	0	0	0	0	0	0	0	0	0	0	0	0	0	0	0	0	0	0	0	0	0	0	0	0	0	0	0	0	0	0	0	0	0	0	0	0	0	0	0	0	0	0	0	0	0
26960.1	0	0	0	0	0	0	0	0	0	0	0	0	0	0	0	0	0	0	0	0	0	0	0	0	0	0	0	0	0	0	0	0	0	0	0	0	0	0	0	0	0	0	0	0	0	0	0	0	0
27561.2	0	0	0	0	0	0	0	0	0	0	0	0	0	0	0	0	0	0	0	0	0	0	0	0	0	0	0	0	0	0	0	0	0	0	0	0	0	0	0	0	0	0	0	0	0	0	0	0	0
28175.9	0	0	0	0	0	0	0	0	0	0	0	0	0	0	0	0	0	0	0	0	0	0	0	0	0	0	0	0	0	0	0	0	0	0	0	0	0	0	0	0	0	0	0	0	0	0	0	0	0
28804.6	0	0	0	0	0	0	0	0	0	0	0	0	0	0	0	0	0	0	0	0	0	0	0	0	0	0	0	0	0	0	0	0	0	0	0	0	0	0	0	0	0	0	0	0	0	0	0	0	0
29447.4	0	0	0	0	0	0	0	0	0	0	0	0	0	0	0	0	0	0	0	0	0	0	0	0	0	0	0	0	0	0	0	0	0	0	0	0	0	0	0	0	0	0	0	0	0	0	0	0	0
30104.9	0	0	0	0	0	0	0	0	0	0	0	0	0	0	0	0	0	0	0	0	0	0	0	0	0	0	0	0	0	0	0	0	0	0	0	0	0	0	0	0	0	0	0	0	0	0	0	0	0
30777.2	0	0	0	0	0	0	0	0	0	0	0	0	0	0	0	0	0	0	0	0	0	0	0	0	0	0	0	0	0	0	0	0	0	0	0	0	0	0	0	0	0	0	0	0	0	0	0	0	0
31464.7	0	0	0	0	0	0	0	0	0	0	0	0	0	0	0	0	0	0	0	0	0	0	0	0	0	0	0	0	0	0	0	0	0	0	0	0	0	0	0	0	0	0	0	0	0	0	0	0	0
32167.8	0	0	0	0	0	0	0	0	0	0	0	0	0	0	0	0	0	0	0	0	0	0	0	0	0	0	0	0	0	0	0	0	0	0	0	0	0	0	0	0	0	0	0	0	0	0	0	0	0
32886.8	0	0	0	0	0	0	0	0	0	0	0	0	0	0	0	0	0	0	0	0	0	0	0	0	0	0	0	0	0	0	0	0	0	0	0	0	0	0	0	0	0	0	0	0	0	0	0	0	0
33622	0	0	0	0	0	0	0	0	0	0	0	0	0	0	0	0	0	0	0	0	0	0	0	0	0	0	0	0	0	0	0	0	0	0	0	0	0	0	0	0	0	0	0	0	0	0	0	0	0
34373.9	0	0	0	0	0	0	0	0	0	0	0	0	0	0	0	0	0	0	0	0	0	0	0	0	0	0	0	0	0	0	0	0	0	0	0	0	0	0	0	0	0	0	0	0	0	0	0	0	0
35142.9	0	0	0	0	0	0	0	0	0	0	0	0	0	0	0	0	0	0	0	0	0	0	0	0	0	0	0	0	0	0	0	0	0	0	0	0	0	0	0	0	0	0	0	0	0	0	0	0	0
35929.2	0	0	0	0	0	0	0	0	0	0	0	0	0	0	0	0	0	0	0	0	0	0	0	0	0	0	0	0	0	0	0	0	0	0	0	0	0	0	0	0	0	0	0	0	0	0	0	0	0
36733.4	0	0	0	0	0	0	0	0	0	0	0	0	0	0	0	0	0	0	0	0	0	0	0	0	0	0	0	0	0	0	0	0	0	0	0	0	0	0	0	0	0	0	0	0	0	0	0	0	0
37555.7	0	0	0	0	0	0	0	0	0	0	0	0	0	0	0	0	0	0	0	0	0	0	0	0	0	0	0	0	0	0	0	0	0	0	0	0	0	0	0	0	0	0	0	0	0	0	0	0	0
38396.7	0	0	0	0	0	0	0	0	0	0	0	0	0	0	0	0	0	0	0	0	0	0	0	0	0	0	0	0	0	0	0	0	0	0	0	0	0	0	0	0	0	0	0	0	0	0	0	0	0
39256.7	0	0	0	0	0	0	0	0	0	0	0	0	0	0	0	0	0	0	0	0	0	0	0	0	0	0	0	0	0	0	0	0	0	0	0	0	0	0	0	0	0	0	0	0	0	0	0	0	0
40136.2	0	0	0	0	0	0	0	0	0	0	0	0	0	0	0	0	0	0	0	0	0	0	0	0	0	0	0	0	0	0	0	0	0	0	0	0	0	0	0	0	0	0	0	0	0	0	0	0	0
41035.6	0	0	0	0	0	0	0	0	0	0	0	0	0	0	0	0	0	0	0	0	0	0	0	0	0	0	0	0	0	0	0	0	0	0	0	0	0	0	0	0	0	0	0	0	0	0	0	0	0
41955.3	0	0	0	0	0	0	0	0	0	0	0	0	0	0	0	0	0	0	0	0	0	0	0	0	0	0	0	0	0	0	0	0	0	0	0	0	0	0	0	0	0	0	0	0	0	0	0	0	0
42895.9	0	0	0	0	0	0	0	0	0	0	0	0	0	0	0	0	0	0	0	0	0	0	0	0	0	0	0	0	0	0	0	0	0	0	0	0	0	0	0	0	0	0	0	0	0	0	0	0	0
43857.8	0	0	0	0	0	0	0	0	0	0	0	0	0	0	0	0	0	0	0	0	0	0	0	0	0	0	0	0	0	0	0	0	0	0	0	0	0	0	0	0	0	0	0	0	0	0	0	0	0
44841.5	0	0	0	0	0	0	0	0	0	0	0	0	0	0	0	0	0	0	0	0	0	0	0	0	0	0	0	0	0	0	0	0	0	0	0	0	0	0	0	0	0	0	0	0	0	0	0	0	0
45847.4	0	0	0	0	0	0	0	0	0	0	0	0	0	0	0	0	0	0	0	0	0	0	0	0	0	0	0	0	0	0	0	0	0	0	0	0	0	0	0	0	0	0	0	0	0	0	0	0	0
46876.1	0	0	0	0	0	0	0	0	0	0	0	0	0	0	0	0	0	0	0	0	0	0	0	0	0	0	0	0	0	0	0	0	0	0	0	0	0	0	0	0	0	0	0	0	0	0	0	0	0
47928.2	0	0	0	0	0	0	0	0	0	0	0	0	0	0	0	0	0	0	0	0	0	0	0	0	0	0	0	0	0	0	0	0	0	0	0	0	0	0	0	0	0	0	0	0	0	0	0	0	0
49004	0	0	0	0	0	0	0	0	0	0	0	0	0	0	0	0	0	0	0	0	0	0	0	0	0	0	0	0	0	0	0	0	0	0	0	0	0	0	0	0	0	0	0	0	0	0	0	0	0
50104.2	0	0	0	0	0	0	0	0	0	0	0	0	0	0	0	0	0	0	0	0	0	0	0	0	0	0	0	0	0	0	0	0	0	0	0	0	0	0	0	0	0	0	0	0	0	0	0	0	0
51229.3	0	0	0	0	0	0	0	0	0	0	0	0	0	0	0	0	0	0	0	0	0	0	0	0	0	0	0	0	0	0	0	0	0	0	0	0	0	0	0	0	0	0	0	0	0	0	0	0	0
52379.9	0	0	0	0	0	0	0	0	0	0	0	0	0	0	0	0	0	0	0	0	0	0	0	0	0	0	0	0	0	0	0	0	0	0	0	0	0	0	0	0	0	0	0	0	0	0	0	0	0
53556.6	0	0	0	0	0	0	0	0	0	0	0	0	0	0	0	0	0	0	0	0	0	0	0	0	0	0	0	0	0	0	0	0	0	0	0	0	0	0	0	0	0	0	0	0	0	0	0	0	0
54759.9	0	0	0	0	0	0	0	0	0	0	0	0	0	0	0	0	0	0	0	0	0	0	0	0	0	0	0	0	0	0	0	0	0	0	0	0	0	0	0	0	0	0	0	0	0	0	0	0	0
55990.5	0	0	0	0	0	0	0	0	0	0	0	0	0	0	0	0	0	0	0	0	0	0	0	0	0	0	0	0	0	0	0	0	0	0	0	0	0	0	0	0	0	0	0	0	0	0	0	0	0
57248.9	0	0	0	0	0	0	0	0	0	0	0	0	0	0	0	0	0	0	0	0	0	0	0	0	0	0	0	0	0	0	0	0	0	0	0	0	0	0	0	0	0	0	0	0	0	0	0	0	0
58535.8	0	0	0	0	0	0	0	0	0	0	0	0	0	0	0	0	0	0	0	0	0	0	0	0	0	0	0	0	0	0	0	0	0	0	0	0	0	0	0	0	0	0	0	0	0	0	0	0	0
59851.9	0	0	0	0	0	0	0	0	0	0	0	0	0	0	0	0	0	0	0	0	0	0	0	0	0	0	0	0	0	0	0	0	0	0	0	0	0	0	0	0	0	0	0	0	0	0	0	0	0
61197.8	0	0	0	0	0	0	0	0	0	0	0	0	0	0	0	0	0	0	0	0	0	0	0	0	0	0	0	0	0	0	0	0	0	0	0	0	0	0	0	0	0	0	0	0	0	0	0	0	0
62574.2	0	0	0	0	0	0	0	0	0	0	0	0	0	0	0	0	0	0	0	0	0	0	0	0	0	0	0	0	0	0	0	0	0	0	0	0	0	0	0	0	0	0	0	0	0	0	0	0	0
63981.8	0	0	0	0	0	0	0	0	0	0	0	0	0	0	0	0	0	0	0	0	0	0	0	0	0	0	0	0	0	0	0	0	0	0	0	0	0	0	0	0	0	0	0	0	0	0	0	0	0
65421.2	0	0	0	0	0	0	0	0	0	0	0	0	0	0	0	0	0	0	0	0	0	0	0	0	0	0	0	0	0	0	0	0	0	0	0	0	0	0	0	0	0	0	0	0	0	0	0	0	0
66893.2	0	0	0	0	0	0	0	0	0	0	0	0	0	0	0	0	0	0	0	0	0	0	0	0	0	0	0	0	0	0	0	0	0	0	0	0	0	0	0	0	0	0	0	0	0	0	0	0	0
68398.6	0	0	0	0	0	0	0	0	0	0	0	0	0	0	0	0	0	0	0	0	0	0	0	0	0	0	0	0	0	0	0	0	0	0	0	0	0	0	0	0	0	0	0	0	0	0	0	0	0
69938.1	0	0	0	0	0	0	0	0	0	0	0	0	0	0	0	0	0	0	0	0	0	0	0	0	0	0	0	0	0	0	0	0	0	0	0	0	0	0	0	0	0	0	0	0	0	0	0	0	0
71512.5	0	0	0	0	0	0	0	0	0	0	0	0	0	0	0	0	0	0	0	0	0	0	0	0	0	0	0	0	0	0	0	0	0	0	0	0	0	0	0	0	0	0	0	0	0	0	0	0	0
73122.5	0	0	0	0	0	0	0	0	0	0	0	0	0	0	0	0	0	0	0	0	0	0	0	0	0	0	0	0	0	0	0	0	0	0	0	0	0	0	0	0	0	0	0	0	0	0	0	0	0
74769	0	0	0	0	0	0	0	0	0	0	0	0	0	0	0	0	0	0	0	0	0	0	0	0	0	0	0	0	0	0	0	0	0	0	0	0	0	0	0	0	0	0	0	0	0	0	0	0	0
76452.8	0	0	0	0	0	0	0	0	0	0	0	0	0	0	0	0	0	0	0	0	0	0	0	0	0	0	0	0	0	0	0	0	0	0	0	0	0	0	0	0	0	0	0	0	0	0	0	0	0
78174.7	0	0	0	0	0	0	0	0	0	0	0	0	0	0	0	0	0	0	0	0	0	0	0	0	0	0	0	0	0	0	0	0	0	0	0	0	0	0	0	0	0	0	0	0	0	0	0	0	0
79935.7	0	0	0	0	0	0	0	0	0	0	0	0	0	0	0	0	0	0	0	0	0	0	0	0	0	0	0	0	0	0	0	0	0	0	0	0	0	0	0	0	0	0	0	0	0	0	0	0	0
81736.5	0	0	0	0	0	0	0	0	0	0	0	0	0	0	0	0	0	0	0	0	0	0	0	0	0	0	0	0	0	0	0	0	0	0	0	0	0	0	0	0	0	0	0	0	0	0	0	0	0
83578.1	0	0	0	0	0	0	0	0	0	0	0	0	0	0	0	0	0	0	0	0	0	0	0	0	0	0	0	0	0	0	0	0	0	0	0	0	0	0	0	0	0	0	0	0	0	0	0	0	0
85461.5	0	0	0	0	0	0	0	0	0	0	0	0	0	0	0	0	0	0	0	0	0	0	0	0	0	0	0	0	0	0	0	0	0	0	0	0	0	0	0	0	0	0	0	0	0	0	0	0	0
87387.5	0	0	0	0	0	0	0	0	0	0	0	0	0	0	0	0	0	0	0	0	0	0	0	0	0	0	0	0	0	0	0	0	0	0	0	0	0	0	0	0	0	0	0	0	0	0	0	0	0
89357.2	0	0	0	0	0	0	0	0	0	0	0	0	0	0	0	0	0	0	0	0	0	0	0	0	0	0	0	0	0	0	0	0	0	0	0	0	0	0	0	0	0	0	0	0	0	0	0	0	0
91371.4	0	0	0	0	0	0	0	0	0	0	0	0	0	0	0	0	0	0	0	0	0	0	0	0	0	0	0	0	0	0	0	0	0	0	0	0	0	0	0	0	0	0	0	0	0	0	0	0	0
93431.3	0	0	0	0	0	0	0	0	0	0	0	0	0	0	0	0	0	0	0	0	0	0	0	0	0	0	0	0	0	0	0	0	0	0	0	0	0	0	0	0	0	0	0	0	0	0	0	0	0
95537.9	0	0	0	0	0	0	0	0	0	0	0	0	0	0	0	0	0	0	0	0	0	0	0	0	0	0	0	0	0	0	0	0	0	0	0	0	0	0	0	0	0	0	0	0	0	0	0	0	0
97692.2	0	0	0	0	0	0	0	0	0	0	0	0	0	0	0	0	0	0	0	0	0	0	0	0	0	0	0	0	0	0	0	0	0	0	0	0	0	0	0	0	0	0	0	0	0	0	0	0	0
99895.3	0	0	0	0	0	0	0	0	0	0	0	0	0	0	0	0	0	0	0	0	0	0	0	0	0	0	0	0	0	0	0	0	0	0	0	0	0	0	0	0	0	0	0	0	0	0	0	0	0
102148	0	0	0	0	0	0	0	0	0	0	0	0	0	0	0	0	0	0	0	0	0	0	0	0	0	0	0	0	0	0	0	0	0	0	0	0	0	0	0	0	0	0	0	0	0	0	0	0	0
104452	0	0	0	0	0	0	0	0	0	0	0	0	0	0	0	0	0	0	0	0	0	0	0	0	0	0	0	0	0	0	0	0	0	0	0	0	0	0	0	0	0	0	0	0	0	0	0	0	0
106809	0	0	0	0	0	0	0	0	0	0	0	0	0	0	0	0	0	0	0	0	0	0	0	0	0	0	0	0	0	0	0	0	0	0	0	0	0	0	0	0	0	0	0	0	0	0	0	0	0
109218	0	0	0	0	0	0	0	0	0	0	0	0	0	0	0	0	0	0	0	0	0	0	0	0	0	0	0	0	0	0	0	0	0	0	0	0	0	0	0	0	0	0	0	0	0	0	0	0	0
111683	0	0	0	0	0	0	0	0	0	0	0	0	0	0	0	0	0	0	0	0	0	0	0	0	0	0	0	0	0	0	0	0	0	0	0	0	0	0	0	0	0	0	0	0	0	0	0	0	0
114203	0	0	0	0	0	0	0	0	0	0	0	0	0	0	0	0	0	0	0	0	0	0	0	0	0	0	0	0	0	0	0	0	0	0	0	0	0	0	0	0	0	0	0	0	0	0	0	0	0
116780	0	0	0	0	0	0	0	0	0	0	0	0	0	0	0	0	0	0	0	0	0	0	0	0	0	0	0	0	0	0	0	0	0	0	0	0	0	0	0	0	0	0	0	0	0	0	0	0	0
119415	0	0	0	0	0	0	0	0	0	0	0	0	0	0	0	0	0	0	0	0	0	0	0	0	0	0	0	0	0	0	0	0	0	0	0	0	0	0	0	0	0	0	0	0	0	0	0	0	0
122111	0	0	0	0	0	0	0	0	0	0	0	0	0	0	0	0	0	0	0	0	0	0	0	0	0	0	0	0	0	0	0	0	0	0	0	0	0	0	0	0	0	0	0	0	0	0	0	0	0
124867	0	0	0	0	0	0	0	0	0	0	0	0	0	0	0	0	0	0	0	0	0	0	0	0	0	0	0	0	0	0	0	0	0	0	0	0	0	0	0	0	0	0	0	0	0	0	0	0	0
127686	0	0	0	0	0	0	0	0	0	0	0	0	0	0	0	0	0	0	0	0	0	0	0	0	0	0	0	0	0	0	0	0	0	0	0	0	0	0	0	0	0	0	0	0	0	0	0	0	0
130568	0	0	0	0	0	0	0	0	0	0	0	0	0	0	0	0	0	0	0	0	0	0	0	0	0	0	0	0	0	0	0	0	0	0	0	0	0	0	0	0	0	0	0	0	0	0	0	0	0
133516	0	0	0	0	0	0	0	0	0	0	0	0	0	0	0	0	0	0	0	0	0	0	0	0	0	0	0	0	0	0	0	0	0	0	0	0	0	0	0	0	0	0	0	0	0	0	0	0	0
136531	0	0	0	0	0	0	0	0	0	0	0	0	0	0	0	0	0	0	0	0	0	0	0	0	0	0	0	0	0	0	0	0	0	0	0	0	0	0	0	0	0	0	0	0	0	0	0	0	0
139614	0	0	0	0	0	0	0	0	0	0	0	0	0	0	0	0	0	0	0	0	0	0	0	0	0	0	0	0	0	0	0	0	0	0	0	0	0	0	0	0	0	0	0	0	0	0	0	0	0
142767	0	0	0	0	0	0	0	0	0	0	0	0	0	0	0	0	0	0	0	0	0	0	0	0	0	0	0	0	0	0	0	0	0	0	0	0	0	0	0	0	0	0	0	0	0	0	0	0	0
145991	0	0	0	0	0	0	0	0	0	0	0	0	0	0	0	0	0	0	0	0	0	0	0	0	0	0	0	0	0	0	0	0	0	0	0	0	0	0	0	0	0	0	0	0	0	0	0	0	0
149289	0	0	0	0	0	0	0	0	0	0	0	0	0	0	0	0	0	0	0	0	0	0	0	0	0	0	0	0	0	0	0	0	0	0	0	0	0	0	0	0	0	0	0	0	0	0	0	0	0
152661	0	0	0	0	0	0	0	0	0	0	0	0	0	0	0	0	0	0	0	0	0	0	0	0	0	0	0	0	0	0	0	0	0	0	0	0	0	0	0	0	0	0	0	0	0	0	0	0	0
156109	0	0	0	0	0	0	0	0	0	0	0	0	0	0	0	0	0	0	0	0	0	0	0	0	0	0	0	0	0	0	0	0	0	0	0	0	0	0	0	0	0	0	0	0	0	0	0	0	0
159636	0	0	0	0	0	0	0	0	0	0	0	0	0	0	0	0	0	0	0	0	0	0	0	0	0	0	0	0	0	0	0	0	0	0	0	0	0	0	0	0	0	0	0	0	0	0	0	0	0
163243	0	0	0	0	0	0	0	0	0	0	0	0	0	0	0	0	0	0	0	0	0	0	0	0	0	0	0	0	0	0	0	0	0	0	0	0	0	0	0	0	0	0	0	0	0	0	0	0	0
166931	0	0	0	0	0	0	0	0	0	0	0	0	0	0	0	0	0	0	0	0	0	0	0	0	0	0	0	0	0	0	0	0	0	0	0	0	0	0	0	0	0	0	0	0	0	0	0	0	0
170703	0	0	0	0	0	0	0	0	0	0	0	0	0	0	0	0	0	0	0	0	0	0	0	0	0	0	0	0	0	0	0	0	0	0	0	0	0	0	0	0	0	0	0	0	0	0	0	0	0
174560	0	0	0	0	0	0	0	0	0	0	0	0	0	0	0	0	0	0	0	0	0	0	0	0	0	0	0	0	0	0	0	0	0	0	0	0	0	0	0	0	0	0	0	0	0	0	0	0	0
178505	0	0	0	0	0	0	0	0	0	0	0	0	0	0	0	0	0	0	0	0	0	0	0	0	0	0	0	0	0	0	0	0	0	0	0	0	0	0	0	0	0	0	0	0	0	0	0	0	0
182539	0	0	0	0	0	0	0	0	0	0	0	0	0	0	0	0	0	0	0	0	0	0	0	0	0	0	0	0	0	0	0	0	0	0	0	0	0	0	0	0	0	0	0	0	0	0	0	0	0
186664	0	0	0	0	0	0	0	0	0	0	0	0	0	0	0	0	0	0	0	0	0	0	0	0	0	0	0	0	0	0	0	0	0	0	0	0	0	0	0	0	0	0	0	0	0	0	0	0	0
190883	0	0	0	0	0	0	0	0	0	0	0	0	0	0	0	0	0	0	0	0	0	0	0	0	0	0	0	0	0	0	0	0	0	0	0	0	0	0	0	0	0	0	0	0	0	0	0	0	0
195198	0	0	0	0	0	0	0	0	0	0	0	0	0	0	0	0	0	0	0	0	0	0	0	0	0	0	0	0	0	0	0	0	0	0	0	0	0	0	0	0	0	0	0	0	0	0	0	0	0
199610	0	0	0	0	0	0	0	0	0	0	0	0	0	0	0	0	0	0	0	0	0	0	0	0	0	0	0	0	0	0	0	0	0	0	0	0	0	0	0	0	0	0	0	0	0	0	0	0	0
204123	0	0	0	0	0	0	0	0	0	0	0	0	0	0	0	0	0	0	0	0	0	0	0	0	0	0	0	0	0	0	0	0	0	0	0	0	0	0	0	0	0	0	0	0	0	0	0	0	0
208737	0	0	0	0	0	0	0	0	0	0	0	0	0	0	0	0	0	0	0	0	0	0	0	0	0	0	0	0	0	0	0	0	0	0	0	0	0	0	0	0	0	0	0	0	0	0	0	0	0
213456	0	0	0	0	0	0	0	0	0	0	0	0	0	0	0	0	0	0	0	0	0	0	0	0	0	0	0	0	0	0	0	0	0	0	0	0	0	0	0	0	0	0	0	0	0	0	0	0	0
218282	0	0	0	0	0	0	0	0	0	0	0	0	0	0	0	0	0	0	0	0	0	0	0	0	0	0	0	0	0	0	0	0	0	0	0	0	0	0	0	0	0	0	0	0	0	0	0	0	0
223218	0	0	0	0	0	0	0	0	0	0	0	0	0	0	0	0	0	0	0	0	0	0	0	0	0	0	0	0	0	0	0	0	0	0	0	0	0	0	0	0	0	0	0	0	0	0	0	0	0
228265	0	0	0	0	0	0	0	0	0	0	0	0	0	0	0	0	0	0	0	0	0	0	0	0	0	0	0	0	0	0	0	0	0	0	0	0	0	0	0	0	0	0	0	0	0	0	0	0	0
233427	0	0	0	0	0	0	0	0	0	0	0	0	0	0	0	0	0	0	0	0	0	0	0	0	0	0	0	0	0	0	0	0	0	0	0	0	0	0	0	0	0	0	0	0	0	0	0	0	0
238705	0	0	0	0	0	0	0	0	0	0	0	0	0	0	0	0	0	0	0	0	0	0	0	0	0	0	0	0	0	0	0	0	0	0	0	0	0	0	0	0	0	0	0	0	0	0	0	0	0
244103	0	0	0	0	0	0	0	0	0	0	0	0	0	0	0	0	0	0	0	0	0	0	0	0	0	0	0	0	0	0	0	0	0	0	0	0	0	0	0	0	0	0	0	0	0	0	0	0	0
249624	0	0	0	0	0	0	0	0	0	0	0	0	0	0	0	0	0	0	0	0	0	0	0	0	0	0	0	0	0	0	0	0	0	0	0	0	0	0	0	0	0	0	0	0	0	0	0	0	0
255270	0	0	0	0	0	0	0	0	0	0	0	0	0	0	0	0	0	0	0	0	0	0	0	0	0	0	0	0	0	0	0	0	0	0	0	0	0	0	0	0	0	0	0	0	0	0	0	0	0
261043	0	0	0	0	0	0	0	0	0	0	0	0	0	0	0	0	0	0	0	0	0	0	0	0	0	0	0	0	0	0	0	0	0	0	0	0	0	0	0	0	0	0	0	0	0	0	0	0	0
266947	0	0	0	0	0	0	0	0	0	0	0	0	0	0	0	0	0	0	0	0	0	0	0	0	0	0	0	0	0	0	0	0	0	0	0	0	0	0	0	0	0	0	0	0	0	0	0	0	0
272986	0	0	0	0	0	0	0	0	0	0	0	0	0	0	0	0	0	0	0	0	0	0	0	0	0	0	0	0	0	0	0	0	0	0	0	0	0	0	0	0	0	0	0	0	0	0	0	0	0
279161	0	0	0	0	0	0	0	0	0	0	0	0	0	0	0	0	0	0	0	0	0	0	0	0	0	0	0	0	0	0	0	0	0	0	0	0	0	0	0	0	0	0	0	0	0	0	0	0	0
285475	0	0	0	0	0	0	0	0	0	0	0	0	0	0	0	0	0	0	0	0	0	0	0	0	0	0	0	0	0	0	0	0	0	0	0	0	0	0	0	0	0	0	0	0	0	0	0	0	0
291933	0	0	0	0	0	0	0	0	0	0	0	0	0	0	0	0	0	0	0	0	0	0	0	0	0	0	0	0	0	0	0	0	0	0	0	0	0	0	0	0	0	0	0	0	0	0	0	0	0
298538	0	0	0	0	0	0	0	0	0	0	0	0	0	0	0	0	0	0	0	0	0	0	0	0	0	0	0	0	0	0	0	0	0	0	0	0	0	0	0	0	0	0	0	0	0	0	0	0	0
305292	0	0	0	0	0	0	0	0	0	0	0	0	0	0	0	0	0	0	0	0	0	0	0	0	0	0	0	0	0	0	0	0	0	0	0	0	0	0	0	0	0	0	0	0	0	0	0	0	0
312199	0	0	0	0	0	0	0	0	0	0	0	0	0	0	0	0	0	0	0	0	0	0	0	0	0	0	0	0	0	0	0	0	0	0	0	0	0	0	0	0	0	0	0	0	0	0	0	0	0
319262	0	0	0	0	0	0	0	0	0	0	0	0	0	0	0	0	0	0	0	0	0	0	0	0	0	0	0	0	0	0	0	0	0	0	0	0	0	0	0	0	0	0	0	0	0	0	0	0	0
326486	0	0	0	0	0	0	0	0	0	0	0	0	0	0	0	0	0	0	0	0	0	0	0	0	0	0	0	0	0	0	0	0	0	0	0	0	0	0	0	0	0	0	0	0	0	0	0	0	0
333873	0	0	0	0	0	0	0	0	0	0	0	0	0	0	0	0	0	0	0	0	0	0	0	0	0	0	0	0	0	0	0	0	0	0	0	0	0	0	0	0	0	0	0	0	0	0	0	0	0
341428	0	0	0	0	0	0	0	0	0	0	0	0	0	0	0	0	0	0	0	0	0	0	0	0	0	0	0	0	0	0	0	0	0	0	0	0	0	0	0	0	0	0	0	0	0	0	0	0	0
349154	0	0	0	0	0	0	0	0	0	0	0	0	0	0	0	0	0	0	0	0	0	0	0	0	0	0	0	0	0	0	0	0	0	0	0	0	0	0	0	0	0	0	0	0	0	0	0	0	0
357054	0	0	0	0	0	0	0	0	0	0	0	0	0	0	0	0	0	0	0	0	0	0	0	0	0	0	0	0	0	0	0	0	0	0	0	0	0	0	0	0	0	0	0	0	0	0	0	0	0
365134	0	0	0	0	0	0	0	0	0	0	0	0	0	0	0	0	0	0	0	0	0	0	0	0	0	0	0	0	0	0	0	0	0	0	0	0	0	0	0	0	0	0	0	0	0	0	0	0	0
373397	0	0	0	0	0	0	0	0	0	0	0	0	0	0	0	0	0	0	0	0	0	0	0	0	0	0	0	0	0	0	0	0	0	0	0	0	0	0	0	0	0	0	0	0	0	0	0	0	0
381848	0	0	0	0	0	0	0	0	0	0	0	0	0	0	0	0	0	0	0	0	0	0	0	0	0	0	0	0	0	0	0	0	0	0	0	0	0	0	0	0	0	0	0	0	0	0	0	0	0
390490	0	0	0	0	0	0	0	0	0	0	0	0	0	0	0	0	0	0	0	0	0	0	0	0	0	0	0	0	0	0	0	0	0	0	0	0	0	0	0	0	0	0	0	0	0	0	0	0	0
399327	0	0	0	0	0	0	0	0	0	0	0	0	0	0	0	0	0	0	0	0	0	0	0	0	0	0	0	0	0	0	0	0	0	0	0	0	0	0	0	0	0	0	0	0	0	0	0	0	0
408365	0	0	0	0	0	0	0	0	0	0	0	0	0	0	0	0	0	0	0	0	0	0	0	0	0	0	0	0	0	0	0	0	0	0	0	0	0	0	0	0	0	0	0	0	0	0	0	0	0
417608	0	0	0	0	0	0	0	0	0	0	0	0	0	0	0	0	0	0	0	0	0	0	0	0	0	0	0	0	0	0	0	0	0	0	0	0	0	0	0	0	0	0	0	0	0	0	0	0	0
427060	0	0	0	0	0	0	0	0	0	0	0	0	0	0	0	0	0	0	0	0	0	0	0	0	0	0	0	0	0	0	0	0	0	0	0	0	0	0	0	0	0	0	0	0	0	0	0	0	0
436726	0	0	0	0	0	0	0	0	0	0	0	0	0	0	0	0	0	0	0	0	0	0	0	0	0	0	0	0	0	0	0	0	0	0	0	0	0	0	0	0	0	0	0	0	0	0	0	0	0
446611	0	0	0	0	0	0	0	0	0	0	0	0	0	0	0	0	0	0	0	0	0	0	0	0	0	0	0	0	0	0	0	0	0	0	0	0	0	0	0	0	0	0	0	0	0	0	0	0	0
456721	0	0	0	0	0	0	0	0	0	0	0	0	0	0	0	0	0	0	0	0	0	0	0	0	0	0	0	0	0	0	0	0	0	0	0	0	0	0	0	0	0	0	0	0	0	0	0	0	0
467059	0	0	0	0	0	0	0	0	0	0	0	0	0	0	0	0	0	0	0	0	0	0	0	0	0	0	0	0	0	0	0	0	0	0	0	0	0	0	0	0	0	0	0	0	0	0	0	0	0
477632	0	0	0	0	0	0	0	0	0	0	0	0	0	0	0	0	0	0	0	0	0	0	0	0	0	0	0	0	0	0	0	0	0	0	0	0	0	0	0	0	0	0	0	0	0	0	0	0	0
488444	0	0	0	0	0	0	0	0	0	0	0	0	0	0	0	0	0	0	0	0	0	0	0	0	0	0	0	0	0	0	0	0	0	0	0	0	0	0	0	0	0	0	0	0	0	0	0	0	0
499501	0	0	0	0	0	0	0	0	0	0	0	0	0	0	0	0	0	0	0	0	0	0	0	0	0	0	0	0	0	0	0	0	0	0	0	0	0	0	0	0	0	0	0	0	0	0	0	0	0
510809	0	0	0	0	0	0	0	0	0	0	0	0	0	0	0	0	0	0	0	0	0	0	0	0	0	0	0	0	0	0	0	0	0	0	0	0	0	0	0	0	0	0	0	0	0	0	0	0	0
522373	0	0	0	0	0	0	0	0	0	0	0	0	0	0	0	0	0	0	0	0	0	0	0	0	0	0	0	0	0	0	0	0	0	0	0	0	0	0	0	0	0	0	0	0	0	0	0	0	0
534200	0	0	0	0	0	0	0	0	0	0	0	0	0	0	0	0	0	0	0	0	0	0	0	0	0	0	0	0	0	0	0	0	0	0	0	0	0	0	0	0	0	0	0	0	0	0	0	0	0
546294	0	0	0	0	0	0	0	0	0	0	0	0	0	0	0	0	0	0	0	0	0	0	0	0	0	0	0	0	0	0	0	0	0	0	0	0	0	0	0	0	0	0	0	0	0	0	0	0	0
558662	0	0	0	0	0	0	0	0	0	0	0	0	0	0	0	0	0	0	0	0	0	0	0	0	0	0	0	0	0	0	0	0	0	0	0	0	0	0	0	0	0	0	0	0	0	0	0	0	0
571310	0	0	0	0	0	0	0	0	0	0	0	0	0	0	0	0	0	0	0	0	0	0	0	0	0	0	0	0	0	0	0	0	0	0	0	0	0	0	0	0	0	0	0	0	0	0	0	0	0
584245	0	0	0	0	0	0	0	0	0	0	0	0	0	0	0	0	0	0	0	0	0	0	0	0	0	0	0	0	0	0	0	0	0	0	0	0	0	0	0	0	0	0	0	0	0	0	0	0	0
597474	0	0	0	0	0	0	0	0	0	0	0	0	0	0	0	0	0	0	0	0	0	0	0	0	0	0	0	0	0	0	0	0	0	0	0	0	0	0	0	0	0	0	0	0	0	0	0	0	0
611002	0	0	0	0	0	0	0	0	0	0	0	0	0	0	0	0	0	0	0	0	0	0	0	0	0	0	0	0	0	0	0	0	0	0	0	0	0	0	0	0	0	0	0	0	0	0	0	0	0
624836	0	0	0	0	0	0	0	0	0	0	0	0	0	0	0	0	0	0	0	0	0	0	0	0	0	0	0	0	0	0	0	0	0	0	0	0	0	0	0	0	0	0	0	0	0	0	0	0	0
638984	0	0	0	0	0	0	0	0	0	0	0	0	0	0	0	0	0	0	0	0	0	0	0	0	0	0	0	0	0	0	0	0	0	0	0	0	0	0	0	0	0	0	0	0	0	0	0	0	0
653453	0	0	0	0	0	0	0	0	0	0	0	0	0	0	0	0	0	0	0	0	0	0	0	0	0	0	0	0	0	0	0	0	0	0	0	0	0	0	0	0	0	0	0	0	0	0	0	0	0
668249	0	0	0	0	0	0	0	0	0	0	0	0	0	0	0	0	0	0	0	0	0	0	0	0	0	0	0	0	0	0	0	0	0	0	0	0	0	0	0	0	0	0	0	0	0	0	0	0	0
683381	0	0	0	0	0	0	0	0	0	0	0	0	0	0	0	0	0	0	0	0	0	0	0	0	0	0	0	0	0	0	0	0	0	0	0	0	0	0	0	0	0	0	0	0	0	0	0	0	0
698856	0	0	0	0	0	0	0	0	0	0	0	0	0	0	0	0	0	0	0	0	0	0	0	0	0	0	0	0	0	0	0	0	0	0	0	0	0	0	0	0	0	0	0	0	0	0	0	0	0
714681	0	0	0	0	0	0	0	0	0	0	0	0	0	0	0	0	0	0	0	0	0	0	0	0	0	0	0	0	0	0	0	0	0	0	0	0	0	0	0	0	0	0	0	0	0	0	0	0	0
730865	0	0	0	0	0	0	0	0	0	0	0	0	0	0	0	0	0	0	0	0	0	0	0	0	0	0	0	0	0	0	0	0	0	0	0	0	0	0	0	0	0	0	0	0	0	0	0	0	0
747416	0	0	0	0	0	0	0	0	0	0	0	0	0	0	0	0	0	0	0	0	0	0	0	0	0	0	0	0	0	0	0	0	0	0	0	0	0	0	0	0	0	0	0	0	0	0	0	0	0
764341	0	0	0	0	0	0	0	0	0	0	0	0	0	0	0	0	0	0	0	0	0	0	0	0	0	0	0	0	0	0	0	0	0	0	0	0	0	0	0	0	0	0	0	0	0	0	0	0	0
781651	0	0	0	0	0	0	0	0	0	0	0	0	0	0	0	0	0	0	0	0	0	0	0	0	0	0	0	0	0	0	0	0	0	0	0	0	0	0	0	0	0	0	0	0	0	0	0	0	0
799352	0	0	0	0	0	0	0	0	0	0	0	0	0	0	0	0	0	0	0	0	0	0	0	0	0	0	0	0	0	0	0	0	0	0	0	0	0	0	0	0	0	0	0	0	0	0	0	0	0
817455	0	0	0	0	0	0	0	0	0	0	0	0	0	0	0	0	0	0	0	0	0	0	0	0	0	0	0	0	0	0	0	0	0	0	0	0	0	0	0	0	0	0	0	0	0	0	0	0	0
835968	0	0	0	0	0	0	0	0	0	0	0	0	0	0	0	0	0	0	0	0	0	0	0	0	0	0	0	0	0	0	0	0	0	0	0	0	0	0	0	0	0	0	0	0	0	0	0	0	0
854900	0	0	0	0	0	0	0	0	0	0	0	0	0	0	0	0	0	0	0	0	0	0	0	0	0	0	0	0	0	0	0	0	0	0	0	0	0	0	0	0	0	0	0	0	0	0	0	0	0
874262	0	0	0	0	0	0	0	0	0	0	0	0	0	0	0	0	0	0	0	0	0	0	0	0	0	0	0	0	0	0	0	0	0	0	0	0	0	0	0	0	0	0	0	0	0	0	0	0	0
894062	0	0	0	0	0	0	0	0	0	0	0	0	0	0	0	0	0	0	0	0	0	0	0	0	0	0	0	0	0	0	0	0	0	0	0	0	0	0	0	0	0	0	0	0	0	0	0	0	0
914311	0	0	0	0	0	0	0	0	0	0	0	0	0	0	0	0	0	0	0	0	0	0	0	0	0	0	0	0	0	0	0	0	0	0	0	0	0	0	0	0	0	0	0	0	0	0	0	0	0
935018	0	0	0	0	0	0	0	0	0	0	0	0	0	0	0	0	0	0	0	0	0	0	0	0	0	0	0	0	0	0	0	0	0	0	0	0	0	0	0	0	0	0	0	0	0	0	0	0	0
956195	0	0	0	0	0	0	0	0	0	0	0	0	0	0	0	0	0	0	0	0	0	0	0	0	0	0	0	0	0	0	0	0	0	0	0	0	0	0	0	0	0	0	0	0	0	0	0	0	0
977852	0	0	0	0	0	0	0	0	0	0	0	0	0	0	0	0	0	0	0	0	0	0	0	0	0	0	0	0	0	0	0	0	0	0	0	0	0	0	0	0	0	0	0	0	0	0	0	0	0
[truncated: 463 more columns]

## Sheet: Figure S1d
Figure S1d
Gal4-VP64 +dox			Gal4-VP64 -dox			293-LPR + LZA063_LOV01 AsLOV2 / Gal4-VP64 library +dox (dark)			293-LPR + LZA063_LOV03 AsLOV2 / Gal4-VP64 library +dox (dark)
EGFP	Counts		EGFP	Counts		EGFP	Counts		EGFP	Counts
-67.79	0		-67.79	0		-31.73	0.22		-67.79	0.18
-66.78	0		-66.78	0		-31.1	0.22		-66.78	0.18
-65.79	0		-65.79	0		-30.47	0.22		-65.79	0.18
-64.8	0		-64.8	0		-29.84	0.22		-64.8	0.18
-63.81	0		-63.81	0		-29.22	0.22		-63.81	0.18
-62.83	0		-62.83	0		-28.6	0.22		-62.83	0.18
-61.85	0		-61.85	0		-27.98	0.22		-61.85	0.18
-60.88	0		-60.88	0		-27.36	0.22		-60.88	0.18
-59.92	0		-59.92	0		-26.75	0.22		-59.92	0.18
-58.96	0		-58.96	0		-26.14	0.22		-58.96	0.18
-58	0		-58	0		-25.53	0.22		-58	0.18
-57.05	0		-57.05	0		-24.92	0.22		-57.05	0.18
-56.1	0		-56.1	0		-24.31	0.22		-56.1	0.18
-55.16	0		-55.16	0		-23.71	0.22		-55.16	0.18
-54.22	0		-54.22	0		-23.11	0.22		-54.22	0.18
-53.28	0		-53.28	0		-22.51	0.22		-53.28	0.18
-52.35	0		-52.35	0		-21.91	0.22		-52.35	0.18
-51.42	0		-51.42	0		-21.32	0.22		-51.42	0.18
-50.5	0		-50.5	0		-20.72	0.22		-50.5	0.18
-49.58	0		-49.58	0		-20.13	0.22		-49.58	0.18
-48.67	0		-48.67	0		-19.54	0.22		-48.67	0.18
-47.75	0		-47.75	0		-18.95	0.22		-47.75	0.18
-46.85	0		-46.85	0		-18.37	0.22		-46.85	0.18
-45.94	0		-45.94	0		-17.78	0.22		-45.94	0.18
-45.04	0		-45.04	0		-17.2	0.22		-45.04	0.18
-44.14	0		-44.14	0		-16.61	0.22		-44.14	0.18
-43.25	0		-43.25	0		-16.03	0.22		-43.25	0.35
-42.36	0		-42.36	0		-15.45	0.22		-42.36	0.35
-41.47	0		-41.47	0		-14.87	0.44		-41.47	0.35
-40.58	0		-40.58	0		-14.29	0.22		-40.58	0.35
-39.7	0		-39.7	0		-13.72	0.22		-39.7	0.53
-38.82	0		-38.82	0		-13.14	0.22		-38.82	0.53
-37.95	0		-37.95	0		-12.57	0.22		-37.95	0.53
-37.07	0		-37.07	0		-11.99	0.22		-37.07	0.53
-36.2	0		-36.2	0		-11.42	0.22		-36.2	0.53
-35.34	0		-35.34	0		-10.85	0.22		-35.34	0.53
-34.47	0		-34.47	0		-10.28	0.22		-34.47	0.53
-33.61	0		-33.61	0		-9.71	0.22		-33.61	0.53
-32.75	0		-32.75	0		-9.14	0.22		-32.75	0.53
-31.89	0		-31.89	0		-8.57	0.22		-31.89	0.53
-31.03	0		-31.03	0		-8	0.22		-31.03	0.71
-30.18	0		-30.18	0		-7.44	0.22		-30.18	0.71
-29.33	0		-29.33	0		-6.87	0.22		-29.33	0.89
-28.48	0		-28.48	0		-6.31	0.22		-28.48	1.06
-27.63	0		-27.63	0		-5.74	0.22		-27.63	1.06
-26.79	0		-26.79	0		-5.17	0.22		-26.79	1.06
-25.94	0		-25.94	0		-4.61	0.22		-25.94	1.06
-25.1	0		-25.1	0		-4.05	0.22		-25.1	1.06
-24.26	0		-24.26	0		-3.48	0.22		-24.26	1.06
-23.42	0		-23.42	0		-2.92	0.22		-23.42	0.89
-22.59	0		-22.59	0		-2.36	0.22		-22.59	1.06
-21.75	0		-21.75	0		-1.79	0.22		-21.75	1.06
-20.92	0		-20.92	0		-1.23	0.22		-20.92	0.89
-20.09	0		-20.09	0		-0.67	0.22		-20.09	0.89
-19.26	0		-19.26	0		-0.1	0		-19.26	0.89
-18.43	0		-18.43	0		0.46	0		-18.43	0.89
-17.6	0		-17.6	0		1.02	0.22		-17.6	0.71
-16.77	0		-16.77	2.46		1.59	0.22		-16.77	0.71
-15.95	0		-15.95	2.46		2.15	0.22		-15.95	0.71
-15.12	0		-15.12	2.46		2.71	0.22		-15.12	0.71
-14.3	0		-14.3	2.46		3.28	0.22		-14.3	0.71
-13.48	0		-13.48	2.46		3.84	0.22		-13.48	0.71
-12.66	0		-12.66	2.46		4.4	0.22		-12.66	0.71
-11.84	0		-11.84	2.46		4.97	0.44		-11.84	0.71
-11.02	0		-11.02	2.46		5.53	0.44		-11.02	0.71
-10.2	0		-10.2	2.46		6.1	0.44		-10.2	0.71
-9.38	0		-9.38	2.46		6.66	0.44		-9.38	0.53
-8.56	0		-8.56	2.46		7.23	0.44		-8.56	0.53
-7.74	0		-7.74	2.46		7.8	0.44		-7.74	0.35
-6.93	0		-6.93	2.46		8.36	0.44		-6.93	0.18
-6.11	0		-6.11	2.46		8.93	0.44		-6.11	0.35
-5.3	0		-5.3	2.46		9.5	0.44		-5.3	0.35
-4.48	0		-4.48	2.46		10.07	0.44		-4.48	0.35
-3.67	0		-3.67	0		10.64	0.44		-3.67	0.35
-2.85	0		-2.85	0		11.21	0.44		-2.85	0.35
-2.04	0		-2.04	0		11.78	0.44		-2.04	0.35
-1.22	0		-1.22	0		12.36	0.44		-1.22	0.18
-0.41	0		-0.41	0		12.93	0.44		-0.41	0.18
0.41	0		0.41	0		13.51	0.44		0.41	0.18
1.22	0		1.22	0		14.08	0.67		1.22	0.18
2.04	0		2.04	0		14.66	0.67		2.04	0.18
2.85	0		2.85	0		15.24	0.67		2.85	0.18
3.67	0		3.67	0		15.82	0.44		3.67	0.18
4.48	0		4.48	0		16.4	0.67		4.48	0.18
5.3	0		5.3	0		16.98	0.67		5.3	0.18
6.11	0		6.11	0		17.56	0.67		6.11	0.35
6.93	0		6.93	0		18.15	0.67		6.93	0.35
7.75	0		7.75	0		18.74	0.89		7.75	0.53
8.56	0		8.56	0		19.32	0.89		8.56	0.53
9.38	0		9.38	0		19.91	0.67		9.38	0.53
10.2	0		10.2	0		20.51	0.67		10.2	0.53
11.02	0		11.02	0		21.1	0.67		11.02	0.53
11.84	0		11.84	0		21.69	0.67		11.84	0.71
12.66	0		12.66	0		22.29	0.67		12.66	0.71
13.48	0		13.48	0		22.89	0.67		13.48	0.71
14.3	0		14.3	0		23.49	0.67		14.3	0.89
15.13	0		15.13	0		24.09	0.67		15.13	0.89
15.95	0		15.95	0		24.7	0.67		15.95	0.89
16.77	0		16.77	0		25.3	0.67		16.77	0.89
17.6	0		17.6	0		25.91	0.67		17.6	0.89
18.43	0		18.43	0		26.52	0.67		18.43	0.89
19.26	0		19.26	0		27.14	0.67		19.26	0.89
20.09	0		20.09	0		27.75	0.67		20.09	1.06
20.92	0		20.92	0		28.37	0.67		20.92	1.06
21.75	0		21.75	0		28.99	0.67		21.75	1.24
22.59	0		22.59	0		29.61	0.44		22.59	1.24
23.43	0		23.43	0		30.24	0.44		23.43	1.24
24.26	0		24.26	0		30.87	0.44		24.26	1.24
25.1	0		25.1	0		31.5	0.44		25.1	1.42
25.94	0		25.94	0		32.13	0.22		25.94	1.42
26.79	0		26.79	0		32.77	0.22		26.79	1.42
27.63	0		27.63	0		33.41	0.44		27.63	1.24
28.48	0		28.48	0		34.05	0.44		28.48	1.24
29.33	0		29.33	0		34.69	0.22		29.33	1.06
30.18	0		30.18	0		35.34	0.22		30.18	1.24
31.03	0		31.03	0		35.99	0.22		31.03	1.24
31.89	0		31.89	0		36.65	0.22		31.89	1.24
32.75	0		32.75	0		37.3	0.22		32.75	1.24
33.61	0		33.61	0		37.96	0.22		33.61	1.06
34.47	0		34.47	0		38.63	0.44		34.47	1.06
35.34	0		35.34	0		39.3	0.44		35.34	1.24
36.2	0		36.2	0		39.97	0.44		36.2	1.24
37.08	0		37.08	0		40.64	0.44		37.08	1.06
37.95	0		37.95	0		41.32	0.67		37.95	1.06
38.82	0		38.82	0		42	0.67		38.82	1.06
39.7	0		39.7	0		42.69	0.67		39.7	1.06
40.59	0		40.59	0		43.38	0.67		40.59	1.06
41.47	0		41.47	0		44.07	0.67		41.47	1.06
42.36	0		42.36	2.46		44.77	0.89		42.36	0.89
43.25	0		43.25	2.46		45.47	0.89		43.25	0.89
44.14	0		44.14	2.46		46.17	0.89		44.14	0.71
45.04	0		45.04	2.46		46.88	0.89		45.04	0.71
45.94	0		45.94	2.46		47.6	1.11		45.94	0.89
46.85	0		46.85	2.46		48.32	1.11		46.85	0.89
47.76	0		47.76	2.46		49.04	1.11		47.76	0.71
48.67	0		48.67	2.46		49.77	1.11		48.67	0.71
49.58	0		49.58	2.46		50.5	1.11		49.58	0.71
50.5	0		50.5	2.46		51.23	0.89		50.5	0.89
51.42	0		51.42	2.46		51.97	0.89		51.42	0.89
52.35	0		52.35	2.46		52.72	0.89		52.35	0.89
53.28	0		53.28	2.46		53.47	0.89		53.28	0.71
54.22	0		54.22	2.46		54.23	0.89		54.22	0.89
55.16	0		55.16	2.46		54.99	0.89		55.16	0.89
56.1	0		56.1	2.46		55.75	0.89		56.1	0.89
57.05	0		57.05	0		56.52	0.89		57.05	0.89
58	0		58	0		57.3	0.67		58	0.89
58.96	0		58.96	0		58.08	0.89		58.96	0.89
59.92	0		59.92	0		58.87	0.89		59.92	0.89
60.88	0		60.88	0		59.66	0.89		60.88	0.89
61.86	0		61.86	0		60.46	0.67		61.86	0.89
62.83	0		62.83	0		61.26	0.67		62.83	0.89
63.81	0		63.81	0		62.07	0.67		63.81	0.89
64.8	0		64.8	0		62.89	0.67		64.8	0.89
65.79	0		65.79	2.46		63.71	0.67		65.79	0.89
66.79	0		66.79	2.46		64.53	0.44		66.79	0.89
67.79	0		67.79	2.46		65.37	0.44		67.79	0.89
68.79	0		68.79	2.46		66.21	0.44		68.79	0.89
69.81	0		69.81	2.46		67.05	0.44		69.81	0.89
70.82	0		70.82	2.46		67.91	0.22		70.82	0.71
71.85	0		71.85	2.46		68.76	0.22		71.85	0.71
72.88	0		72.88	2.46		69.63	0.22		72.88	0.71
73.91	0		73.91	2.46		70.5	0.22		73.91	0.71
74.96	0		74.96	2.46		71.38	0.22		74.96	0.71
76	0		76	2.46		72.27	0.22		76	0.53
77.06	0		77.06	2.46		73.16	0.22		77.06	0.53
78.12	0		78.12	2.46		74.06	0.22		78.12	0.53
79.18	0		79.18	2.46		74.97	0.22		79.18	0.53
80.26	0		80.26	2.46		75.88	0.22		80.26	0.35
81.34	0		81.34	4.91		76.8	0.22		81.34	0.35
82.42	0		82.42	2.46		77.73	0.22		82.42	0.53
83.52	0		83.52	2.46		78.67	0.22		83.52	0.53
84.62	0		84.62	2.46		79.61	0.22		84.62	0.71
85.73	0		85.73	2.46		80.56	0		85.73	0.53
86.84	0		86.84	2.46		81.52	0		86.84	0.35
87.96	0		87.96	2.46		82.49	0		87.96	0.35
89.09	0		89.09	2.46		83.47	0		89.09	0.35
90.23	0		90.23	2.46		84.45	0		90.23	0.35
91.37	0		91.37	2.46		85.45	0.22		91.37	0.35
92.52	0		92.52	4.91		86.45	0.44		92.52	0.35
93.68	0		93.68	4.91		87.46	0.44		93.68	0.35
94.85	0		94.85	4.91		88.48	0.44		94.85	0.35
96.03	0		96.03	4.91		89.5	0.44		96.03	0.35
97.21	0		97.21	4.91		90.54	0.44		97.21	0.35
98.41	0		98.41	4.91		91.58	0.44		98.41	0.35
99.61	0		99.61	2.46		92.64	0.44		99.61	0.53
100.82	0		100.82	2.46		93.7	0.44		100.82	0.71
102.03	0		102.03	2.46		94.78	0.67		102.03	0.71
103.26	0		103.26	2.46		95.86	0.67		103.26	0.71
104.5	0		104.5	2.46		96.95	0.67		104.5	0.89
105.74	0		105.74	2.46		98.05	0.67		105.74	0.89
107	0		107	2.46		99.16	0.67		107	1.06
108.26	0		108.26	2.46		100.29	0.67		108.26	1.24
109.54	0		109.54	2.46		101.42	0.67		109.54	1.24
110.82	0		110.82	2.46		102.56	0.89		110.82	1.24
112.11	0		112.11	0		103.71	0.89		112.11	1.24
113.41	0		113.41	0		104.88	0.89		113.41	1.06
114.73	0		114.73	0		106.05	1.11		114.73	1.06
116.05	0		116.05	0		107.24	1.33		116.05	1.06
117.38	0		117.38	0		108.43	1.55		117.38	1.06
118.73	0		118.73	0		109.64	1.55		118.73	1.24
120.08	0		120.08	0		110.86	1.55		120.08	1.24
121.45	0		121.45	0		112.09	1.55		121.45	1.42
122.82	0		122.82	0		113.33	1.55		122.82	1.77
124.21	0		124.21	0		114.58	1.33		124.21	1.77
125.61	0		125.61	2.46		115.85	1.11		125.61	1.77
127.02	0		127.02	2.46		117.12	1.55		127.02	1.77
128.44	0		128.44	2.46		118.41	1.78		128.44	1.95
129.87	0		129.87	2.46		119.71	1.78		129.87	2.48
131.31	0		131.31	2.46		121.03	1.78		131.31	2.48
132.77	0		132.77	2.46		122.35	1.78		132.77	2.48
134.24	0		134.24	2.46		123.69	2		134.24	2.3
135.72	0		135.72	2.46		125.04	2		135.72	2.3
137.21	0		137.21	2.46		126.41	1.78		137.21	2.48
138.72	0		138.72	2.46		127.79	2		138.72	2.48
140.24	0		140.24	2.46		129.18	2		140.24	2.3
141.77	0		141.77	2.46		130.58	2		141.77	2.3
143.31	0		143.31	2.46		132	2		143.31	2.3
144.87	0		144.87	2.46		133.44	2		144.87	2.13
146.44	0		146.44	2.46		134.88	2.22		146.44	2.3
148.03	0		148.03	2.46		136.34	2		148.03	2.3
149.63	0		149.63	0		137.82	2		149.63	2.3
151.24	0		151.24	0		139.31	2.22		151.24	2.48
152.87	0		152.87	0		140.81	2.44		152.87	2.48
154.51	0		154.51	2.46		142.33	2.22		154.51	2.3
156.16	0		156.16	2.46		143.87	2		156.16	2.48
157.84	0		157.84	4.91		145.42	2		157.84	2.3
159.52	0		159.52	4.91		146.98	2		159.52	2.3
161.22	0		161.22	7.37		148.57	2		161.22	2.13
162.94	0		162.94	9.83		150.16	2.22		162.94	2.13
164.67	0		164.67	9.83		151.78	2.22		164.67	2.13
166.42	0		166.42	9.83		153.41	2.22		166.42	2.13
168.18	0		168.18	9.83		155.05	2		168.18	2.13
169.96	0		169.96	9.83		156.72	1.78		169.96	1.95
171.76	0		171.76	9.83		158.4	2		171.76	1.42
173.57	0		173.57	9.83		160.09	2		173.57	1.77
175.4	0		175.4	9.83		161.81	2.22		175.4	2.13
177.24	0		177.24	9.83		163.54	2		177.24	2.13
179.11	0		179.11	9.83		165.29	2.22		179.11	1.95
180.99	0		180.99	9.83		167.05	2.22		180.99	1.95
182.88	0		182.88	7.37		168.84	2		182.88	1.95
184.8	0		184.8	12.29		170.64	2.44		184.8	2.3
186.73	0		186.73	9.83		172.46	2.44		186.73	2.66
188.68	0		188.68	9.83		174.31	2.44		188.68	2.83
190.65	0		190.65	7.37		176.17	2.66		190.65	3.01
192.64	0		192.64	7.37		178.04	2.44		192.64	2.83
194.65	0		194.65	7.37		179.94	2.44		194.65	2.83
196.68	0		196.68	7.37		181.86	2.44		196.68	3.19
198.73	0		198.73	9.83		183.8	2.22		198.73	3.01
200.79	0		200.79	12.29		185.76	2		200.79	3.01
202.88	0		202.88	12.29		187.74	2.44		202.88	3.37
204.98	0		204.98	12.29		189.74	2.66		204.98	3.54
207.11	0		207.11	12.29		191.76	2.89		207.11	4.25
209.26	0		209.26	14.74		193.8	2.89		209.26	4.43
211.42	0		211.42	17.2		195.86	2.89		211.42	4.43
213.61	0		213.61	17.2		197.94	2.89		213.61	4.61
215.82	0		215.82	17.2		200.05	3.11		215.82	4.78
218.06	0		218.06	17.2		202.18	3.11		218.06	4.78
220.31	0		220.31	19.66		204.33	2.89		220.31	4.96
222.59	0		222.59	19.66		206.5	2.89		222.59	5.14
224.88	0		224.88	19.66		208.7	2.66		224.88	5.67
227.21	0		227.21	22.11		210.92	2.66		227.21	5.49
229.55	0		229.55	22.11		213.16	2.44		229.55	5.14
231.92	0		231.92	24.57		215.43	2.44		231.92	5.32
234.31	0		234.31	24.57		217.72	2.44		234.31	5.32
236.72	0		236.72	27.03		220.03	2.66		236.72	5.67
239.16	0		239.16	31.94		222.37	2.66		239.16	5.67
241.62	0		241.62	34.4		224.74	2.44		241.62	5.49
244.11	0		244.11	34.4		227.13	2.66		244.11	5.32
246.62	0		246.62	34.4		229.54	2.66		246.62	5.32
249.16	0		249.16	34.4		231.98	2.44		249.16	5.32
251.73	0		251.73	34.4		234.45	2.66		251.73	5.49
254.32	0		254.32	39.31		236.94	2.66		254.32	5.85
256.93	0		256.93	34.4		239.46	2.66		256.93	5.67
259.57	0		259.57	36.86		242.01	2.66		259.57	5.67
262.24	0		262.24	44.23		244.59	3.11		262.24	5.85
264.94	0		264.94	44.23		247.19	3.11		264.94	5.67
267.66	0		267.66	44.23		249.82	3.55		267.66	5.67
270.41	0		270.41	49.14		252.48	3.77		270.41	5.49
273.19	0		273.19	54.05		255.16	3.77		273.19	5.67
276	0		276	54.05		257.88	4		276	6.02
278.84	0		278.84	51.6		260.62	4.22		278.84	5.67
281.7	0		281.7	46.68		263.4	4.22		281.7	5.67
284.6	0		284.6	51.6		266.2	4.44		284.6	6.38
287.53	0		287.53	54.05		269.03	4.66		287.53	6.56
290.48	0		290.48	63.88		271.9	4.88		290.48	6.73
293.47	0		293.47	63.88		274.8	5.55		293.47	6.38
296.48	0		296.48	71.25		277.72	5.99		296.48	6.56
299.53	0		299.53	68.8		280.68	6.22		299.53	6.73
302.61	0		302.61	78.62		283.67	6.66		302.61	7.26
305.72	0		305.72	81.08		286.7	6.44		305.72	8.86
308.87	0		308.87	78.62		289.75	6.88		308.87	8.86
312.04	0		312.04	81.08		292.84	7.1		312.04	9.21
315.25	0		315.25	83.54		295.97	8.21		315.25	9.74
318.5	0		318.5	83.54		299.12	8.44		318.5	10.1
321.77	0		321.77	83.54		302.31	9.1		321.77	10.1
325.09	0		325.09	88.45		305.54	9.77		325.09	10.1
328.43	0		328.43	86		308.8	9.55		328.43	10.99
331.81	0		331.81	98.28		312.1	10.21		331.81	11.87
335.23	0		335.23	98.28		315.43	10.88		335.23	12.76
338.68	0		338.68	103.19		318.8	10.88		338.68	13.11
342.17	0		342.17	93.37		322.21	10.66		342.17	13.47
345.7	0		345.7	103.19		325.65	10.44		345.7	14.88
349.26	0		349.26	108.11		329.13	10.21		349.26	15.77
352.86	0		352.86	113.02		332.65	9.99		352.86	15.59
356.5	0		356.5	113.02		336.21	10.21		356.5	15.95
360.18	0		360.18	110.57		339.8	10.66		360.18	16.48
363.9	0		363.9	115.48		343.44	11.55		363.9	18.07
367.65	0		367.65	125.31		347.11	12.43		367.65	19.67
371.45	0		371.45	122.85		350.83	13.32		371.45	19.67
375.28	0		375.28	127.76		354.59	15.1		375.28	21.44
379.16	0		379.16	132.68		358.38	15.54		379.16	21.97
383.08	0		383.08	142.51		362.22	15.76		383.08	23.03
387.04	0		387.04	157.25		366.11	16.43		387.04	23.74
391.04	0		391.04	162.16		370.03	16.87		391.04	26.22
395.09	0		395.09	167.08		374	17.98		395.09	27.29
399.18	0		399.18	167.08		378.01	19.09		399.18	28.17
403.31	0		403.31	181.82		382.06	19.32		403.31	29.41
407.48	0		407.48	191.65		386.16	19.54		407.48	30.65
411.71	0		411.71	206.39		390.31	20.43		411.71	32.96
415.97	0		415.97	216.22		394.5	20.65		415.97	34.2
420.29	0		420.29	230.96		398.74	21.76		420.29	37.21
424.64	0		424.64	238.33		403.02	21.98		424.64	39.69
429.05	0		429.05	253.07		407.35	24.2		429.05	41.99
433.5	0		433.5	250.61		411.73	25.31		433.5	43.41
438	0		438	267.81		416.16	27.53		438	46.24
442.55	0		442.55	272.73		420.63	29.31		442.55	48.19
447.15	0		447.15	270.27		425.16	30.64		447.15	49.61
451.8	0		451.8	277.64		429.73	31.75		451.8	50.5
456.5	0		456.5	280.1		434.36	34.41		456.5	52.45
461.25	0		461.25	289.93		439.04	36.86		461.25	55.63
466.05	0		466.05	304.67		443.76	39.52		466.05	58.47
470.9	0		470.9	324.32		448.55	41.07		470.9	62.19
475.8	0		475.8	329.24		453.38	41.96		475.8	63.78
480.76	0		480.76	336.61		458.27	44.18		480.76	66.09
485.78	0		485.78	331.7		463.21	45.96		485.78	71.4
490.84	0		490.84	353.81		468.21	47.74		490.84	75.3
495.96	0		495.96	380.84		473.26	50.18		495.96	77.78
501.14	0		501.14	402.95		478.36	52.84		501.14	83.1
506.37	0		506.37	402.95		483.53	55.95		506.37	87.53
511.66	0		511.66	420.15		488.75	58.61		511.66	91.25
517.01	0		517.01	444.72		494.03	62.39		517.01	94.08
522.42	0		522.42	464.37		499.37	64.39		522.42	97.8
527.88	0		527.88	488.94		504.77	65.28		527.88	100.99
533.41	0		533.41	506.14		510.22	69.27		533.41	107.19
538.99	0		538.99	528.26		515.74	71.27		538.99	110.38
544.64	0		544.64	543		521.32	74.16		544.64	115.17
550.35	0		550.35	543		526.96	78.82		550.35	119.24
556.12	0		556.12	565.11		532.67	80.82		556.12	127.21
561.95	2.22		561.95	570.02		538.43	84.37		561.95	132.53
567.85	2.22		567.85	584.77		544.27	88.59		567.85	138.91
573.81	2.22		573.81	599.51		550.16	92.14		573.81	144.58
579.83	2.22		579.83	579.85		556.13	96.58		579.83	154.85
585.93	2.22		585.93	562.65		562.15	103.24		585.93	161.41
592.09	2.22		592.09	587.22		568.25	110.35		592.09	172.04
598.31	2.22		598.31	609.34		574.41	114.79		598.31	181.43
604.61	2.22		604.61	614.25		580.65	122.11		604.61	190.47
610.97	2.22		610.97	601.97		586.95	128.77		610.97	197.73
617.41	2.22		617.41	606.88		593.32	132.77		617.41	204.29
623.91	2.22		623.91	601.97		599.76	138.32		623.91	213.86
630.49	2.22		630.49	616.71		606.28	143.87		630.49	222.89
637.14	2.22		637.14	631.45		612.86	151.64		637.14	231.93
643.86	2.22		643.86	619.16		619.52	159.19		643.86	241.14
650.66	2.22		650.66	633.91		626.26	164.3		650.66	249.65
657.53	2.22		657.53	628.99		633.07	173.85		657.53	258.86
664.47	2.22		664.47	643.73		639.96	184.5		664.47	268.25
671.5	2.22		671.5	656.02		646.92	191.83		671.5	276.4
678.6	2.22		678.6	660.93		653.96	198.71		678.6	286.14
685.78	2.22		685.78	702.7		661.08	207.37		685.78	295.71
693.03	2.22		693.03	727.27		668.28	219.58		693.03	307.23
700.37	2.22		700.37	727.27		675.56	226.47		700.37	314.32
707.79	2.22		707.79	737.1		682.92	240.01		707.79	329.38
715.29	2.22		715.29	756.76		690.36	249.56		715.29	340.72
722.88	2.22		722.88	803.44		697.88	255.99		722.88	351.7
730.54	2.22		730.54	808.35		705.49	267.32		730.54	360.38
738.29	2.22		738.29	850.12		713.19	277.09		738.29	370.13
746.13	2.22		746.13	855.04		720.97	288.85		746.13	380.58
754.06	2.22		754.06	869.78		728.84	296.85		754.06	394.76
762.07	2.22		762.07	909.09		736.79	309.06		762.07	402.91
770.17	2.22		770.17	923.83		744.84	319.27		770.17	417.97
778.36	0		778.36	936.12		752.97	327.93		778.36	429.84
786.64	0		786.64	953.32		761.2	342.14		786.64	442.77
795.02	0		795.02	958.23		769.51	350.13		795.02	454.82
803.48	0		803.48	985.26		777.93	357.24		803.48	469.35
812.04	0		812.04	992.63		786.43	371		812.04	486
820.7	0		820.7	975.43		795.03	381.44		820.7	499.47
829.45	0		829.45	977.89		803.73	390.76		829.45	517.01
838.29	0		838.29	990.17		812.52	404.75		838.29	524.27
847.24	0		847.24	1000		821.41	416.07		847.24	540.57
856.28	0		856.28	963.14		830.4	430.73		856.28	555.99
865.43	0		865.43	975.43		839.5	443.38		865.43	568.04
874.68	0		874.68	972.97		848.69	450.93		874.68	587
884.02	0		884.02	968.06		857.99	465.59		884.02	606.66
893.48	2.22		893.48	960.69		867.39	480.02		893.48	620.66
903.04	2.22		903.04	960.69		876.89	495.34		903.04	635.19
912.7	2.22		912.7	958.23		886.51	505.99		912.7	650.43
922.47	2.22		922.47	950.86		896.23	523.53		922.47	669.74
932.35	2.22		932.35	936.12		906.06	534.41		932.35	678.95
942.34	2.22		942.34	921.38		916	551.73		942.34	694.9
952.45	2.22		952.45	894.35		926.05	561.72		952.45	711.91
962.66	4.43		962.66	889.43		936.21	576.15		962.66	726.08
972.99	4.43		972.99	891.89		946.49	593.69		972.99	740.43
983.43	4.43		983.43	867.32		956.88	610.12		983.43	759.21
993.99	4.43		993.99	832.92		967.39	625		993.99	771.79
1004.67	4.43		1004.67	808.35		978.02	635.44		1004.67	785.44
1015.46	4.43		1015.46	788.7		988.76	650.31		1015.46	796.42
1026.38	4.43		1026.38	769.04		999.63	665.85		1026.38	808.47
1037.41	4.43		1037.41	742.01		1010.62	675.18		1037.41	824.77
1048.58	4.43		1048.58	729.73		1021.73	691.83		1048.58	835.05
1059.86	4.43		1059.86	710.07		1032.97	707.82		1059.86	843.91
1071.27	4.43		1071.27	683.05		1044.33	722.69		1071.27	851.88
1082.81	4.43		1082.81	678.13		1055.82	737.57		1082.81	862.51
1094.47	4.43		1094.47	685.5		1067.44	757.77		1094.47	866.05
1106.27	6.65		1106.27	695.33		1079.19	765.99		1106.27	880.94
1118.2	6.65		1118.2	673.22		1091.07	781.08		1118.2	887.67
1130.26	6.65		1130.26	673.22		1103.08	789.74		1130.26	897.77
1142.46	6.65		1142.46	646.19		1115.23	799.07		1142.46	907.51
1154.79	6.65		1154.79	621.62		1127.52	815.05		1154.79	910.35
1167.26	6.65		1167.26	599.51		1139.94	826.82		1167.26	914.95
1179.87	6.65		1179.87	599.51		1152.51	836.59		1179.87	924.7
1192.62	6.65		1192.62	592.14		1165.21	848.58		1192.62	934.98
1205.51	6.65		1205.51	621.62		1178.06	862.79		1205.51	943.83
1218.54	6.65		1218.54	616.71		1191.05	869.67		1218.54	950.21
1231.73	6.65		1231.73	616.71		1204.18	884.77		1231.73	956.06
1245.05	4.43		1245.05	609.34		1217.47	893.87		1245.05	959.78
1258.53	4.43		1258.53	589.68		1230.9	909.41		1258.53	965.45
1272.16	4.43		1272.16	570.02		1244.49	920.29		1272.16	966.16
1285.94	4.43		1285.94	545.45		1258.22	920.74		1285.94	971.83
1299.88	4.43		1299.88	518.43		1272.11	922.51		1299.88	970.77
1313.97	4.43		1313.97	498.77		1286.16	933.39		1313.97	974.49
1328.22	4.43		1328.22	501.23		1300.37	943.38		1328.22	981.4
1342.62	2.22		1342.62	466.83		1314.73	943.61		1342.62	982.81
1357.19	2.22		1357.19	461.92		1329.26	945.83		1357.19	981.4
1371.92	2.22		1371.92	469.29		1343.95	952.93		1371.92	979.27
1386.82	2.22		1386.82	479.12		1358.8	957.37		1386.82	978.21
1401.88	2.22		1401.88	461.92		1373.82	960.92		1401.88	982.1
1417.12	2.22		1417.12	464.37		1389.01	968.69		1417.12	983.35
1432.52	2.22		1432.52	422.6		1404.37	969.58		1432.52	984.23
1448.09	2.22		1448.09	405.41		1419.91	966.7		1448.09	989.37
1463.84	2.22		1463.84	373.46		1435.61	971.36		1463.84	990.96
1479.77	2.22		1479.77	348.89		1451.5	970.91		1479.77	995.57
1495.87	2.22		1495.87	348.89		1467.56	980.91		1495.87	997.52
1512.15	4.43		1512.15	339.07		1483.8	986.23		1512.15	1000
1528.62	4.43		1528.62	334.15		1500.23	987.12		1528.62	999.29
1545.27	2.22		1545.27	321.87		1516.84	993.78		1545.27	995.22
1562.11	2.22		1562.11	292.38		1533.64	995.12		1562.11	993.27
1579.13	2.22		1579.13	282.56		1550.62	995.56		1579.13	989.9
1596.35	2.22		1596.35	287.47		1567.8	992.9		1596.35	985.83
1613.76	2.22		1613.76	267.81		1585.17	991.12		1613.76	982.81
1631.37	2.22		1631.37	243.24		1602.74	979.35		1631.37	982.64
1649.17	2.22		1649.17	235.87		1620.5	980.02		1649.17	976.61
1667.17	2.22		1667.17	235.87		1638.46	986.68		1667.17	968.82
1685.37	2.22		1685.37	216.22		1656.63	988.68		1685.37	968.82
1703.78	2.22		1703.78	230.96		1675	990.23		1703.78	960.13
1722.39	2.22		1722.39	228.5		1693.57	995.78		1722.39	958.01
1741.22	2.22		1741.22	226.04		1712.36	991.12		1741.22	955.53
1760.25	2.22		1760.25	218.67		1731.35	991.12		1760.25	944.72
1779.5	2.22		1779.5	206.39		1750.56	993.78		1779.5	941.89
1798.96	2.22		1798.96	203.93		1769.99	1000		1798.96	939.76
1818.64	2.22		1818.64	201.47		1789.63	999.11		1818.64	937.46
1838.54	2.22		1838.54	194.1		1809.5	997.11		1838.54	934.09
1858.67	2.22		1858.67	196.56		1829.58	994.45		1858.67	929.66
1879.02	2.22		1879.02	189.19		1849.9	990.67		1879.02	932.14
1899.59	2.22		1899.59	181.82		1870.44	997.78		1899.59	928.77
1920.41	2.22		1920.41	181.82		1891.22	996.89		1920.41	925.05
1941.45	2.22		1941.45	191.65		1912.22	994.23		1941.45	918.14
1962.73	2.22		1962.73	179.36		1933.47	993.78		1962.73	908.04
1984.25	2.22		1984.25	162.16		1954.95	989.34		1984.25	900.96
2006.01	2.22		2006.01	154.79		1976.67	984.46		2006.01	887.14
2028.01	2.22		2028.01	132.68		1998.64	979.35		2028.01	883.77
2050.26	2.22		2050.26	127.76		2020.86	979.35		2050.26	877.04
2072.76	2.22		2072.76	130.22		2043.32	979.13		2072.76	871.19
2095.51	2.22		2095.51	125.31		2066.04	977.8		2095.51	866.76
2118.52	0		2118.52	122.85		2089.02	977.8		2118.52	865.88
2141.79	0		2141.79	117.94		2112.25	979.8		2141.79	860.21
2165.32	0		2165.32	103.19		2135.75	983.13		2165.32	858.43
2189.11	0		2189.11	103.19		2159.5	972.91		2189.11	858.08
2213.17	0		2213.17	95.82		2183.53	966.25		2213.17	854.89
2237.5	0		2237.5	88.45		2207.83	957.59		2237.5	851.17
2262.1	0		2262.1	90.91		2232.4	954.93		2262.1	849.75
2286.98	0		2286.98	86		2257.24	947.38		2286.98	843.91
2312.14	0		2312.14	81.08		2282.37	945.6		2312.14	841.42
2337.58	0		2337.58	83.54		2307.78	942.05		2337.58	845.15
2363.31	0		2363.31	86		2333.47	939.39		2363.31	843.55
2389.33	0		2389.33	88.45		2359.46	936.5		2389.33	838.41
2415.64	0		2415.64	88.45		2385.73	932.28		2415.64	827.6
2442.24	0		2442.24	81.08		2412.3	928.95		2442.24	829.91
2469.14	0		2469.14	73.71		2439.18	929.17		2469.14	829.73
2496.35	0		2496.35	81.08		2466.35	926.95		2496.35	818.92
2523.86	0		2523.86	76.17		2493.83	922.74		2523.86	812.72
2551.68	0		2551.68	73.71		2521.62	921.63		2551.68	805.63
2579.81	0		2579.81	73.71		2549.72	920.74		2579.81	802.45
2608.26	0		2608.26	73.71		2578.14	916.52		2608.26	801.2
2637.03	0		2637.03	81.08		2606.87	915.85		2637.03	799.96
2666.12	0		2666.12	83.54		2635.94	918.29		2666.12	807.23
2695.54	0		2695.54	76.17		2665.32	920.74		2695.54	804.04
2725.29	0		2725.29	71.25		2695.04	909.19		2725.29	808.47
2755.37	0		2755.37	68.8		2725.1	913.41		2755.37	810.06
2785.79	0		2785.79	68.8		2755.49	909.64		2785.79	806.87
2816.56	0		2816.56	71.25		2786.22	906.53		2816.56	803.86
2847.67	0		2847.67	76.17		2817.3	906.75		2847.67	803.86
2879.13	0		2879.13	71.25		2848.73	904.53		2879.13	802.27
2910.94	0		2910.94	73.71		2880.52	912.52		2910.94	800.32
2943.11	0		2943.11	71.25		2912.66	911.19		2943.11	801.2
2975.64	0		2975.64	68.8		2945.16	913.85		2975.64	801.38
3008.54	0		3008.54	68.8		2978.03	913.63		3008.54	807.41
3041.81	0		3041.81	68.8		3011.27	909.19		3041.81	805.81
3075.45	0		3075.45	71.25		3044.89	910.52		3075.45	802.45
3109.47	0		3109.47	63.88		3078.88	910.3		3109.47	798.72
3143.88	0		3143.88	61.43		3113.25	907.19		3143.88	800.67
3178.67	0		3178.67	63.88		3148.02	908.97		3178.67	805.1
3213.85	0		3213.85	66.34		3183.17	910.08		3213.85	811.13
3249.43	0		3249.43	63.88		3218.72	912.74		3249.43	812.01
3285.4	0		3285.4	63.88		3254.67	910.75		3285.4	808.29
3321.79	0		3321.79	56.51		3291.02	910.3		3321.79	809.53
3358.58	0		3358.58	51.6		3327.79	912.97		3358.58	812.01
3395.78	0		3395.78	44.23		3364.96	914.96		3395.78	815.73
3433.4	0		3433.4	44.23		3402.56	919.63		3433.4	817.68
3471.45	0		3471.45	41.77		3440.58	924.07		3471.45	816.27
3509.92	0		3509.92	41.77		3479.03	922.74		3509.92	817.33
3548.83	0		3548.83	39.31		3517.91	919.85		3548.83	816.97
3588.18	0		3588.18	39.31		3557.23	915.41		3588.18	818.04
3627.96	0		3627.96	39.31		3596.99	922.51		3627.96	815.38
3668.2	0		3668.2	34.4		3637.2	916.96		3668.2	813.96
3708.89	0		3708.89	31.94		3677.86	918.07		3708.89	814.14
3750.03	0		3750.03	27.03		3718.98	922.96		3750.03	811.13
3791.64	2.22		3791.64	19.66		3760.56	916.74		3791.64	811.66
3833.72	2.22		3833.72	17.2		3802.61	918.29		3833.72	807.76
3876.27	2.22		3876.27	19.66		3845.14	920.29		3876.27	813.08
3919.3	2.22		3919.3	14.74		3888.14	916.74		3919.3	812.19
3962.81	2.22		3962.81	17.2		3931.63	918.74		3962.81	813.25
4006.81	2.22		4006.81	19.66		3975.61	919.18		4006.81	812.72
4051.31	2.22		4051.31	17.2		4020.08	917.85		4051.31	815.2
4096.31	2.22		4096.31	17.2		4065.06	919.63		4096.31	813.43
4141.81	2.22		4141.81	19.66		4110.54	920.96		4141.81	812.19
4187.83	2.22		4187.83	22.11		4156.53	924.51		4187.83	809
4234.36	2.22		4234.36	19.66		4203.04	917.85		4234.36	810.95
4281.42	2.22		4281.42	22.11		4250.08	917.85		4281.42	809.71
4329.01	2.22		4329.01	22.11		4297.64	922.74		4329.01	806.52
4377.13	2.22		4377.13	22.11		4345.74	928.06		4377.13	806.17
4425.8	2.22		4425.8	24.57		4394.38	930.28		4425.8	804.93
4475.01	2.22		4475.01	24.57		4443.57	925.4		4475.01	803.51
4524.78	2.22		4524.78	27.03		4493.31	925.62		4524.78	802.45
4575.11	2.22		4575.11	27.03		4543.62	923.18		4575.11	799.26
4626	2.22		4626	27.03		4594.49	918.96		4626	795.89
4677.47	2.22		4677.47	27.03		4645.93	922.29		4677.47	790.04
4729.51	2.22		4729.51	24.57		4697.95	925.18		4729.51	785.26
4782.14	2.22		4782.14	22.11		4750.56	926.51		4782.14	780.65
4835.37	2.22		4835.37	19.66		4803.76	922.51		4835.37	781.36
4889.19	4.43		4889.19	19.66		4857.56	922.51		4889.19	779.06
4943.62	4.43		4943.62	17.2		4911.97	922.74		4943.62	777.82
4998.66	4.43		4998.66	14.74		4966.99	922.96		4998.66	774.98
5054.32	4.43		5054.32	17.2		5022.63	927.4		5054.32	765.95
5110.61	4.43		5110.61	12.29		5078.89	926.95		5110.61	763.29
5167.53	4.43		5167.53	9.83		5135.79	924.29		5167.53	751.59
5225.09	4.43		5225.09	9.83		5193.34	920.74		5225.09	749.29
5283.3	4.43		5283.3	7.37		5251.52	916.52		5283.3	743.44
5342.17	2.22		5342.17	7.37		5310.37	920.07		5342.17	732.64
5401.69	2.22		5401.69	7.37		5369.88	928.29		5401.69	726.44
5461.89	2.22		5461.89	7.37		5430.05	926.51		5461.89	719.17
5522.77	4.43		5522.77	9.83		5490.91	925.84		5522.77	715.98
5584.33	4.43		5584.33	12.29		5552.45	926.95		5584.33	712.08
5646.58	4.43		5646.58	12.29		5614.68	930.51		5646.58	703.58
5709.54	4.43		5709.54	12.29		5677.62	931.84		5709.54	693.83
5773.2	6.65		5773.2	12.29		5741.26	926.95		5773.2	682.49
5837.58	6.65		5837.58	14.74		5805.62	921.18		5837.58	672.93
5902.69	6.65		5902.69	17.2		5870.71	912.08		5902.69	666.73
5968.53	6.65		5968.53	17.2		5936.52	913.63		5968.53	665.49
6035.11	6.65		6035.11	14.74		6003.08	913.41		6035.11	655.92
6102.44	11.09		6102.44	14.74		6070.4	909.19		6102.44	651.31
6170.52	11.09		6170.52	14.74		6138.46	915.85		6170.52	650.25
6239.38	11.09		6239.38	17.2		6207.3	912.97		6239.38	648.3
6309.01	11.09		6309.01	17.2		6276.91	902.98		6309.01	639.79
6379.42	11.09		6379.42	17.2		6347.3	902.75		6379.42	634.66
6450.63	11.09		6450.63	14.74		6418.49	903.42		6450.63	623.32
6522.64	11.09		6522.64	14.74		6490.48	898.98		6522.64	611.98
6595.45	11.09		6595.45	9.83		6563.28	896.54		6595.45	605.07
6669.09	11.09		6669.09	7.37		6636.9	892.1		6669.09	598.51
6743.56	11.09		6743.56	7.37		6711.35	889.65		6743.56	596.39
6818.87	11.09		6818.87	7.37		6786.64	887.43		6818.87	593.02
6895.02	8.87		6895.02	7.37		6862.78	883.66		6895.02	589.48
6972.04	8.87		6972.04	4.91		6939.77	883.44		6972.04	581.68
7049.92	8.87		7049.92	2.46		7017.63	880.55		7049.92	576.54
7128.67	8.87		7128.67	4.91		7096.37	877.22		7128.67	569.99
7208.32	8.87		7208.32	4.91		7176	872.34		7208.32	565.56
7288.86	8.87		7288.86	4.91		7256.52	867.9		7288.86	560.42
7370.31	8.87		7370.31	4.91		7337.95	863.68		7370.31	551.56
7452.67	8.87		7452.67	2.46		7420.3	855.46		7452.67	543.05
7535.96	8.87		7535.96	2.46		7503.58	846.14		7535.96	534.2
7620.19	8.87		7620.19	2.46		7587.79	840.81		7620.19	527.29
7705.37	8.87		7705.37	2.46		7672.95	835.48		7705.37	523.74
7791.51	8.87		7791.51	2.46		7759.07	833.7		7791.51	520.91
7878.62	8.87		7878.62	2.46		7846.17	830.59		7878.62	516.65
7966.71	8.87		7966.71	2.46		7934.24	820.6		7966.71	505.49
8055.79	11.09		8055.79	2.46		8023.3	815.72		8055.79	501.77
8145.87	8.87		8145.87	2.46		8113.37	813.5		8145.87	495.92
8236.98	8.87		8236.98	2.46		8204.46	797.74		8236.98	489.01
8329.1	8.87		8329.1	2.46		8296.56	791.52		8329.1	481.04
8422.26	11.09		8422.26	2.46		8389.71	788.19		8422.26	475.73
8516.48	11.09		8516.48	0		8483.91	779.09		8516.48	471.12
8611.75	6.65		8611.75	0		8579.17	767.1		8611.75	469.88
8708.09	6.65		8708.09	0		8675.49	761.1		8708.09	468.28
8805.53	6.65		8805.53	0		8772.91	750.22		8805.53	461.55
8904.05	6.65		8904.05	0		8871.43	742.67		8904.05	454.11
9003.69	6.65		9003.69	0		8971.05	733.79		9003.69	447.2
9104.46	6.65		9104.46	0		9071.79	724.69		9104.46	438.52
9206.35	6.65		9206.35	0		9173.68	713.81		9206.35	432.67
9309.39	6.65		9309.39	0		9276.71	707.15		9309.39	426.29
9413.6	6.65		9413.6	0		9380.89	696.94		9413.6	418.5
9518.97	6.65		9518.97	0		9486.26	684.95		9518.97	417.61
9625.54	6.65		9625.54	0		9592.81	676.95		9625.54	413.71
9733.31	6.65		9733.31	0		9700.56	671.63		9733.31	411.76
9842.28	6.65		9842.28	0		9809.52	662.74		9842.28	409.99
9952.49	6.65		9952.49	0		9919.71	654.97		9952.49	403.44
10063.9	6.65		10063.9	0		10031.1	649.42		10063.9	398.48
10176.6	6.65		10176.6	0		10143.8	640.76		10176.6	396.17
10290.6	8.87		10290.6	0		10257.8	629.44		10290.6	393.16
10405.9	8.87		10405.9	0		10373	617.23		10405.9	390.86
10522.4	8.87		10522.4	0		10489.6	610.79		10522.4	384.66
10640.3	8.87		10640.3	0		10607.4	603.02		10640.3	378.28
10759.5	8.87		10759.5	0		10726.6	593.92		10759.5	371.54
10880	8.87		10880	0		10847.1	584.81		10880	369.06
11001.9	6.65		11001.9	0		10969	578.82		11001.9	362.51
11125.2	6.65		11125.2	0		11092.3	569.72		11125.2	358.79
11249.8	6.65		11249.8	2.46		11216.9	566.83		11249.8	356.31
11375.9	4.43		11375.9	2.46		11343	562.17		11375.9	353.83
11503.4	4.43		11503.4	2.46		11470.4	555.06		11503.4	346.74
11632.3	4.43		11632.3	2.46		11599.4	549.29		11632.3	344.44
11762.7	4.43		11762.7	2.46		11729.7	545.96		11762.7	338.77
11894.5	2.22		11894.5	4.91		11861.5	539.08		11894.5	335.22
12027.8	2.22		12027.8	4.91		11994.8	535.75		12027.8	331.5
12162.7	2.22		12162.7	4.91		12129.6	529.97		12162.7	326.9
12299	2.22		12299	4.91		12266	521.09		12299	321.58
12436.9	2.22		12436.9	4.91		12403.9	515.1		12436.9	318.04
12576.3	2.22		12576.3	4.91		12543.3	510.88		12576.3	315.38
12717.3	2.22		12717.3	4.91		12684.3	504.88		12717.3	310.24
12859.9	2.22		12859.9	4.91		12826.9	498		12859.9	308.29
13004.1	4.43		13004.1	4.91		12971	484.9		13004.1	300.32
13149.9	6.65		13149.9	4.91		13116.9	480.24		13149.9	294.12
13297.4	6.65		13297.4	4.91		13264.3	478.24		13297.4	291.99
13446.5	6.65		13446.5	2.46		13413.4	472.47		13446.5	287.56
13597.3	6.65		13597.3	2.46		13564.2	465.14		13597.3	285.26
13749.8	6.65		13749.8	2.46		13716.7	458.48		13749.8	279.23
13904.1	6.65		13904.1	2.46		13870.9	459.81		13904.1	274.98
14060	6.65		14060	2.46		14026.9	452.26		14060	271.08
14217.7	6.65		14217.7	0		14184.6	446.05		14217.7	269.84
14377.2	6.65		14377.2	0		14344.1	441.83		14377.2	265.24
14538.5	4.43		14538.5	0		14505.4	434.28		14538.5	260.28
14701.6	4.43		14701.6	0		14668.5	431.39		14701.6	259.04
14866.6	4.43		14866.6	0		14833.4	423.4		14866.6	255.49
15033.4	4.43		15033.4	0		15000.2	415.41		15033.4	252.83
15202.1	4.43		15202.1	0		15168.9	408.97		15202.1	246.63
15372.6	4.43		15372.6	0		15339.4	405.2		15372.6	242.38
15545.2	4.43		15545.2	0		15511.9	398.09		15545.2	238.13
15719.6	4.43		15719.6	0		15686.4	391.87		15719.6	236.18
15896	4.43		15896	0		15862.8	384.55		15896	233.7
16074.4	4.43		16074.4	0		16041.2	376.33		16074.4	230.33
16254.8	4.43		16254.8	0		16221.6	373.22		16254.8	229.27
16437.3	4.43		16437.3	0		16404	369.67		16437.3	229.09
16621.8	6.65		16621.8	0		16588.5	366.34		16621.8	225.37
16808.4	6.65		16808.4	2.46		16775.1	360.35		16808.4	222.71
16997	8.87		16997	4.91		16963.7	359.9		16997	219.17
17187.8	11.09		17187.8	4.91		17154.5	353.02		17187.8	210.84
17380.8	11.09		17380.8	4.91		17347.5	351.91		17380.8	208.54
17575.9	11.09		17575.9	4.91		17542.6	347.69		17575.9	206.59
17773.2	11.09		17773.2	4.91		17739.9	339.7		17773.2	206.24
17972.8	11.09		17972.8	4.91		17939.5	334.15		17972.8	203.76
18174.6	11.09		18174.6	4.91		18141.2	331.26		18174.6	201.1
18378.7	8.87		18378.7	4.91		18345.3	327.71		18378.7	201.63
18585	6.65		18585	4.91		18551.7	320.6		18585	198.44
18793.7	6.65		18793.7	4.91		18760.4	323.05		18793.7	197.38
19004.8	6.65		19004.8	4.91		18971.4	320.83		19004.8	194.37
19218.2	11.09		19218.2	4.91		19184.8	316.83		19218.2	192.77
19434	11.09		19434	4.91		19400.7	315.05		19434	189.23
19652.3	11.09		19652.3	4.91		19618.9	310.83		19652.3	183.38
19873	11.09		19873	4.91		19839.6	308.17		19873	181.25
20096.2	11.09		20096.2	2.46		20062.8	305.28		20096.2	179.13
20322	13.3		20322	0		20288.5	303.95		20322	178.77
20550.2	13.3		20550.2	0		20516.8	302.62		20550.2	180.01
20781	13.3		20781	0		20747.6	300.84		20781	177.53
21014.5	15.52		21014.5	0		20981	298.4		21014.5	176.12
21250.5	15.52		21250.5	0		21217.1	298.18		21250.5	173.81
21489.3	15.52		21489.3	0		21455.8	295.29		21489.3	172.04
21730.7	15.52		21730.7	0		21697.2	293.07		21730.7	171.51
21974.8	15.52		21974.8	0		21941.4	290.85		21974.8	168.85
22221.7	15.52		22221.7	0		22188.3	287.08		22221.7	169.03
22471.4	15.52		22471.4	0		22437.9	284.19		22471.4	167.61
22723.9	15.52		22723.9	0		22690.4	279.97		22723.9	164.6
22979.2	15.52		22979.2	2.46		22945.7	281.31		22979.2	164.95
23237.4	15.52		23237.4	2.46		23203.9	280.86		23237.4	164.95
23498.5	17.74		23498.5	2.46		23465	278.64		23498.5	163
23762.5	19.96		23762.5	2.46		23729.1	277.31		23762.5	160.7
24029.6	17.74		24029.6	2.46		23996.1	274.2		24029.6	160.7
24299.6	15.52		24299.6	2.46		24266.1	272.87		24299.6	158.58
24572.7	15.52		24572.7	2.46		24539.2	269.98		24572.7	156.8
24848.8	15.52		24848.8	2.46		24815.3	268.87		24848.8	156.27
25128.1	15.52		25128.1	2.46		25094.6	263.54		25128.1	155.21
25410.5	17.74		25410.5	2.46		25377	263.32		25410.5	154.85
25696.1	17.74		25696.1	2.46		25662.6	260.66		25696.1	156.98
25984.9	17.74		25984.9	2.46		25951.4	258.21		25984.9	157.51
26277	17.74		26277	2.46		26243.5	254.88		26277	157.69
26572.4	19.96		26572.4	2.46		26538.8	257.1		26572.4	157.87
26871	22.17		26871	2.46		26837.5	252.66		26871	156.98
27173.1	17.74		27173.1	2.46		27139.6	252		27173.1	154.15
27478.5	17.74		27478.5	0		27445	250.44		27478.5	153.61
27787.4	17.74		27787.4	0		27753.9	250.22		27787.4	152.2
28099.8	17.74		28099.8	0		28066.3	248.45		28099.8	150.6
28415.7	22.17		28415.7	0		28382.2	246.23		28415.7	152.37
28735.2	19.96		28735.2	0		28701.6	247.56		28735.2	151.67
29058.2	19.96		29058.2	0		29024.7	245.12		29058.2	147.77
29384.9	19.96		29384.9	0		29351.4	247.34		29384.9	148.65
29715.3	19.96		29715.3	0		29681.8	244.23		29715.3	148.3
30049.4	19.96		30049.4	0		30015.8	245.56		30049.4	148.65
30387.2	19.96		30387.2	2.46		30353.7	245.56		30387.2	151.31
30728.9	19.96		30728.9	2.46		30695.4	246		30728.9	152.91
31074.4	24.39		31074.4	2.46		31040.9	245.56		31074.4	153.97
31423.8	26.61		31423.8	2.46		31390.3	242.23		31423.8	154.15
31777.2	26.61		31777.2	2.46		31743.7	245.78		31777.2	152.91
32134.5	26.61		32134.5	2.46		32101	250.67		32134.5	154.68
32495.8	26.61		32495.8	2.46		32462.3	250.89		32495.8	155.21
32861.3	28.82		32861.3	2.46		32827.7	254.22		32861.3	156.63
33230.8	26.61		33230.8	2.46		33197.3	253.33		33230.8	155.74
33604.5	24.39		33604.5	2.46		33571	254.22		33604.5	157.34
33982.4	24.39		33982.4	2.46		33948.9	254.44		33982.4	156.98
34364.6	24.39		34364.6	2.46		34331.1	253.55		34364.6	155.21
34751.1	24.39		34751.1	2.46		34717.6	254		34751.1	156.45
35141.9	24.39		35141.9	2.46		35108.4	256.88		35141.9	156.27
35537.2	24.39		35537.2	2.46		35503.6	252.66		35537.2	155.03
35936.8	22.17		35936.8	2.46		35903.3	255.55		35936.8	155.39
36341.1	22.17		36341.1	0		36307.5	254.66		36341.1	157.51
36749.8	22.17		36749.8	0		36716.3	255.77		36749.8	158.04
37163.1	31.04		37163.1	0		37129.6	258.88		37163.1	157.69
37581.1	28.82		37581.1	0		37547.6	263.1		37581.1	158.75
38003.9	39.91		38003.9	0		37970.3	268.43		38003.9	159.64
38431.4	44.35		38431.4	0		38397.8	267.76		38431.4	161.76
38863.7	48.78		38863.7	0		38830.2	270.2		38863.7	164.07
39300.8	51		39300.8	0		39267.3	268.21		39300.8	163
39742.9	53.22		39742.9	0		39709.4	272.65		39742.9	162.65
40190	51		40190	0		40156.5	276.2		40190	162.3
40642.1	53.22		40642.1	0		40608.6	279.75		40642.1	161.59
41099.3	57.65		41099.3	0		41065.8	279.31		41099.3	160.17
41561.7	59.87		41561.7	0		41528.2	276.64		41561.7	158.75
42029.2	62.08		42029.2	0		41995.8	279.31		42029.2	159.28
42502.1	66.52		42502.1	0		42468.6	279.53		42502.1	160.52
42980.2	68.74		42980.2	0		42946.8	282.19		42980.2	160.17
43463.8	68.74		43463.8	0		43430.4	281.97		43463.8	158.75
43952.8	68.74		43952.8	0		43919.4	285.97		43952.8	155.74
44447.3	70.95		44447.3	0		44413.8	284.41		44447.3	154.68
44947.4	75.39		44947.4	0		44913.9	282.42		44947.4	154.5
45453.1	79.82		45453.1	0		45419.7	281.31		45453.1	153.97
45964.5	84.26		45964.5	0		45931.1	281.08		45964.5	154.5
46481.7	86.47		46481.7	0		46448.3	281.75		46481.7	153.44
47004.7	84.26		47004.7	0		46971.3	286.86		47004.7	156.63
47533.6	86.47		47533.6	0		47500.2	289.3		47533.6	155.92
48068.4	86.47		48068.4	0		48035.1	292.63		48068.4	153.44
48609.3	90.91		48609.3	0		48575.9	296.63		48609.3	154.15
49156.3	95.34		49156.3	0		49122.9	296.18		49156.3	153.26
49709.4	106.43		49709.4	0		49676.1	292.18		49709.4	155.21
50268.8	108.65		50268.8	0		50235.5	292.85		50268.8	156.45
50834.5	113.08		50834.5	0		50801.2	289.74		50834.5	155.39
51406.5	119.73		51406.5	0		51373.2	293.74		51406.5	154.68
51985	130.82		51985	0		51951.7	292.18		51985	156.09
52570	124.17		52570	0		52536.7	297.51		52570	157.34
53161.7	130.82		53161.7	0		53128.3	299.51		53161.7	159.11
53759.9	126.39		53759.9	0		53726.6	298.62		53759.9	159.99
54364.9	124.17		54364.9	0		54331.6	298.85		54364.9	161.59
54976.7	121.95		54976.7	0		54943.5	300.84		54976.7	161.59
55595.5	128.6		55595.5	0		55562.2	305.28		55595.5	163.54
56221.2	139.69		56221.2	0		56187.9	307.28		56221.2	165.49
56853.9	146.34		56853.9	0		56820.6	307.28		56853.9	168.32
57493.8	152.99		57493.8	0		57460.5	303.95		57493.8	169.56
58140.8	159.65		58140.8	0		58107.6	305.51		58140.8	172.57
58795.2	159.65		58795.2	0		58762	308.17		58795.2	176.12
59457	168.51		59457	0		59423.8	313.28		59457	178.77
60126.2	170.73		60126.2	0		60093	317.72		60126.2	178.42
60802.9	179.6		60802.9	0		60769.8	320.6		60802.9	180.9
61487.3	184.04		61487.3	0		61454.1	324.82		61487.3	183.38
62179.3	199.56		62179.3	0		62146.2	329.26		62179.3	183.56
62879.2	210.64		62879.2	0		62846.1	323.49		62879.2	180.9
63587	219.51		63587	0		63553.8	325.04		63587	182.32
64302.7	217.29		64302.7	0		64269.6	325.27		64302.7	184.98
65026.5	217.29		65026.5	0		64993.4	324.38		65026.5	183.03
65758.5	223.95		65758.5	0		65725.4	326.38		65758.5	183.2
66498.6	237.25		66498.6	0		66465.6	327.49		66498.6	184.27
67247.2	237.25		67247.2	0		67214.1	330.15		67247.2	184.27
68004.2	250.55		68004.2	0		67971.1	327.49		68004.2	182.32
68769.7	266.08		68769.7	0		68736.7	325.27		68769.7	183.03
69543.8	274.94		69543.8	2.46		69510.8	327.93		69543.8	180.19
70326.7	281.6		70326.7	2.46		70293.7	328.15		70326.7	180.9
71118.3	294.9		71118.3	2.46		71085.4	326.38		71118.3	179.84
71918.9	303.77		71918.9	2.46		71886	330.15		71918.9	178.07
72728.5	310.42		72728.5	2.46		72695.6	327.26		72728.5	175.76
73547.3	323.73		73547.3	2.46		73514.3	325.27		73547.3	175.94
74375.3	343.68		74375.3	2.46		74342.3	325.27		74375.3	176.12
75212.5	350.33		75212.5	2.46		75179.6	323.93		75212.5	175.23
76059.2	352.55		76059.2	2.46		76026.4	325.71		76059.2	173.46
76915.5	370.29		76915.5	2.46		76882.7	325.49		76915.5	169.74
77781.4	383.59		77781.4	2.46		77748.6	325.27		77781.4	168.67
78657.1	392.46		78657.1	2.46		78624.3	319.05		78657.1	167.08
79542.6	399.11		79542.6	2.46		79509.8	317.27		79542.6	165.66
80438.1	410.2		80438.1	2.46		80405.4	315.72		80438.1	165.13
81343.7	430.16		81343.7	2.46		81311	312.83		81343.7	164.6
82259.5	427.94		82259.5	2.46		82226.8	308.61		82259.5	165.13
83185.7	441.24		83185.7	2.46		83153	306.39		83185.7	165.84
84122.2	454.55		84122.2	2.46		84089.6	309.28		84122.2	167.79
85069.4	478.94		85069.4	2.46		85036.7	308.61		85069.4	167.61
86027.1	476.72		86027.1	2.46		85994.6	305.73		86027.1	167.43
86995.7	494.46		86995.7	2.46		86963.1	305.95		86995.7	169.38
87975.2	496.67		87975.2	2.46		87942.6	304.4		87975.2	169.74
88965.7	514.41		88965.7	2.46		88933.2	303.51		88965.7	170.09
89967.4	529.93		89967.4	2.46		89934.9	299.96		89967.4	171.16
90980.4	549.89		90980.4	2.46		90947.9	304.84		90980.4	174.7
92004.7	560.98		92004.7	2.46		91972.3	308.61		92004.7	173.46
93040.7	580.93		93040.7	2.46		93008.3	311.28		93040.7	175.23
94088.3	607.54		94088.3	2.46		94055.8	309.28		94088.3	172.93
95147.7	627.49		95147.7	2.46		95115.3	310.61		95147.7	171.16
96219.1	640.8		96219.1	2.46		96186.7	307.73		96219.1	173.99
97302.5	643.02		97302.5	2.46		97270.1	310.39		97302.5	176.65
98398	647.45		98398	2.46		98365.8	311.5		98398	178.77
99506	654.1		99506	0		99473.8	310.39		99506	177.18
100626	674.06		100626	2.46		100594	311.28		100626	178.24
101760	700.67		101760	2.46		101727	310.39		101760	179.31
102905	702.88		102905	2.46		102873	311.28		102905	180.55
104064	709.53		104064	2.46		104032	313.28		104064	181.43
105236	709.53		105236	2.46		105204	316.39		105236	183.73
106421	722.84		106421	2.46		106389	313.94		106421	184.27
107619	742.79		107619	2.46		107587	313.72		107619	185.15
108831	749.45		108831	2.46		108799	318.16		108831	186.04
110057	778.27		110057	2.46		110025	319.94		110057	181.79
111296	793.79		111296	2.46		111264	318.16		111296	180.72
112549	802.66		112549	2.46		112517	318.61		112549	179.13
113817	815.96		113817	2.46		113785	317.72		113817	178.77
115098	838.14		115098	2.46		115067	323.71		115098	178.07
116395	880.27		116395	2.46		116363	322.6		116395	178.6
117705	886.92		117705	2.46		117674	324.38		117705	178.24
119031	886.92		119031	2.46		118999	326.15		119031	179.31
120371	891.35		120371	0		120340	325.04		120371	178.24
121727	920.18		121727	0		121695	323.49		121727	177.71
123098	937.92		123098	0		123066	323.93		123098	178.77
124484	944.57		124484	0		124452	319.94		124484	179.48
125886	935.7		125886	0		125854	324.16		125886	181.61
127303	935.7		127303	0		127272	323.71		127303	183.03
128737	942.35		128737	0		128706	323.71		128737	181.25
130187	964.52		130187	0		130156	322.16		130187	178.77
131653	984.48		131653	0		131622	321.05		131653	176.12
133136	971.18		133136	0		133104	323.49		133136	178.6
134635	968.96		134635	0		134604	324.82		134635	176.12
136151	968.96		136151	0		136120	321.05		136151	172.93
137685	982.26		137685	0		137654	323.49		137685	172.75
139235	986.7		139235	0		139204	322.38		139235	173.1
140803	993.35		140803	0		140772	323.71		140803	172.04
142389	986.7		142389	0		142358	330.37		142389	170.62
143993	977.83		143993	2.46		143962	335.04		143993	172.22
145614	988.91		145614	2.46		145584	338.37		145614	172.57
147254	975.61		147254	2.46		147224	344.8		147254	176.82
148913	982.26		148913	2.46		148882	346.8		148913	177.18
150590	986.7		150590	2.46		150559	349.25		150590	176.82
152286	986.7		152286	2.46		152255	352.35		152286	179.66
154001	1000		154001	2.46		153971	351.24		154001	179.66
155736	982.26		155736	2.46		155705	353.24		155736	180.9
157490	995.57		157490	2.46		157459	355.46		157490	182.49
159264	980.04		159264	2.46		159233	358.57		159264	179.31
161057	991.13		161057	2.46		161027	361.23		161057	177.89
162871	973.39		162871	2.46		162841	365.9		162871	176.82
164706	940.13		164706	2.46		164675	367.01		164706	179.48
166561	946.78		166561	2.46		166531	376.11		166561	182.67
168437	940.13		168437	2.46		168406	377.22		168437	184.62
170334	935.7		170334	2.46		170304	379		170334	187.28
172252	937.92		172252	0		172222	384.55		172252	187.46
174193	922.39		174193	0		174162	388.54		174193	190.64
176154	924.61		176154	0		176124	393.65		176154	194.72
178138	913.53		178138	0		178109	399.87		178138	194.54
180145	904.66		180145	0		180115	403.64		180145	196.31
182174	893.57		182174	0		182144	412.3		182174	201.1
184226	875.83		184226	0		184196	417.41		184226	204.82
186301	858.09		186301	0		186271	420.96		186301	206.06
188399	855.88		188399	0		188370	425.84		188399	209.43
190521	860.31		190521	0		190492	430.28		190521	213.68
192667	855.88		192667	0		192638	435.83		192667	212.97
194838	858.09		194838	0		194808	438.28		194838	213.32
197032	851.44		197032	0		197003	441.61		197032	213.68
199252	833.7		199252	0		199222	450.49		199252	216.16
201496	831.49		201496	0		201467	452.49		201496	220.59
203765	822.62		203765	0		203736	456.26		203765	220.77
206061	833.7		206061	0		206032	461.81		206061	226.44
208382	844.79		208382	0		208353	467.58		208382	225.55
210729	844.79		210729	0		210700	473.8		210729	226.26
213103	842.57		213103	0		213074	480.68		213103	229.8
215503	838.14		215503	0		215474	486.9		215503	236
217930	813.75		217930	0		217902	492.01		217930	239.01
220385	811.53		220385	0		220356	499.33		220385	240.26
222868	778.27		222868	0		222839	498.67		222868	239.9
225378	791.57		225378	0		225350	502.66		225378	239.72
227917	776.05		227917	0		227888	510.21		227917	240.61
230484	767.18		230484	0		230456	507.77		230484	243.8
233080	784.92		233080	0		233052	512.43		233080	244.68
235706	769.4		235706	0		235678	515.99		235706	245.75
238361	778.27		238361	0		238333	515.32		238361	246.63
241046	787.14		241046	0		241018	516.87		241046	248.05
243761	764.97		243761	0		243733	523.98		243761	250
246507	758.31		246507	0		246479	526.42		246507	251.06
249284	753.88		249284	0		249256	532.86		249284	251.95
252092	771.62		252092	0		252064	533.53		252092	251.24
254932	771.62		254932	0		254904	534.41		254932	250.53
257803	771.62		257803	0		257776	531.97		257803	252.3
260707	771.62		260707	0		260680	535.3		260707	251.42
263644	758.31		263644	0		263617	534.19		263644	251.59
266614	756.1		266614	0		266587	532.86		266614	250.71
269617	756.1		269617	0		269590	533.08		269617	248.23
272655	742.79		272655	0		272628	536.19		272655	248.58
275726	725.06		275726	0		275699	531.75		275726	243.98
278832	722.84		278832	0		278805	535.52		278832	244.68
281973	727.27		281973	0		281946	534.19		281973	241.14
285149	722.84		285149	0		285123	529.75		285149	240.61
288362	725.06		288362	0		288335	530.42		288362	237.6
291610	705.1		291610	0		291584	527.09		291610	237.77
294895	698.45		294895	0		294869	519.32		294895	235.65
298217	694.01		298217	0		298191	513.77		298217	233.7
301576	682.93		301576	0		301550	509.1		301576	231.4
304974	665.19		304974	0		304948	504.22		304974	229.27
308409	665.19		308409	0		308383	504.66		308409	226.79
311883	669.62		311883	0		311858	499.78		311883	225.55
315397	667.41		315397	0		315371	492.01		315397	222.54
318950	660.75		318950	0		318924	489.79		318950	221.3
322543	651.88		322543	0		322518	486.01		322543	218.99
326176	640.8		326176	0		326151	478.69		326176	213.15
329851	618.63		329851	0		329826	468.92		329851	208.01
333567	618.63		333567	0		333542	465.36		333567	203.4
337325	607.54		337325	0		337300	459.15		337325	200.57
341124	574.28		341124	0		341100	456.04		341124	197.2
344967	567.63		344967	0		344943	451.38		344967	194.37
348854	567.63		348854	0		348829	443.61		348854	192.42
352784	556.54		352784	0		352759	436.72		352784	189.23
356758	536.59		356758	0		356734	427.84		356758	187.63
360777	523.28		360777	0		360753	425.62		360777	186.92
364841	521.06		364841	0		364817	416.96		364841	182.67
368951	503.33		368951	0		368928	414.3		368951	182.32
373108	503.33		373108	0		373084	402.09		373108	180.19
377311	498.89		377311	0		377288	396.31		377311	179.66
381562	483.37		381562	0		381538	391.43		381562	174.52
385860	487.8		385860	0		385837	381.88		385860	170.98
390207	481.15		390207	0		390184	374.78		390207	165.84
394603	487.8		394603	0		394580	369.45		394603	162.3
399048	472.28		399048	0		399026	365.23		399048	159.28
403544	463.41		403544	0		403522	359.46		403544	157.34
408090	447.89		408090	0		408068	353.02		408090	154.5
412688	434.59		412688	0		412666	349.69		412688	152.2
417337	421.29		417337	0		417315	343.92		417337	146.17
422038	410.2		422038	0		422016	340.59		422038	141.92
426793	396.9		426793	0		426771	333.04		426793	137.85
431601	399.11		431601	0		431580	326.38		431601	136.25
436464	392.46		436464	0		436442	317.5		436464	134.66
441380	372.51		441380	0		441360	312.83		441380	134.12
446353	372.51		446353	0		446332	301.95		446353	133.77
451382	359.2		451382	0		451361	294.4		451382	130.94
456467	352.55		456467	0		456446	285.08		456467	128.28
461610	345.9		461610	0		461589	279.75		461610	125.09
466810	348.12		466810	0		466790	271.54		466810	123.85
472069	339.25		472069	0		472049	265.1		472069	120.84
477387	330.38		477387	0		477368	260.21		477387	117.47
482766	337.03		482766	0		482746	250.44		482766	113.22
488204	328.16		488204	0		488185	246.23		488204	110.56
493705	321.51		493705	0		493685	237.34		493705	106.84
499267	312.64		499267	0		499247	233.13		499267	102.76
504891	305.99		504891	0		504872	226.02		504891	100.11
510579	299.33		510579	0		510561	217.36		510579	98.33
516332	290.47		516332	0		516313	210.92		516332	95.32
522149	299.33		522149	0		522131	204.04		522149	92.31
528032	286.03		528032	0		528014	198.49		528032	89.3
533980	274.94		533980	0		533963	193.16		533980	86.11
539996	270.51		539996	0		539978	185.39		539996	83.81
546080	263.86		546080	0		546062	179.4		546080	80.09
552232	261.64		552232	0		552215	171.18		552232	76.36
558454	252.77		558454	0		558437	162.74		558454	75.48
564745	254.99		564745	0		564729	158.53		564745	73.18
571108	243.9		571108	0		571092	152.75		571108	71.23
577542	235.03		577542	0		577526	145.87		577542	67.15
584049	241.69		584049	0		584032	141.21		584049	62.72
590629	239.47		590629	0		590613	136.99		590629	59.36
597283	228.38		597283	0		597267	132.33		597283	55.81
604012	226.16		604012	0		603997	126.55		604012	52.8
610818	226.16		610818	0		610802	119.89		610818	51.38
617699	217.29		617699	0		617684	112.57		617699	48.02
624658	217.29		624658	0		624644	107.68		624658	43.76
631696	210.64		631696	0		631682	101.91		631696	41.46
638813	208.43		638813	0		638798	97.69		638813	38.45
646010	195.12		646010	0		645996	93.03		646010	36.32
653288	188.47		653288	0		653274	87.7		653288	34.9
660648	175.17		660648	0		660635	83.93		660648	32.42
668091	175.17		668091	0		668078	77.93		668091	30.12
675618	168.51		675618	0		675606	71.05		675618	28.35
683230	159.65		683230	0		683218	67.27		683230	27.29
690928	157.43		690928	0		690915	63.06		690928	25.69
698712	150.78		698712	0		698700	59.06		698712	24.98
706584	146.34		706584	0		706572	54.62		706584	23.03
714545	144.12		714545	0		714534	50.62		714545	21.44
722595	146.34		722595	0		722584	47.96		722595	19.49
730736	141.91		730736	0		730726	44.4		730736	18.43
738969	137.47		738969	0		738959	41.07		738969	17.19
747294	135.25		747294	0		747285	39.52		747294	16.3
755714	130.82		755714	0		755704	35.75		755714	15.41
764228	126.39		764228	0		764219	33.3		764228	14
772839	121.95		772839	0		772830	31.75		772839	13.29
781546	113.08		781546	0		781537	28.64		781546	12.93
790352	106.43		790352	0		790343	24.87		790352	11.69
799256	110.86		799256	0		799248	21.98		799256	10.63
808261	110.86		808261	0		808253	21.31		808261	9.74
817367	117.52		817367	0		817360	19.76		817367	8.5
826576	106.43		826576	0		826569	18.65		826576	7.97
835889	99.78		835889	0		835882	17.32		835889	7.62
845307	99.78		845307	0		845300	16.65		845307	6.73
854830	102		854830	0		854824	14.65		854830	6.2
864461	90.91		864461	0		864456	13.77		864461	5.85
874201	99.78		874201	0		874196	11.99		874201	4.78
884051	90.91		884051	0		884045	11.32		884051	4.43
894011	97.56		894011	0		894006	10.21		894011	4.25
904084	99.78		904084	0		904079	9.77		904084	3.37
914269	99.78		914269	0		914266	9.55		914269	2.66
924570	102		924570	0		924567	8.88		924570	2.48
934987	99.78		934987	0		934984	8.21		934987	2.3
945522	97.56		945522	0		945519	7.55		945522	2.66
956175	95.34		956175	0		956173	6.66		956175	2.13
966948	93.13		966948	0		966945	6.44		966948	1.95
977841	93.13		977841	0		977840	5.55		977841	1.95
988859	93.13		988859	0		988858	4.88		988859	2.13
