# Supplementary material for: Light-switchable transcription factors obtained by direct screening in mammalian cells
Source: Nat Commun. 2023 Jun 2;14:3185. doi: 10.1038/s41467-023-38993-6 (PMC10238501; doi:10.1038/s41467-023-38993-6)
Supplement: Supplementary file 4 — Source Data [file 41467_2023_38993_MOESM4_ESM.zip › Source data fig. 2.xlsx]

## Sheet: Figure 2c, 2g
Figure 2c
Position	1	2	3	4	5	6	7	8	9	10	11	12	13	14	15	16	17	18	19	20	21	22	23	24	25	26	27	28	29	30	31	32	33	34	35	36	37	38	39	40	41	42	43	44	45	46	47	48	49
Count+1	1	1	1	1	8	1	16	5	27	650	20	131	599	28	46	14	1	973	183	1	52	1	13	720	1	42	2314	1666	5	165	11	48	3109	593	12	85	1	6	13	1	345	297	348	234	5437	1908	1	128	294
Figure 2g
Position	1	2	3	4	5	6	7	8	9	10	11	12	13	14	15	16	17	18	19	20	21	22	23	24	25	26	27	28	29	30	31	32	33	34	35	36	37	38	39	40	41	42	43	44	45	46	47	48	49
Count+1	1	1	1	1	1	1	1	1	1	1	1	30	1	1	1	1	1	1	1	1	1	1	1	1	1	1	1	1	10	1	1	1	1	1	1	1	1	1	1	1	1	1	1	1	1	8	1	2	1
[truncated: 587 more columns]

## Sheet: Figure 2d, 2e, 2f
Figure 2d									Figure 2e						Figure 2f
Gal4-VP64 -dox			Gal4-VP64 +dox			AsLOV2 / Gal4-VP64 library +dox (dark)			Dark			Light			Dark			Light
EGFP	Count		EGFP	Count		EGFP	Count		EGFP	Count		EGFP	Count		EGFP	Count		EGFP	Count
-132.42	0		-132.42	0		-132.42	0.18		4.84	0		4.84	0		4.84	0		4.84	0
-130.82	0		-130.82	0		-130.82	0.18		4.96	0		4.96	0		4.96	0		4.96	0
-129.22	0		-129.22	0		-129.22	0.18		5.08	0		5.08	0		5.08	0		5.08	0
-127.63	0		-127.63	0		-127.63	0.18		5.2	0		5.2	0		5.2	0		5.2	0
-126.05	0		-126.05	0		-126.05	0.18		5.33	0		5.33	0		5.33	0		5.33	0
-124.48	0		-124.48	0		-124.48	0.18		5.45	0		5.45	0		5.45	0		5.45	0
-122.92	0		-122.92	0		-122.92	0.18		5.58	0		5.58	0		5.58	0		5.58	0
-121.37	0		-121.37	0		-121.37	0.18		5.71	0		5.71	0		5.71	0		5.71	0
-119.83	0		-119.83	0		-119.83	0.18		5.83	0		5.83	0		5.83	0		5.83	0
-118.29	0		-118.29	0		-118.29	0.18		5.96	0		5.96	0		5.96	0		5.96	0
-116.77	0		-116.77	0		-116.77	0.18		6.1	0		6.1	0		6.1	0		6.1	0
-115.25	0		-115.25	0		-115.25	0.27		6.23	0		6.23	0		6.23	0		6.23	0
-113.74	0		-113.74	0		-113.74	0.18		6.36	0		6.36	0		6.36	0		6.36	0
-112.25	0		-112.25	0		-112.25	0.27		6.5	0		6.5	0		6.5	0		6.5	0
-110.76	0		-110.76	0		-110.76	0.27		6.64	0		6.64	0		6.64	0		6.64	0
-109.27	0		-109.27	0		-109.27	0.27		6.77	0		6.77	0		6.77	0		6.77	0
-107.8	0		-107.8	0		-107.8	0.27		6.91	0		6.91	0		6.91	0		6.91	0
-106.33	0		-106.33	0		-106.33	0.27		7.06	0		7.06	0		7.06	0		7.06	0
-104.87	0		-104.87	0		-104.87	0.27		7.2	0		7.2	0		7.2	0		7.2	0
-103.42	0		-103.42	0		-103.42	0.18		7.34	0		7.34	0		7.34	0		7.34	0
-101.98	0		-101.98	0		-101.98	0.18		7.49	0		7.49	0		7.49	0		7.49	0
-100.54	0		-100.54	0		-100.54	0.18		7.64	0		7.64	0		7.64	0		7.64	0
-99.11	0		-99.11	0		-99.11	0.18		7.79	0		7.79	0		7.79	0		7.79	0
-97.69	0		-97.69	0		-97.69	0.18		7.94	0		7.94	0		7.94	0		7.94	0
-96.27	0		-96.27	0		-96.27	0.09		8.09	0		8.09	0		8.09	0		8.09	0
-94.86	0		-94.86	0		-94.86	0.09		8.24	0		8.24	0		8.24	0		8.24	0
-93.46	0		-93.46	0		-93.46	0.09		8.4	0		8.4	0		8.4	0		8.4	0
-92.06	0		-92.06	0		-92.06	0.09		8.56	0		8.56	0		8.56	0		8.56	0
-90.67	0		-90.67	0		-90.67	0.18		8.72	0		8.72	0		8.72	0		8.72	0
-89.29	0		-89.29	0		-89.29	0.18		8.88	0		8.88	0		8.88	0		8.88	0
-87.92	0		-87.92	0		-87.92	0.18		9.04	0		9.04	0		9.04	0		9.04	0
-86.54	0		-86.54	0		-86.54	0.18		9.21	0		9.21	0		9.21	0		9.21	0
-85.18	0		-85.18	0		-85.18	0.18		9.37	0		9.37	0		9.37	0		9.37	0
-83.82	0		-83.82	0		-83.82	0.09		9.54	0		9.54	0		9.54	0		9.54	0
-82.47	0		-82.47	0		-82.47	0.18		9.71	0		9.71	0		9.71	0		9.71	0
-81.12	0		-81.12	0		-81.12	0.18		9.88	0		9.88	0		9.88	0		9.88	0
-79.78	0		-79.78	0		-79.78	0.18		10.06	0		10.06	0		10.06	0		10.06	0
-78.44	0		-78.44	0		-78.44	0.18		10.23	0		10.23	0		10.23	0		10.23	0
-77.11	0		-77.11	0		-77.11	0.18		10.41	0		10.41	0		10.41	0		10.41	0
-75.79	0		-75.79	0		-75.79	0.09		10.59	0		10.59	0		10.59	0		10.59	0
-74.47	0		-74.47	0		-74.47	0.09		10.77	0		10.77	0		10.77	0		10.77	0
-73.15	0		-73.15	0		-73.15	0.09		10.96	0		10.96	0		10.96	0		10.96	0
-71.84	0		-71.84	0		-71.84	0.09		11.14	0		11.14	0		11.14	0		11.14	0
-70.53	0		-70.53	0		-70.53	0.09		11.33	0		11.33	0		11.33	0		11.33	0
-69.23	0		-69.23	0		-69.23	0.09		11.52	0		11.52	0		11.52	0		11.52	0
-67.94	0		-67.94	0		-67.94	0		11.71	0		11.71	0		11.71	0		11.71	0
-66.65	0		-66.65	0		-66.65	0		11.91	0		11.91	0		11.91	0		11.91	0
-65.36	0		-65.36	0		-65.36	0		12.11	0		12.11	0		12.11	0		12.11	0
-64.07	0		-64.07	0		-64.07	0		12.3	0		12.3	0		12.3	0		12.3	0
-62.8	0		-62.8	0		-62.8	0		12.5	0		12.5	0		12.5	0		12.5	0
-61.52	0		-61.52	0		-61.52	0		12.71	0		12.71	0		12.71	0		12.71	0
-60.25	0		-60.25	0		-60.25	0		12.91	0		12.91	0		12.91	0		12.91	0
-58.98	0		-58.98	0		-58.98	0		13.12	0		13.12	0		13.12	0		13.12	0
-57.72	0		-57.72	0		-57.72	0		13.33	0		13.33	0		13.33	0		13.33	0
-56.46	0		-56.46	0		-56.46	0		13.54	0		13.54	0		13.54	0		13.54	0
-55.2	0		-55.2	0		-55.2	0		13.76	0		13.76	0		13.76	0		13.76	0
-53.95	0		-53.95	0		-53.95	0		13.98	0		13.98	0		13.98	0		13.98	0
-52.7	0		-52.7	0		-52.7	0.09		14.2	0		14.2	0		14.2	0		14.2	0
-51.46	0		-51.46	0		-51.46	0.18		14.42	0		14.42	0		14.42	0		14.42	0
-50.22	0		-50.22	0		-50.22	0.18		14.64	0		14.64	0		14.64	0		14.64	0
-48.98	0		-48.98	0		-48.98	0.27		14.87	0		14.87	0		14.87	0		14.87	0
-47.74	0		-47.74	0		-47.74	0.27		15.1	0		15.1	0		15.1	0		15.1	0
-46.51	0		-46.51	0		-46.51	0.27		15.33	0		15.33	0		15.33	0		15.33	0
-45.28	0		-45.28	0		-45.28	0.27		15.57	0		15.57	0		15.57	0		15.57	0
-44.05	0		-44.05	0		-44.05	0.27		15.81	0		15.81	0		15.81	0		15.81	0
-42.83	0		-42.83	0		-42.83	0.36		16.05	0		16.05	0		16.05	0		16.05	0
-41.6	0		-41.6	0		-41.6	0.36		16.29	0		16.29	0		16.29	0		16.29	0
-40.39	0		-40.39	0		-40.39	0.36		16.53	0		16.53	0		16.53	0		16.53	0
-39.17	0		-39.17	0		-39.17	0.27		16.78	0		16.78	0		16.78	0		16.78	0
-37.95	0		-37.95	0		-37.95	0.18		17.03	0		17.03	0		17.03	0		17.03	0
-36.74	0		-36.74	0		-36.74	0.27		17.29	0		17.29	0		17.29	0		17.29	0
-35.53	0		-35.53	0		-35.53	0.27		17.54	0		17.54	0		17.54	0		17.54	0
-34.33	0		-34.33	0		-34.33	0.27		17.8	0		17.8	0		17.8	0		17.8	0
-33.12	0		-33.12	0		-33.12	0.36		18.07	0		18.07	0		18.07	0		18.07	0
-31.92	0		-31.92	0		-31.92	0.55		18.33	0		18.33	0		18.33	0		18.33	0
-30.72	0		-30.72	0		-30.72	0.55		18.6	0		18.6	0		18.6	0		18.6	0
-29.52	0		-29.52	0		-29.52	0.45		18.87	0		18.87	0		18.87	0		18.87	0
-28.32	0		-28.32	0		-28.32	0.45		19.15	0		19.15	0		19.15	0		19.15	0
-27.12	0		-27.12	0		-27.12	0.45		19.43	0		19.43	0		19.43	0		19.43	0
-25.93	0		-25.93	0		-25.93	0.45		19.71	0		19.71	0		19.71	0		19.71	0
-24.73	0		-24.73	0		-24.73	0.55		19.99	0		19.99	0		19.99	0		19.99	0
-23.54	0		-23.54	0		-23.54	0.45		20.28	0		20.28	0		20.28	0		20.28	0
-22.35	0		-22.35	0		-22.35	0.45		20.57	0		20.57	0		20.57	0		20.57	0
-21.16	0		-21.16	0		-21.16	0.45		20.86	0		20.86	0		20.86	0		20.86	0
-19.98	0		-19.98	0		-19.98	0.36		21.16	0		21.16	0		21.16	0		21.16	0
-18.79	0		-18.79	0		-18.79	0.27		21.46	0		21.46	0		21.46	0		21.46	0
-17.6	0		-17.6	0		-17.6	0.27		21.76	0		21.76	0		21.76	0		21.76	0
-16.42	0.46		-16.42	0		-16.42	0.27		22.07	0		22.07	0		22.07	0		22.07	0
-15.24	0.91		-15.24	0		-15.24	0.27		22.38	0		22.38	0		22.38	0		22.38	0
-14.05	0.91		-14.05	0		-14.05	0.27		22.7	0		22.7	0		22.7	0		22.7	0
-12.87	0.91		-12.87	0		-12.87	0.27		23.01	0		23.01	0		23.01	0		23.01	0
-11.69	0.91		-11.69	0		-11.69	0.18		23.34	0		23.34	0		23.34	0		23.34	0
-10.51	0.91		-10.51	0		-10.51	0.18		23.66	0		23.66	0		23.66	0		23.66	0
-9.33	0.91		-9.33	0		-9.33	0.09		23.99	0		23.99	0		23.99	0		23.99	0
-8.15	0.91		-8.15	0		-8.15	0.09		24.32	0		24.32	0		24.32	0		24.32	0
-6.97	0.91		-6.97	0		-6.97	0.18		24.66	0		24.66	0		24.66	0		24.66	0
-5.8	0.91		-5.8	0		-5.8	0.09		25	0		25	0		25	0		25	0
-4.62	0.91		-4.62	0		-4.62	0.09		25.34	0		25.34	0		25.34	0		25.34	0
-3.44	0.91		-3.44	0		-3.44	0.09		25.69	0		25.69	0		25.69	0		25.69	0
-2.26	0.91		-2.26	0		-2.26	0.09		26.04	0		26.04	0		26.04	0		26.04	0
-1.09	0.91		-1.09	0		-1.09	0.18		26.4	0		26.4	0		26.4	0		26.4	0
0.09	0.91		0.09	0		0.09	0.18		26.76	0		26.76	0		26.76	0		26.76	0
1.27	0.91		1.27	0		1.27	0.18		27.12	0		27.12	0		27.12	0		27.12	0
2.45	0.91		2.45	0		2.45	0.27		27.49	0		27.49	0		27.49	0		27.49	0
3.62	0.91		3.62	0		3.62	0.27		27.86	0		27.86	0		27.86	0		27.86	0
4.8	0.91		4.8	0		4.8	0.36		28.23	0		28.23	0		28.23	0		28.23	0
5.98	0.91		5.98	0		5.98	0.27		28.61	0		28.61	0		28.61	0		28.61	0
7.16	0.91		7.16	0		7.16	0.27		29	0		29	0		29	0		29	0
8.34	0.46		8.34	0		8.34	0.27		29.39	0		29.39	0		29.39	0		29.39	0
9.51	0		9.51	0		9.51	0.27		29.78	0		29.78	0		29.78	0		29.78	0
10.69	0		10.69	0		10.69	0.27		30.18	0		30.18	0		30.18	0		30.18	0
11.87	0		11.87	0		11.87	0.18		30.58	0		30.58	0		30.58	0		30.58	0
13.06	0		13.06	0		13.06	0.18		30.99	0		30.99	0		30.99	0		30.99	0
14.24	0		14.24	0		14.24	0.18		31.4	0		31.4	0		31.4	0		31.4	0
15.42	0		15.42	0		15.42	0.18		31.81	0		31.81	0		31.81	0		31.81	0
16.6	0		16.6	0		16.6	0.18		32.23	0		32.23	0		32.23	0		32.23	0
17.79	0		17.79	0		17.79	0.09		32.66	0		32.66	0		32.66	0		32.66	0
18.97	0		18.97	0		18.97	0.09		33.09	0		33.09	0		33.09	0		33.09	0
20.16	0		20.16	0		20.16	0.09		33.52	0		33.52	0		33.52	0		33.52	0
21.35	0.46		21.35	0		21.35	0.18		33.96	0		33.96	0		33.96	0		33.96	0
22.54	0.46		22.54	0		22.54	0.27		34.41	0		34.41	0		34.41	0		34.41	0
23.73	0.46		23.73	0		23.73	0.36		34.86	0		34.86	0		34.86	0		34.86	0
24.92	0.46		24.92	0		24.92	0.36		35.31	0		35.31	0		35.31	0		35.31	0
26.11	0.46		26.11	0		26.11	0.36		35.77	0		35.77	0		35.77	0		35.77	0
27.31	0.46		27.31	0		27.31	0.36		36.24	0		36.24	0		36.24	0		36.24	0
28.5	0.46		28.5	0		28.5	0.27		36.71	0		36.71	0		36.71	0		36.71	0
29.7	0.46		29.7	0		29.7	0.27		37.18	0		37.18	0		37.18	0		37.18	0
30.9	0.46		30.9	0		30.9	0.27		37.66	0		37.66	0		37.66	0		37.66	0
32.1	0.46		32.1	0		32.1	0.27		38.15	0		38.15	0		38.15	0		38.15	0
33.31	0.46		33.31	0		33.31	0.27		38.64	0		38.64	0		38.64	0		38.64	0
34.51	0.46		34.51	0		34.51	0.18		39.14	0		39.14	0		39.14	0		39.14	0
35.72	0.46		35.72	0		35.72	0.18		39.64	0		39.64	0		39.64	0		39.64	0
36.93	0.46		36.93	0		36.93	0.09		40.15	0		40.15	0		40.15	0		40.15	0
38.14	0.46		38.14	0		38.14	0.27		40.67	0		40.67	0		40.67	0		40.67	0
39.36	0.46		39.36	0		39.36	0.27		41.19	0		41.19	0		41.19	0		41.19	0
40.57	0.91		40.57	0		40.57	0.27		41.71	0		41.71	0		41.71	0		41.71	0
41.79	1.37		41.79	0		41.79	0.27		42.24	0		42.24	0		42.24	0		42.24	0
43.02	1.82		43.02	0		43.02	0.27		42.78	0		42.78	0		42.78	0		42.78	0
44.24	1.82		44.24	0		44.24	0.27		43.33	0		43.33	0		43.33	0		43.33	0
45.47	1.82		45.47	0		45.47	0.27		43.88	0		43.88	0		43.88	0		43.88	0
46.7	1.37		46.7	0		46.7	0.36		44.43	0		44.43	0		44.43	0		44.43	0
47.93	1.37		47.93	0		47.93	0.36		44.99	0		44.99	0		44.99	0		44.99	0
49.17	1.37		49.17	0		49.17	0.27		45.56	0		45.56	0		45.56	0		45.56	0
50.41	1.37		50.41	0		50.41	0.27		46.14	0		46.14	0		46.14	0		46.14	0
51.65	1.37		51.65	0		51.65	0.09		46.72	0		46.72	0		46.72	0		46.72	0
52.9	1.37		52.9	0		52.9	0.09		47.31	0		47.31	0		47.31	0		47.31	0
54.15	1.37		54.15	0		54.15	0.09		47.9	0		47.9	0		47.9	0		47.9	0
55.4	1.37		55.4	0		55.4	0.27		48.51	0		48.51	0		48.51	0		48.51	0
56.65	1.37		56.65	0		56.65	0.27		49.11	0		49.11	0		49.11	0		49.11	0
57.91	1.37		57.91	0		57.91	0.27		49.73	0		49.73	0		49.73	0		49.73	0
59.18	1.37		59.18	0		59.18	0.27		50.35	0		50.35	0		50.35	0		50.35	0
60.45	1.37		60.45	0		60.45	0.18		50.98	0		50.98	0		50.98	0		50.98	0
61.72	1.37		61.72	0		61.72	0.18		51.62	0		51.62	0		51.62	0		51.62	0
62.99	1.37		62.99	0		62.99	0.18		52.26	0		52.26	0		52.26	0		52.26	0
64.27	1.37		64.27	0		64.27	0.27		52.91	0		52.91	0		52.91	0		52.91	0
65.56	1.82		65.56	0		65.56	0.36		53.57	0		53.57	0		53.57	0		53.57	0
66.84	1.37		66.84	0		66.84	0.36		54.24	0		54.24	0		54.24	0		54.24	0
68.14	0.91		68.14	0		68.14	0.45		54.91	0		54.91	0		54.91	0		54.91	0
69.43	0.46		69.43	0		69.43	0.27		55.59	0		55.59	0		55.59	0		55.59	0
70.74	0.46		70.74	0		70.74	0.27		56.28	0		56.28	0		56.28	0		56.28	0
72.04	0.46		72.04	0		72.04	0.27		56.97	0		56.97	0		56.97	0		56.97	0
73.35	0.46		73.35	0		73.35	0.27		57.68	0		57.68	0		57.68	0		57.68	0
74.67	0.46		74.67	0		74.67	0.36		58.39	0		58.39	0		58.39	0		58.39	0
75.99	0.46		75.99	0		75.99	0.36		59.11	0		59.11	0		59.11	0		59.11	0
77.32	0.46		77.32	0		77.32	0.36		59.84	0		59.84	0		59.84	0		59.84	0
78.65	0.46		78.65	0		78.65	0.27		60.57	0		60.57	0		60.57	0		60.57	0
79.99	0.46		79.99	0		79.99	0.18		61.32	0		61.32	0		61.32	0		61.32	0
81.33	0.91		81.33	0		81.33	0.18		62.07	0		62.07	0		62.07	0		62.07	0
82.68	0.91		82.68	0		82.68	0.18		62.83	0		62.83	0		62.83	0		62.83	0
84.03	0.91		84.03	0		84.03	0.18		63.6	0		63.6	0		63.6	0		63.6	0
85.39	1.37		85.39	0		85.39	0.18		64.38	0		64.38	0		64.38	0		64.38	0
86.76	1.37		86.76	0		86.76	0.18		65.17	0		65.17	0		65.17	0		65.17	0
88.13	1.37		88.13	0		88.13	0.18		65.96	0		65.96	0		65.96	0		65.96	0
89.51	1.37		89.51	0		89.51	0.18		66.77	0		66.77	0		66.77	0		66.77	0
90.89	1.37		90.89	0		90.89	0.27		67.58	0		67.58	0		67.58	0		67.58	0
92.28	1.82		92.28	0		92.28	0.36		68.41	0		68.41	0		68.41	0		68.41	0
93.68	1.37		93.68	0		93.68	0.36		69.24	0		69.24	0		69.24	0		69.24	0
95.08	1.82		95.08	0		95.08	0.36		70.08	0		70.08	0		70.08	0		70.08	0
96.49	1.82		96.49	0		96.49	0.36		70.93	0		70.93	0		70.93	0		70.93	0
97.91	1.82		97.91	0		97.91	0.27		71.8	0		71.8	0		71.8	0		71.8	0
99.33	2.28		99.33	0		99.33	0.27		72.67	0		72.67	0		72.67	0		72.67	0
100.76	2.28		100.76	0		100.76	0.27		73.55	0		73.55	0		73.55	0		73.55	0
102.2	2.28		102.2	0		102.2	0.27		74.44	0		74.44	0		74.44	0		74.44	0
103.64	2.28		103.64	0		103.64	0.36		75.34	0		75.34	0		75.34	0		75.34	0
105.1	2.28		105.1	0		105.1	0.27		76.25	0		76.25	0		76.25	0		76.25	0
106.56	2.28		106.56	0		106.56	0.18		77.17	0		77.17	0		77.17	0		77.17	0
108.03	2.28		108.03	0		108.03	0.09		78.1	0		78.1	0		78.1	0		78.1	0
109.5	2.28		109.5	0		109.5	0.09		79.04	0		79.04	0		79.04	0		79.04	0
110.98	1.82		110.98	0		110.98	0.09		80	0		80	0		80	0		80	0
112.48	2.28		112.48	0		112.48	0.18		80.96	0		80.96	0		80.96	0		80.96	0
113.98	2.28		113.98	0		113.98	0.18		81.93	0		81.93	0		81.93	0		81.93	0
115.49	1.82		115.49	0		115.49	0.27		82.92	0		82.92	0		82.92	0		82.92	0
117	1.82		117	0		117	0.27		83.92	0		83.92	0		83.92	0		83.92	0
118.53	1.82		118.53	0		118.53	0.36		84.92	0		84.92	0		84.92	0		84.92	0
120.06	1.82		120.06	0		120.06	0.27		85.94	0		85.94	0		85.94	0		85.94	0
121.61	1.82		121.61	0		121.61	0.36		86.97	0		86.97	0		86.97	0		86.97	0
123.16	1.37		123.16	0		123.16	0.36		88.01	0		88.01	0		88.01	0		88.01	0
124.72	1.82		124.72	0		124.72	0.45		89.07	0		89.07	0		89.07	0		89.07	0
126.29	1.37		126.29	0		126.29	0.45		90.13	0		90.13	0		90.13	0		90.13	0
127.87	1.37		127.87	0		127.87	0.45		91.21	0		91.21	0		91.21	0		91.21	0
129.46	1.82		129.46	0		129.46	0.36		92.3	0		92.3	0		92.3	0		92.3	0
131.06	1.37		131.06	0		131.06	0.45		93.4	0		93.4	0		93.4	0		93.4	0
132.67	1.37		132.67	0		132.67	0.36		94.52	0		94.52	0		94.52	0		94.52	0
134.29	1.37		134.29	0		134.29	0.36		95.64	0		95.64	0		95.64	0		95.64	0
135.92	1.82		135.92	0		135.92	0.27		96.78	0		96.78	0		96.78	0		96.78	0
137.56	1.82		137.56	0		137.56	0.36		97.94	0		97.94	0		97.94	0		97.94	0
139.22	2.28		139.22	0		139.22	0.36		99.1	0		99.1	0		99.1	0		99.1	0
140.88	2.28		140.88	0		140.88	0.45		100.28	0		100.28	0		100.28	0		100.28	0
142.55	2.28		142.55	0		142.55	0.45		101.47	0		101.47	0		101.47	0		101.47	0
144.24	2.28		144.24	0		144.24	0.64		102.68	0		102.68	0		102.68	0		102.68	0
145.93	1.82		145.93	0		145.93	0.64		103.9	0		103.9	0		103.9	0		103.9	0
147.64	1.82		147.64	0		147.64	0.73		105.13	0		105.13	0		105.13	0		105.13	0
149.36	1.82		149.36	0		149.36	0.64		106.37	0		106.37	0		106.37	0		106.37	0
151.09	1.82		151.09	0		151.09	0.82		107.64	0		107.64	0		107.64	0		107.64	0
152.83	2.28		152.83	0		152.83	1		108.91	0		108.91	0		108.91	0		108.91	0
154.58	2.74		154.58	0		154.58	1.18		110.2	0		110.2	0		110.2	0		110.2	0
156.35	3.19		156.35	0		156.35	1.09		111.5	0		111.5	0		111.5	0		111.5	0
158.13	3.65		158.13	0		158.13	1		112.82	0		112.82	0		112.82	0		112.82	0
159.92	3.19		159.92	0		159.92	1		114.15	0		114.15	0		114.15	0		114.15	0
161.72	4.11		161.72	0		161.72	0.91		115.5	0		115.5	0		115.5	0		115.5	0
163.54	5.02		163.54	0		163.54	0.82		116.87	0		116.87	0		116.87	0		116.87	0
165.37	4.56		165.37	0		165.37	0.82		118.24	0		118.24	0		118.24	0		118.24	0
167.21	4.56		167.21	0		167.21	0.73		119.64	0		119.64	0		119.64	0		119.64	0
169.07	4.56		169.07	0		169.07	0.82		121.05	0		121.05	0		121.05	0		121.05	0
170.94	5.02		170.94	0		170.94	0.73		122.47	0		122.47	0		122.47	0		122.47	0
172.82	5.02		172.82	0		172.82	0.55		123.92	0		123.92	0		123.92	0		123.92	0
174.72	5.02		174.72	0		174.72	0.36		125.37	0		125.37	0		125.37	0		125.37	0
176.63	4.56		176.63	0		176.63	0.45		126.85	0		126.85	0		126.85	0		126.85	0
178.56	5.47		178.56	0		178.56	0.45		128.34	0		128.34	0		128.34	0		128.34	0
180.5	5.47		180.5	0		180.5	0.36		129.85	0		129.85	0		129.85	0		129.85	0
182.46	5.47		182.46	0		182.46	0.45		131.37	0		131.37	0		131.37	0		131.37	0
184.43	6.39		184.43	0		184.43	0.45		132.92	0		132.92	0		132.92	0		132.92	0
186.42	6.84		186.42	0		186.42	0.55		134.48	0		134.48	0		134.48	0		134.48	0
188.42	7.3		188.42	0		188.42	0.55		136.05	0		136.05	0		136.05	0		136.05	0
190.44	8.21		190.44	0		190.44	0.64		137.65	0		137.65	0		137.65	0		137.65	0
192.47	8.21		192.47	0		192.47	0.55		139.26	0		139.26	0		139.26	0		139.26	0
194.52	7.76		194.52	0		194.52	0.73		140.89	0		140.89	0		140.89	0		140.89	0
196.59	8.21		196.59	0		196.59	0.73		142.54	0		142.54	0		142.54	0		142.54	0
198.67	8.67		198.67	0		198.67	0.64		144.21	0		144.21	0		144.21	0		144.21	0
200.77	9.12		200.77	0		200.77	0.73		145.9	0		145.9	0		145.9	0		145.9	0
202.88	8.21		202.88	0		202.88	0.82		147.6	0		147.6	0		147.6	0		147.6	0.47
205.02	8.21		205.02	0		205.02	0.82		149.33	0		149.33	0		149.33	0		149.33	0.47
207.17	8.21		207.17	0		207.17	0.73		151.07	0		151.07	0		151.07	0		151.07	0.47
209.34	8.67		209.34	0		209.34	0.73		152.84	0		152.84	0		152.84	0		152.84	0.47
211.52	9.12		211.52	0		211.52	0.91		154.62	0		154.62	0		154.62	0		154.62	0.47
213.73	8.67		213.73	0		213.73	0.73		156.42	0		156.42	0		156.42	0		156.42	0.47
215.95	8.21		215.95	0		215.95	1.09		158.25	0		158.25	0		158.25	0		158.25	0.47
218.19	9.12		218.19	0		218.19	1.09		160.09	0		160.09	0		160.09	0		160.09	0.47
220.45	10.04		220.45	0		220.45	1.09		161.96	0		161.96	0		161.96	0		161.96	0.47
222.73	9.12		222.73	0		222.73	1.27		163.85	0		163.85	0		163.85	0		163.85	0.47
225.03	10.04		225.03	0		225.03	1.18		165.75	0		165.75	0		165.75	0		165.75	0.47
227.35	11.86		227.35	0		227.35	1.09		167.68	0		167.68	0		167.68	0		167.68	0.47
229.69	11.86		229.69	0		229.69	1.09		169.63	0		169.63	0		169.63	0		169.63	0.47
232.05	11.86		232.05	0		232.05	1.09		171.61	0		171.61	0		171.61	0		171.61	0.47
234.43	13.23		234.43	0		234.43	1.18		173.6	0		173.6	0		173.6	0		173.6	0.47
236.82	14.6		236.82	0		236.82	1.18		175.62	0		175.62	0		175.62	0		175.62	0.47
239.24	15.05		239.24	0		239.24	1.27		177.66	0		177.66	0		177.66	0		177.66	0.47
241.69	15.97		241.69	0		241.69	0.91		179.73	0		179.73	0		179.73	0		179.73	0.47
244.15	15.97		244.15	0		244.15	0.91		181.81	0		181.81	0		181.81	0		181.81	0.47
246.63	17.34		246.63	0		246.63	1.09		183.92	0		183.92	0		183.92	0		183.92	0.47
249.14	17.34		249.14	0		249.14	1		186.06	0		186.06	0		186.06	0		186.06	0.47
251.67	17.34		251.67	0		251.67	1.36		188.22	0		188.22	0		188.22	0		188.22	0.47
254.22	17.34		254.22	0		254.22	1.36		190.4	0		190.4	0		190.4	0		190.4	0.47
256.79	18.25		256.79	0		256.79	1.73		192.61	0		192.61	0		192.61	0		192.61	0.95
259.39	18.7		259.39	0		259.39	1.82		194.84	0		194.84	0		194.84	0		194.84	0.95
262.01	20.07		262.01	0		262.01	1.82		197.1	0		197.1	0		197.1	0		197.1	0.95
264.65	20.53		264.65	0		264.65	1.82		199.38	0		199.38	0		199.38	0		199.38	1.42
267.32	20.99		267.32	0		267.32	1.82		201.69	0		201.69	0		201.69	0		201.69	1.9
270.01	21.9		270.01	0		270.01	2.09		204.02	0		204.02	0		204.02	0		204.02	1.9
272.73	22.81		272.73	0		272.73	1.91		206.38	0		206.38	0		206.38	0		206.38	1.9
275.47	25.55		275.47	0		275.47	1.91		208.77	0		208.77	0		208.77	0		208.77	2.37
278.23	25.55		278.23	0		278.23	2.27		211.18	0		211.18	0		211.18	0		211.18	1.9
281.03	24.18		281.03	0		281.03	1.91		213.63	0		213.63	0		213.63	0		213.63	1.9
283.84	23.27		283.84	0		283.84	2.09		216.09	0		216.09	0		216.09	0		216.09	1.9
286.69	24.63		286.69	0		286.69	1.73		218.59	0		218.59	0		218.59	0		218.59	1.9
289.56	24.63		289.56	0		289.56	1.73		221.12	0		221.12	0		221.12	0		221.12	1.9
292.45	23.72		292.45	0		292.45	1.73		223.67	0		223.67	0		223.67	0		223.67	2.84
295.38	24.18		295.38	0		295.38	1.64		226.25	0		226.25	0		226.25	0		226.25	2.84
298.33	25.09		298.33	0		298.33	1.64		228.86	0		228.86	0		228.86	0		228.86	2.84
301.31	26		301.31	0		301.31	1.55		231.5	0		231.5	0		231.5	0		231.5	2.84
304.32	26		304.32	0		304.32	1.91		234.17	0		234.17	0		234.17	0		234.17	2.84
307.35	26.46		307.35	0		307.35	2		236.88	0		236.88	0		236.88	0		236.88	2.84
310.42	28.74		310.42	0		310.42	1.82		239.61	0		239.61	0		239.61	0		239.61	2.84
313.51	28.74		313.51	0		313.51	2		242.37	0		242.37	0		242.37	0		242.37	3.32
316.63	28.74		316.63	0		316.63	2.09		245.16	0		245.16	0		245.16	0		245.16	3.79
319.78	29.65		319.78	0		319.78	2.45		247.99	0		247.99	0		247.99	0		247.99	4.27
322.97	29.65		322.97	0		322.97	2.73		250.84	0		250.84	0		250.84	0		250.84	5.69
326.18	31.02		326.18	0		326.18	2.64		253.73	0		253.73	0		253.73	0		253.73	6.16
329.43	31.93		329.43	0		329.43	3		256.65	0		256.65	0		256.65	0		256.65	7.11
332.7	32.85		332.7	0		332.7	3.18		259.6	0		259.6	0		259.6	0		259.6	9
336.01	32.85		336.01	0		336.01	3.36		262.59	0		262.59	0		262.59	0		262.59	9.95
339.35	32.39		339.35	0		339.35	3.55		265.61	0		265.61	0		265.61	0		265.61	10.9
342.72	32.85		342.72	0		342.72	3.64		268.67	0		268.67	0		268.67	0		268.67	11.37
346.12	35.58		346.12	0		346.12	3.82		271.76	0		271.76	0		271.76	0		271.76	13.27
349.56	38.32		349.56	0		349.56	4.36		274.88	0		274.88	0		274.88	0		274.88	13.74
353.03	39.69		353.03	0		353.03	4.64		278.04	0		278.04	0		278.04	0		278.04	15.17
356.54	41.06		356.54	0		356.54	4.55		281.23	0		281.23	0		281.23	0		281.23	16.11
360.08	41.06		360.08	0		360.08	5.09		284.46	0		284.46	0		284.46	0		284.46	16.59
363.66	42.43		363.66	0		363.66	5.45		287.73	0		287.73	0		287.73	0		287.73	17.06
367.27	43.8		367.27	0		367.27	5.36		291.04	0		291.04	0		291.04	0		291.04	17.54
370.91	44.71		370.91	0		370.91	6.09		294.38	0		294.38	0		294.38	0		294.38	17.54
374.59	44.25		374.59	0		374.59	6.45		297.76	0		297.76	0		297.76	0		297.76	18.48
378.31	46.08		378.31	0		378.31	6.55		301.17	0		301.17	0		301.17	0		301.17	19.43
382.07	48.36		382.07	0		382.07	6.73		304.63	0		304.63	0		304.63	0		304.63	20.85
385.86	51.09		385.86	0		385.86	6.82		308.12	0		308.12	0		308.12	0		308.12	21.8
389.69	53.83		389.69	0		389.69	6.73		311.66	0		311.66	0		311.66	0		311.66	22.75
393.56	53.83		393.56	0		393.56	6.82		315.23	0		315.23	0		315.23	0		315.23	24.64
397.47	56.11		397.47	0		397.47	7.45		318.84	0		318.84	0		318.84	0		318.84	25.12
401.42	56.11		401.42	0		401.42	7.09		322.5	0		322.5	0		322.5	0		322.5	25.59
405.41	59.76		405.41	0		405.41	8		326.19	0		326.19	0		326.19	0		326.19	26.07
409.43	60.67		409.43	0		409.43	8.73		329.93	0		329.93	0		329.93	0		329.93	28.44
413.5	66.15		413.5	0		413.5	8.64		333.71	0		333.71	0		333.71	0		333.71	29.38
417.61	67.52		417.61	0		417.61	8.64		337.53	0		337.53	0		337.53	0		337.53	31.75
421.76	70.71		421.76	0		421.76	9		341.4	0		341.4	0.05		341.4	0		341.4	32.7
425.95	70.71		425.95	0		425.95	9.36		345.31	0		345.31	0.05		345.31	0		345.31	34.6
430.19	73.9		430.19	0		430.19	10.18		349.26	0		349.26	0.05		349.26	0		349.26	37.91
434.47	73.45		434.47	0		434.47	10.82		353.26	0		353.26	0.05		353.26	0		353.26	41.23
438.79	76.19		438.79	0		438.79	11.64		357.3	0		357.3	0.09		357.3	0		357.3	41.71
443.16	77.55		443.16	0		443.16	11.82		361.39	0		361.39	0.14		361.39	0		361.39	42.65
447.57	78.01		447.57	0		447.57	12.64		365.52	0		365.52	0.14		365.52	0		365.52	43.6
452.03	79.38		452.03	0		452.03	12.36		369.7	0		369.7	0.14		369.7	0		369.7	45.02
456.53	81.2		456.53	0		456.53	13.09		373.93	0		373.93	0.14		373.93	0		373.93	45.5
461.08	84.85		461.08	0		461.08	13.36		378.2	0		378.2	0.14		378.2	0		378.2	45.5
465.67	88.05		465.67	0		465.67	14.82		382.53	0		382.53	0.23		382.53	0		382.53	48.82
470.31	88.5		470.31	0		470.31	15.36		386.9	0		386.9	0.23		386.9	0		386.9	50.24
475	88.96		475	0		475	16.18		391.32	0		391.32	0.23		391.32	0		391.32	52.13
479.74	93.06		479.74	0		479.74	16.73		395.79	0		395.79	0.23		395.79	0		395.79	52.61
484.53	94.89		484.53	0		484.53	17.91		400.31	0.03		400.31	0.23		400.31	0		400.31	53.08
489.37	98.54		489.37	0		489.37	17.91		404.89	0.03		404.89	0.23		404.89	0		404.89	52.61
494.26	105.38		494.26	0		494.26	18.82		409.51	0.03		409.51	0.28		409.51	0		409.51	54.5
499.2	108.12		499.2	0		499.2	20.82		414.19	0.03		414.19	0.33		414.19	0		414.19	54.98
504.19	113.14		504.19	0		504.19	22		418.92	0.03		418.92	0.33		418.92	0		418.92	58.77
509.23	111.77		509.23	0		509.23	22.18		423.7	0.03		423.7	0.33		423.7	0		423.7	62.56
514.32	114.51		514.32	0		514.32	23.91		428.53	0.03		428.53	0.37		428.53	0		428.53	63.98
519.47	119.07		519.47	0		519.47	24.09		433.42	0.03		433.42	0.42		433.42	0		433.42	67.3
524.67	119.52		524.67	0		524.67	25.73		438.37	0.03		438.37	0.42		438.37	0		438.37	70.62
529.93	123.63		529.93	0		529.93	28		443.37	0.03		443.37	0.42		443.37	0		443.37	74.88
535.24	130.02		535.24	0		535.24	28.64		448.43	0.03		448.43	0.42		448.43	0		448.43	74.88
540.61	131.84		540.61	0		540.61	29.36		453.54	0.03		453.54	0.42		453.54	0		453.54	78.2
546.03	137.32		546.03	0		546.03	32		458.72	0.03		458.72	0.42		458.72	0		458.72	82.94
551.51	140.97		551.51	0		551.51	33.73		463.95	0.03		463.95	0.47		463.95	0		463.95	87.68
557.05	145.98		557.05	0		557.05	33.91		469.24	0.03		469.24	0.51		469.24	0		469.24	90.52
562.65	146.44		562.65	0.61		562.65	35.36		474.59	0.03		474.59	0.47		474.59	2.38		474.59	97.16
568.3	148.72		568.3	1.21		568.3	37.36		480	0.03		480	0.51		480	2.38		480	101.9
574.02	151.46		574.02	1.21		574.02	38.64		485.47	0.03		485.47	0.51		485.47	2.38		485.47	107.11
579.79	149.63		579.79	1.21		579.79	41.64		491	0.03		491	0.56		491	2.38		491	112.8
585.63	152.83		585.63	1.21		585.63	43.18		496.59	0.03		496.59	0.51		496.59	2.38		496.59	115.64
591.53	155.56		591.53	1.21		591.53	43.91		502.25	0.03		502.25	0.47		502.25	2.38		502.25	117.54
597.49	161.95		597.49	1.21		597.49	47.64		507.97	0.03		507.97	0.47		507.97	2.38		507.97	121.33
603.51	161.95		603.51	1.21		603.51	49.91		513.76	0.03		513.76	0.47		513.76	2.38		513.76	127.49
609.6	161.04		609.6	1.21		609.6	52.45		519.61	0.03		519.61	0.47		519.61	2.38		519.61	131.75
615.75	159.67		615.75	1.21		615.75	53.27		525.52	0.03		525.52	0.47		525.52	2.38		525.52	136.02
621.97	160.13		621.97	1.21		621.97	56.82		531.51	0.03		531.51	0.37		531.51	4.75		531.51	139.34
628.26	163.78		628.26	1.21		628.26	61		537.56	0.03		537.56	0.42		537.56	4.75		537.56	148.34
634.61	168.79		634.61	1.21		634.61	63		543.68	0.03		543.68	0.42		543.68	4.75		543.68	151.66
641.03	166.06		641.03	1.21		641.03	66.27		549.86	0.03		549.86	0.42		549.86	4.75		549.86	159.72
647.52	170.16		647.52	1.21		647.52	69.45		556.12	0		556.12	0.42		556.12	4.75		556.12	166.35
654.08	166.06		654.08	1.21		654.08	72.18		562.45	0		562.45	0.42		562.45	4.75		562.45	175.83
660.7	168.79		660.7	1.21		660.7	73.91		568.85	0		568.85	0.37		568.85	4.75		568.85	183.89
667.4	168.79		667.4	1.21		667.4	74.55		575.32	0		575.32	0.33		575.32	4.75		575.32	189.1
674.17	171.99		674.17	1.21		674.17	77.82		581.87	0		581.87	0.33		581.87	4.75		581.87	193.36
681.02	176.09		681.02	1.21		681.02	80.91		588.48	0		588.48	0.42		588.48	4.75		588.48	200.47
687.93	178.83		687.93	1.21		687.93	84.64		595.18	0.03		595.18	0.37		595.18	4.75		595.18	207.11
694.92	184.76		694.92	0.61		694.92	87		601.94	0.03		601.94	0.33		601.94	4.75		601.94	211.85
701.99	189.32		701.99	0		701.99	90.18		608.79	0.03		608.79	0.33		608.79	4.75		608.79	220.38
709.13	191.15		709.13	0		709.13	93.64		615.71	0.03		615.71	0.37		615.71	4.75		615.71	227.49
716.35	197.53		716.35	0		716.35	96.45		622.71	0.03		622.71	0.37		622.71	4.75		622.71	234.12
723.65	207.57		723.65	0		723.65	99.18		629.79	0.07		629.79	0.42		629.79	4.75		629.79	243.6
731.02	206.66		731.02	0.61		731.02	103.09		636.95	0.07		636.95	0.56		636.95	4.75		636.95	254.5
738.48	210.31		738.48	0.61		738.48	107.18		644.19	0.07		644.19	0.51		644.19	4.75		644.19	262.09
746.01	215.33		746.01	0.61		746.01	112.64		651.51	0.07		651.51	0.47		651.51	4.75		651.51	266.82
753.63	220.34		753.63	0.61		753.63	115.45		658.91	0.1		658.91	0.61		658.91	4.75		658.91	272.04
761.33	228.56		761.33	0.61		761.33	117		666.4	0.1		666.4	0.61		666.4	4.75		666.4	281.99
769.11	230.84		769.11	0.61		769.11	121.36		673.97	0.1		673.97	0.61		673.97	4.75		673.97	290.05
776.98	234.94		776.98	0.61		776.98	124		681.62	0.1		681.62	0.61		681.62	4.75		681.62	296.21
784.93	235.85		784.93	0.61		784.93	124.45		689.36	0.1		689.36	0.65		689.36	4.75		689.36	305.69
792.97	244.07		792.97	0.61		792.97	129.64		697.19	0.1		697.19	0.79		697.19	4.75		697.19	310.43
801.1	250		801.1	0.61		801.1	133.91		705.11	0.1		705.11	0.79		705.11	4.75		705.11	314.69
809.31	258.21		809.31	0.61		809.31	136.27		713.12	0.1		713.12	0.93		713.12	4.75		713.12	324.17
817.61	257.3		817.61	0.61		817.61	140		721.22	0.1		721.22	0.93		721.22	4.75		721.22	337.91
826	261.86		826	0.61		826	144.82		729.4	0.1		729.4	0.98		729.4	4.75		729.4	346.45
834.49	267.33		834.49	0.61		834.49	148.18		737.68	0.1		737.68	0.98		737.68	4.75		737.68	355.92
843.07	270.98		843.07	0.61		843.07	152.36		746.06	0.14		746.06	0.98		746.06	4.75		746.06	363.03
851.74	269.61		851.74	0.61		851.74	158.27		754.53	0.17		754.53	1.16		754.53	2.38		754.53	372.99
860.5	269.16		860.5	0.61		860.5	163.64		763.09	0.17		763.09	1.21		763.09	2.38		763.09	381.99
869.36	269.61		869.36	0.61		869.36	169.45		771.75	0.17		771.75	1.49		771.75	2.38		771.75	392.42
878.32	271.44		878.32	0.61		878.32	174.36		780.51	0.17		780.51	1.58		780.51	2.38		780.51	399.05
887.37	276		887.37	1.21		887.37	178.09		789.36	0.21		789.36	1.58		789.36	2.38		789.36	409
896.52	271.44		896.52	1.21		896.52	182.45		798.32	0.21		798.32	1.77		798.32	2.38		798.32	417.06
905.78	274.63		905.78	0.61		905.78	187.91		807.38	0.21		807.38	1.82		807.38	2.38		807.38	428.91
915.13	273.26		915.13	0.61		915.13	192.27		816.54	0.21		816.54	1.91		816.54	2.38		816.54	436.49
924.59	271.44		924.59	0.61		924.59	198.36		825.8	0.17		825.8	2.09		825.8	2.38		825.8	453.08
934.14	270.07		934.14	1.21		934.14	201.82		835.17	0.24		835.17	2.09		835.17	2.38		835.17	472.51
943.81	263.68		943.81	1.21		943.81	206.73		844.64	0.24		844.64	2.19		844.64	0		844.64	481.99
953.58	262.31		953.58	1.21		953.58	211.45		854.22	0.24		854.22	2.14		854.22	0		854.22	491
963.46	263.68		963.46	2.42		963.46	212.73		863.9	0.24		863.9	2.28		863.9	0		863.9	509.95
973.44	260.49		973.44	2.42		973.44	216		873.7	0.21		873.7	2.37		873.7	0		873.7	516.59
983.53	255.93		983.53	2.42		983.53	220.73		883.61	0.21		883.61	2.42		883.61	0		883.61	524.17
993.74	253.19		993.74	2.42		993.74	222.82		893.62	0.21		893.62	2.56		893.62	0		893.62	528.44
1004.06	246.35		1004.06	2.42		1004.06	225		903.76	0.28		903.76	2.7		903.76	0		903.76	539.81
1014.49	243.61		1014.49	2.42		1014.49	228.09		914	0.28		914	2.79		914	0		914	549.29
1025.03	239.5		1025.03	2.42		1025.03	233.64		924.36	0.31		924.36	2.84		924.36	0		924.36	560.66
1035.69	235.4		1035.69	2.42		1035.69	233.36		934.84	0.34		934.84	2.89		934.84	0		934.84	571.56
1046.47	232.2		1046.47	2.42		1046.47	236.09		945.43	0.38		945.43	3.12		945.43	0		945.43	581.99
1057.37	229.92		1057.37	2.42		1057.37	237		956.15	0.38		956.15	3.21		956.15	0		956.15	588.15
1068.38	230.84		1068.38	2.42		1068.38	237.64		966.98	0.45		966.98	3.17		966.98	0		966.98	594.31
1079.52	229.92		1079.52	2.42		1079.52	243.18		977.94	0.48		977.94	3.3		977.94	0		977.94	600.95
1090.78	229.01		1090.78	2.42		1090.78	244.45		989.02	0.48		989.02	3.35		989.02	2.38		989.02	612.8
1102.16	229.92		1102.16	1.82		1102.16	244.73		1000.23	0.52		1000.23	3.49		1000.23	2.38		1000.23	622.27
1113.67	225.82		1113.67	3.03		1113.67	246.82		1011.56	0.52		1011.56	3.63		1011.56	4.75		1011.56	634.12
1125.31	223.08		1125.31	3.63		1125.31	250.64		1023.02	0.52		1023.02	3.72		1023.02	4.75		1023.02	638.86
1137.07	220.34		1137.07	3.63		1137.07	249.64		1034.61	0.52		1034.61	3.72		1034.61	4.75		1034.61	646.92
1148.97	217.15		1148.97	3.63		1148.97	249.27		1046.33	0.48		1046.33	3.68		1046.33	4.75		1046.33	650.24
1160.99	213.96		1160.99	3.03		1160.99	253.91		1058.18	0.59		1058.18	3.86		1058.18	7.13		1058.18	663.98
1173.15	213.96		1173.15	3.03		1173.15	258.73		1070.17	0.59		1070.17	3.77		1070.17	7.13		1070.17	676.3
1185.44	215.78		1185.44	3.03		1185.44	259.27		1082.29	0.62		1082.29	3.82		1082.29	9.5		1082.29	690.52
1197.87	213.5		1197.87	1.82		1197.87	261.64		1094.54	0.66		1094.54	4.24		1094.54	9.5		1094.54	701.9
1210.43	215.78		1210.43	1.82		1210.43	263.27		1106.94	0.69		1106.94	4.47		1106.94	9.5		1106.94	704.74
1223.14	216.69		1223.14	1.82		1223.14	265.36		1119.47	0.69		1119.47	4.56		1119.47	9.5		1119.47	711.85
1235.98	218.52		1235.98	1.82		1235.98	269.64		1132.15	0.69		1132.15	4.65		1132.15	9.5		1132.15	720.38
1248.97	220.8		1248.97	1.82		1248.97	271.45		1144.97	0.76		1144.97	4.61		1144.97	9.5		1144.97	727.49
1262.1	220.34		1262.1	1.82		1262.1	271.09		1157.93	0.72		1157.93	4.98		1157.93	9.5		1157.93	747.39
1275.37	221.26		1275.37	1.82		1275.37	275.91		1171.04	0.86		1171.04	5.07		1171.04	9.5		1171.04	756.4
1288.79	219.89		1288.79	1.82		1288.79	276.09		1184.3	0.97		1184.3	5.49		1184.3	9.5		1184.3	755.92
1302.36	220.34		1302.36	1.82		1302.36	276		1197.7	0.97		1197.7	5.54		1197.7	9.5		1197.7	763.03
1316.08	219.89		1316.08	1.82		1316.08	273.82		1211.26	1.03		1211.26	5.82		1211.26	9.5		1211.26	774.88
1329.96	216.24		1329.96	1.82		1329.96	275.64		1224.97	1.1		1224.97	6.19		1224.97	9.5		1224.97	776.3
1343.98	210.76		1343.98	1.82		1343.98	275.18		1238.83	1.24		1238.83	6.38		1238.83	9.5		1238.83	784.83
1358.16	207.57		1358.16	1.82		1358.16	270		1252.85	1.24		1252.85	6.66		1252.85	11.88		1252.85	790.05
1372.5	200.73		1372.5	1.82		1372.5	269.82		1267.03	1.34		1267.03	6.75		1267.03	11.88		1267.03	797.16
1387	200.73		1387	0.61		1387	266.55		1281.37	1.31		1281.37	6.89		1281.37	11.88		1281.37	799.53
1401.66	198.45		1401.66	0		1401.66	265.82		1295.87	1.34		1295.87	7.07		1295.87	11.88		1295.87	807.58
1416.48	198.45		1416.48	0		1416.48	267.55		1310.53	1.34		1310.53	6.98		1310.53	11.88		1310.53	817.54
1431.46	196.62		1431.46	0		1431.46	265.82		1325.36	1.45		1325.36	7.26		1325.36	11.88		1325.36	827.01
1446.61	194.8		1446.61	0		1446.61	262.18		1340.36	1.45		1340.36	7.59		1340.36	11.88		1340.36	827.49
1461.93	191.6		1461.93	0		1461.93	261.55		1355.52	1.45		1355.52	7.82		1355.52	11.88		1355.52	835.07
1477.42	186.13		1477.42	0		1477.42	260.82		1370.86	1.59		1370.86	8.1		1370.86	11.88		1370.86	845.5
1493.09	183.39		1493.09	0		1493.09	261		1386.37	1.62		1386.37	8.56		1386.37	11.88		1386.37	854.98
1508.92	177.92		1508.92	0		1508.92	259.09		1402.05	1.66		1402.05	8.98		1402.05	11.88		1402.05	863.03
1524.93	173.36		1524.93	0.61		1524.93	260.64		1417.91	1.76		1417.91	9.17		1417.91	11.88		1417.91	876.3
1541.12	165.6		1541.12	0.61		1541.12	258.64		1433.95	1.83		1433.95	9.54		1433.95	11.88		1433.95	880.57
1557.49	161.49		1557.49	0.61		1557.49	260		1450.17	1.9		1450.17	9.77		1450.17	11.88		1450.17	891
1574.04	160.13		1574.04	0.61		1574.04	258.36		1466.57	1.86		1466.57	9.87		1466.57	11.88		1466.57	891.94
1590.78	160.13		1590.78	0.61		1590.78	253.45		1483.16	1.97		1483.16	10.24		1483.16	11.88		1483.16	901.9
1607.7	155.11		1607.7	0.61		1607.7	252.64		1499.93	1.97		1499.93	10.61		1499.93	14.25		1499.93	901.9
1624.81	149.18		1624.81	0.61		1624.81	252.55		1516.89	2.07		1516.89	10.89		1516.89	14.25		1516.89	918.48
1642.11	144.16		1642.11	0.61		1642.11	248		1534.05	2.21		1534.05	10.89		1534.05	14.25		1534.05	914.69
1659.61	143.25		1659.61	0.61		1659.61	245.82		1551.39	2.31		1551.39	11.4		1551.39	14.25		1551.39	917.54
1677.29	143.7		1677.29	0.61		1677.29	243.82		1568.93	2.45		1568.93	11.54		1568.93	11.88		1568.93	933.65
1695.18	142.79		1695.18	0.61		1695.18	240		1586.68	2.52		1586.68	11.78		1586.68	11.88		1586.68	937.91
1713.26	141.88		1713.26	0.61		1713.26	239.27		1604.62	2.62		1604.62	11.92		1604.62	9.5		1604.62	950.24
1731.55	140.05		1731.55	0.61		1731.55	237.73		1622.76	2.48		1622.76	12.19		1622.76	11.88		1622.76	954.98
1750.03	137.77		1750.03	0.61		1750.03	236.18		1641.1	2.52		1641.1	12.85		1641.1	11.88		1641.1	954.98
1768.73	132.75		1768.73	0.61		1768.73	236		1659.66	2.59		1659.66	13.17		1659.66	11.88		1659.66	954.5
1787.63	131.39		1787.63	0.61		1787.63	236.55		1678.42	2.69		1678.42	13.22		1678.42	9.5		1678.42	959.72
1806.75	129.56		1806.75	0.61		1806.75	233.73		1697.39	2.79		1697.39	13.22		1697.39	9.5		1697.39	974.41
1826.07	130.47		1826.07	0.61		1826.07	231.64		1716.58	2.69		1716.58	13.45		1716.58	7.13		1716.58	969.19
1845.62	128.19		1845.62	0.61		1845.62	232.27		1735.99	2.69		1735.99	13.59		1735.99	7.13		1735.99	970.14
1865.38	125.45		1865.38	0.61		1865.38	231.09		1755.61	2.69		1755.61	13.68		1755.61	7.13		1755.61	972.51
1885.36	123.17		1885.36	0.61		1885.36	226.36		1775.45	2.79		1775.45	14.48		1775.45	7.13		1775.45	979.62
1905.56	121.35		1905.56	0		1905.56	223.91		1795.52	2.93		1795.52	14.75		1795.52	7.13		1795.52	984.83
1925.99	120.89		1925.99	0		1925.99	218.73		1815.81	3.1		1815.81	15.08		1815.81	7.13		1815.81	991
1946.65	119.98		1946.65	0.61		1946.65	216		1836.33	3.17		1836.33	15.55		1836.33	7.13		1836.33	997.63
1967.53	116.33		1967.53	0.61		1967.53	211.82		1857.09	3.34		1857.09	15.59		1857.09	7.13		1857.09	1000
1988.66	109.94		1988.66	0.61		1988.66	207.27		1878.07	3.38		1878.07	15.92		1878.07	9.5		1878.07	992.42
2010.01	107.66		2010.01	0.61		2010.01	204		1899.3	3.59		1899.3	15.92		1899.3	9.5		1899.3	990.05
2031.61	105.84		2031.61	0.61		2031.61	202.27		1920.76	3.69		1920.76	16.1		1920.76	11.88		1920.76	984.83
2053.44	104.47		2053.44	0.61		2053.44	202.27		1942.46	3.76		1942.46	16.24		1942.46	14.25		1942.46	976.78
2075.52	100.36		2075.52	0.61		2075.52	198.64		1964.41	3.83		1964.41	16.52		1964.41	16.63		1964.41	978.2
2097.85	97.17		2097.85	0.61		2097.85	195.82		1986.61	3.86		1986.61	16.85		1986.61	14.25		1986.61	967.77
2120.42	92.15		2120.42	0.61		2120.42	194.27		2009.05	4.14		2009.05	17.13		2009.05	16.63		2009.05	957.35
2143.25	87.59		2143.25	0.61		2143.25	195.45		2031.75	4.28		2031.75	17.83		2031.75	16.63		2031.75	954.5
2166.34	83.03		2166.34	0.61		2166.34	196.27		2054.71	4.38		2054.71	17.73		2054.71	16.63		2054.71	953.08
2189.68	80.75		2189.68	0.61		2189.68	193.55		2077.92	4.48		2077.92	17.73		2077.92	16.63		2077.92	960.66
2213.28	79.38		2213.28	0.61		2213.28	193.36		2101.4	4.48		2101.4	17.59		2101.4	16.63		2101.4	961.61
2237.15	75.73		2237.15	0.61		2237.15	191.09		2125.14	4.59		2125.14	17.92		2125.14	19		2125.14	964.46
2261.28	75.73		2261.28	0.61		2261.28	189.55		2149.14	4.59		2149.14	18.06		2149.14	19		2149.14	954.03
2285.68	72.08		2285.68	0.61		2285.68	188.27		2173.42	4.66		2173.42	18.34		2173.42	19		2173.42	962.56
2310.36	70.71		2310.36	0.61		2310.36	183.82		2197.97	4.72		2197.97	18.8		2197.97	19		2197.97	953.08
2335.31	66.6		2335.31	0.61		2335.31	182.27		2222.8	5		2222.8	19.22		2222.8	19		2222.8	942.65
2360.54	64.78		2360.54	0.61		2360.54	179.64		2247.91	5.17		2247.91	19.55		2247.91	19		2247.91	941.23
2386.05	62.5		2386.05	0.61		2386.05	178.45		2273.3	5.28		2273.3	19.18		2273.3	19		2273.3	929.38
2411.85	59.31		2411.85	0.61		2411.85	177		2298.98	5.45		2298.98	19.27		2298.98	19		2298.98	918.48
2437.94	56.11		2437.94	0		2437.94	174.82		2324.94	5.62		2324.94	19.78		2324.94	19		2324.94	910.43
2464.32	55.66		2464.32	0		2464.32	174.73		2351.2	5.62		2351.2	20.11		2351.2	19		2351.2	908.53
2490.99	55.66		2490.99	0		2490.99	174.73		2377.76	5.83		2377.76	20.25		2377.76	16.63		2377.76	910.9
2517.96	55.2		2517.96	0		2517.96	177.73		2404.61	6		2404.61	20.39		2404.61	19		2404.61	899.53
2545.24	52.92		2545.24	0		2545.24	175.36		2431.77	6.07		2431.77	20.85		2431.77	21.38		2431.77	904.27
2572.82	52.92		2572.82	0		2572.82	176.73		2459.23	6.41		2459.23	20.57		2459.23	21.38		2459.23	898.1
2600.71	54.29		2600.71	0		2600.71	177.45		2487	6.52		2487	21.22		2487	23.75		2487	903.79
2628.91	52.46		2628.91	0		2628.91	178.64		2515.08	6.48		2515.08	22.11		2515.08	23.75		2515.08	900.95
2657.43	51.09		2657.43	0		2657.43	181.36		2543.48	6.52		2543.48	22.48		2543.48	23.75		2543.48	892.89
2686.26	49.27		2686.26	0		2686.26	180.91		2572.21	6.34		2572.21	22.95		2572.21	21.38		2572.21	881.04
2715.42	48.81		2715.42	0		2715.42	180.82		2601.25	6.52		2601.25	23.13		2601.25	21.38		2601.25	872.51
2744.91	47.44		2744.91	0		2744.91	179.82		2630.62	6.55		2630.62	23.74		2630.62	21.38		2630.62	863.51
2774.73	45.62		2774.73	0		2774.73	182.55		2660.32	6.55		2660.32	23.92		2660.32	21.38		2660.32	864.93
2804.88	46.99		2804.88	0		2804.88	180.36		2690.36	6.79		2690.36	23.83		2690.36	21.38		2690.36	862.09
2835.36	44.25		2835.36	0		2835.36	178.09		2720.74	7.03		2720.74	24.34		2720.74	21.38		2720.74	863.03
2866.2	43.34		2866.2	0		2866.2	179.64		2751.46	6.97		2751.46	24.53		2751.46	21.38		2751.46	866.82
2897.37	41.06		2897.37	0		2897.37	174.82		2782.52	6.97		2782.52	24.99		2782.52	21.38		2782.52	860.19
2928.9	39.23		2928.9	0		2928.9	174.82		2813.93	7.14		2813.93	25.13		2813.93	21.38		2813.93	867.77
2960.77	38.32		2960.77	0		2960.77	173.55		2845.7	7.31		2845.7	25.55		2845.7	21.38		2845.7	872.04
2993.01	39.23		2993.01	0		2993.01	169.27		2877.83	7.24		2877.83	25.74		2877.83	23.75		2877.83	870.62
3025.61	39.69		3025.61	0		3025.61	173.73		2910.32	7.24		2910.32	26.25		2910.32	23.75		2910.32	854.03
3058.57	39.23		3058.57	0		3058.57	174.55		2943.17	7.14		2943.17	26.53		2943.17	23.75		2943.17	850.24
3091.9	38.32		3091.9	0.61		3091.9	175.55		2976.4	7.21		2976.4	27.14		2976.4	21.38		2976.4	844.08
3125.61	36.5		3125.61	0.61		3125.61	175.09		3010	7.14		3010	27.28		3010	21.38		3010	835.55
3159.69	36.5		3159.69	0.61		3159.69	174.36		3043.97	7.1		3043.97	27.65		3043.97	19		3043.97	828.91
3194.16	35.58		3194.16	0.61		3194.16	173.91		3078.33	6.9		3078.33	27.69		3078.33	16.63		3078.33	818.96
3229.01	35.58		3229.01	0.61		3229.01	173.18		3113.08	6.79		3113.08	28.25		3113.08	14.25		3113.08	821.8
3264.26	31.93		3264.26	0.61		3264.26	174.64		3148.22	6.83		3148.22	28.44		3148.22	14.25		3148.22	820.85
3299.89	31.93		3299.89	0.61		3299.89	174.27		3183.75	6.83		3183.75	29.37		3183.75	11.88		3183.75	813.27
3335.93	31.02		3335.93	0.61		3335.93	172.55		3219.69	6.79		3219.69	29.04		3219.69	11.88		3219.69	808.06
3372.38	31.02		3372.38	0.61		3372.38	174.82		3256.03	7		3256.03	29		3256.03	11.88		3256.03	814.22
3409.23	29.65		3409.23	0.61		3409.23	172.27		3292.78	7.14		3292.78	29.28		3292.78	11.88		3292.78	808.53
3446.5	27.83		3446.5	0.61		3446.5	173.09		3329.94	7.14		3329.94	29.79		3329.94	11.88		3329.94	799.53
3484.18	27.83		3484.18	0.61		3484.18	172.36		3367.53	7.28		3367.53	30.11		3367.53	9.5		3367.53	784.36
3522.29	27.37		3522.29	0.61		3522.29	170.82		3405.53	7.31		3405.53	30.44		3405.53	9.5		3405.53	774.88
3560.82	26		3560.82	0.61		3560.82	170.09		3443.97	7.1		3443.97	30.72		3443.97	9.5		3443.97	765.88
3599.79	25.55		3599.79	0.61		3599.79	170.18		3482.83	7.14		3482.83	30.58		3482.83	9.5		3482.83	759.24
3639.19	25.55		3639.19	0.61		3639.19	168.64		3522.14	7.38		3522.14	30.63		3522.14	9.5		3522.14	747.87
3679.04	25.09		3679.04	0.61		3679.04	167.18		3561.89	7.76		3561.89	30.77		3561.89	9.5		3561.89	738.39
3719.33	24.63		3719.33	0.61		3719.33	166.91		3602.08	7.86		3602.08	31.28		3602.08	9.5		3602.08	736.49
3760.08	21.44		3760.08	0.61		3760.08	170		3642.73	8		3642.73	31.42		3642.73	9.5		3642.73	731.75
3801.28	19.62		3801.28	1.21		3801.28	169.45		3683.84	8.28		3683.84	31.93		3683.84	9.5		3683.84	721.33
3842.95	20.07		3842.95	1.82		3842.95	169.55		3725.41	8.52		3725.41	32.63		3725.41	11.88		3725.41	715.17
3885.08	19.62		3885.08	1.21		3885.08	166.45		3767.45	8.59		3767.45	32.72		3767.45	11.88		3767.45	709
3927.69	18.7		3927.69	1.21		3927.69	167.82		3809.96	8.72		3809.96	33		3809.96	9.5		3809.96	706.64
3970.78	15.97		3970.78	1.21		3970.78	166		3852.95	8.62		3852.95	33.33		3852.95	9.5		3852.95	701.9
4014.35	15.51		4014.35	1.21		4014.35	166.27		3896.43	8.66		3896.43	33.14		3896.43	14.25		3896.43	691.47
4058.41	14.6		4058.41	1.21		4058.41	165.82		3940.39	8.72		3940.39	33.19		3940.39	11.88		3940.39	685.78
4102.96	14.14		4102.96	1.21		4102.96	165.73		3984.85	9.03		3984.85	33.65		3984.85	14.25		3984.85	672.99
4148.02	12.77		4148.02	1.21		4148.02	168		4029.81	9.45		4029.81	34.07		4029.81	14.25		4029.81	662.09
4193.58	13.69		4193.58	1.21		4193.58	166.82		4075.28	9.97		4075.28	34.12		4075.28	14.25		4075.28	657.35
4239.65	13.23		4239.65	1.21		4239.65	164.27		4121.27	10.38		4121.27	33.98		4121.27	16.63		4121.27	654.98
4286.24	13.23		4286.24	1.21		4286.24	162.73		4167.76	10.79		4167.76	34.44		4167.76	16.63		4167.76	645.97
4333.36	13.69		4333.36	1.21		4333.36	160.09		4214.79	11		4214.79	34.49		4214.79	16.63		4214.79	639.81
4381	12.32		4381	1.21		4381	160.55		4262.34	11.31		4262.34	34.44		4262.34	16.63		4262.34	634.12
4429.18	11.86		4429.18	1.21		4429.18	159.09		4310.43	11.97		4310.43	34.77		4310.43	16.63		4310.43	628.91
4477.89	11.86		4477.89	1.21		4477.89	159.09		4359.06	12.17		4359.06	35.65		4359.06	16.63		4359.06	620.85
4527.16	11.86		4527.16	1.21		4527.16	159.18		4408.24	12.28		4408.24	35.47		4408.24	16.63		4408.24	611.85
4576.98	11.86		4576.98	1.21		4576.98	158.45		4457.97	12.38		4457.97	35.93		4457.97	16.63		4457.97	599.05
4627.36	11.4		4627.36	1.21		4627.36	157.91		4508.26	12.28		4508.26	36.07		4508.26	16.63		4508.26	591.47
4678.31	10.95		4678.31	1.21		4678.31	154.09		4559.12	12.38		4559.12	36.63		4559.12	14.25		4559.12	583.89
4729.83	11.4		4729.83	1.82		4729.83	153.55		4610.55	12.93		4610.55	36.82		4610.55	14.25		4610.55	572.51
4781.93	11.86		4781.93	1.21		4781.93	152.82		4662.57	12.72		4662.57	37.1		4662.57	16.63		4662.57	572.99
4834.61	11.4		4834.61	0.61		4834.61	154.64		4715.16	12.93		4715.16	37.24		4715.16	16.63		4715.16	567.77
4887.89	10.49		4887.89	1.21		4887.89	155.55		4768.35	13.21		4768.35	37.14		4768.35	19		4768.35	567.3
4941.76	10.95		4941.76	1.82		4941.76	155.27		4822.14	13.66		4822.14	37.24		4822.14	19		4822.14	559.72
4996.24	10.04		4996.24	1.82		4996.24	154.73		4876.54	13.79		4876.54	37.47		4876.54	19		4876.54	556.4
5051.33	10.04		5051.33	1.82		5051.33	153.36		4931.55	13.97		4931.55	37.24		4931.55	23.75		4931.55	554.98
5107.05	9.12		5107.05	1.82		5107.05	153.64		4987.18	14.21		4987.18	37.05		4987.18	23.75		4987.18	547.39
5163.38	9.12		5163.38	1.82		5163.38	154.36		5043.43	13.9		5043.43	37.28		5043.43	23.75		5043.43	541.23
5220.36	9.12		5220.36	1.82		5220.36	152.18		5100.32	14.24		5100.32	37.1		5100.32	23.75		5100.32	532.7
5277.97	8.21		5277.97	1.82		5277.97	153		5157.85	14.38		5157.85	37.14		5157.85	23.75		5157.85	529.38
5336.23	7.76		5336.23	1.82		5336.23	154.18		5216.03	14.69		5216.03	37.24		5216.03	23.75		5216.03	527.49
5395.14	7.76		5395.14	1.82		5395.14	154.36		5274.86	15.38		5274.86	37.61		5274.86	23.75		5274.86	518.01
5454.72	8.21		5454.72	1.82		5454.72	157.18		5334.36	15.76		5334.36	37.56		5334.36	23.75		5334.36	512.8
5514.97	9.12		5514.97	1.82		5514.97	156.82		5394.53	16.21		5394.53	37.98		5394.53	23.75		5394.53	513.27
5575.89	8.21		5575.89	2.42		5575.89	155		5455.38	16.31		5455.38	38.21		5455.38	23.75		5455.38	509
5637.5	7.76		5637.5	2.42		5637.5	152.91		5516.91	16.34		5516.91	38.4		5516.91	26.13		5516.91	502.37
5699.81	6.84		5699.81	2.42		5699.81	153.73		5579.13	16.31		5579.13	38.12		5579.13	28.5		5579.13	490.05
5762.81	6.39		5762.81	3.63		5762.81	153.27		5642.06	16.66		5642.06	38.31		5642.06	28.5		5642.06	489.57
5826.52	6.39		5826.52	4.24		5826.52	151.27		5705.69	16.83		5705.69	39.19		5705.69	28.5		5705.69	484.36
5890.95	7.3		5890.95	4.84		5890.95	154		5770.04	16.69		5770.04	38.77		5770.04	28.5		5770.04	474.41
5956.1	6.84		5956.1	4.24		5956.1	155		5835.12	17		5835.12	38.68		5835.12	28.5		5835.12	471.56
6021.99	6.39		6021.99	4.24		6021.99	153.45		5900.93	17.28		5900.93	39.14		5900.93	28.5		5900.93	465.88
6088.61	5.47		6088.61	4.84		6088.61	151.55		5967.48	17.17		5967.48	39.19		5967.48	28.5		5967.48	464.45
6155.99	5.47		6155.99	5.45		6155.99	146.55		6034.78	17.62		6034.78	38.96		6034.78	30.88		6034.78	462.09
6224.12	5.47		6224.12	4.84		6224.12	144.64		6102.84	18.31		6102.84	39.61		6102.84	28.5		6102.84	450.24
6293.03	5.47		6293.03	5.45		6293.03	145.64		6171.67	18.76		6171.67	40.26		6171.67	26.13		6171.67	444.08
6362.7	5.02		6362.7	6.66		6362.7	146.55		6241.27	19.07		6241.27	40.59		6241.27	26.13		6241.27	445.5
6433.16	5.02		6433.16	7.26		6433.16	145.64		6311.66	19.52		6311.66	40.77		6311.66	23.75		6311.66	441.71
6504.41	5.02		6504.41	7.26		6504.41	144.55		6382.84	19.52		6382.84	41.15		6382.84	26.13		6382.84	436.49
6576.47	4.56		6576.47	7.87		6576.47	143.73		6454.82	20.14		6454.82	40.91		6454.82	28.5		6454.82	435.07
6649.33	4.56		6649.33	7.87		6649.33	142.18		6527.61	20.24		6527.61	41.42		6527.61	28.5		6527.61	431.28
6723.01	4.56		6723.01	8.47		6723.01	140.18		6601.22	20.66		6601.22	42.03		6601.22	28.5		6601.22	425.12
6797.52	4.11		6797.52	9.08		6797.52	140.18		6675.66	20.97		6675.66	42.45		6675.66	28.5		6675.66	418.96
6872.88	3.19		6872.88	9.68		6872.88	141.18		6750.95	21.48		6750.95	42.26		6750.95	28.5		6750.95	409.95
6949.07	2.28		6949.07	10.29		6949.07	141.82		6827.08	21.86		6827.08	42.77		6827.08	30.88		6827.08	411.37
7026.13	1.82		7026.13	10.89		7026.13	140.82		6904.06	22.38		6904.06	43.47		6904.06	33.25		6904.06	401.42
7104.05	2.28		7104.05	11.5		7104.05	139.27		6981.92	23.17		6981.92	44.36		6981.92	33.25		6981.92	394.31
7182.86	2.74		7182.86	11.5		7182.86	135.91		7060.65	23.55		7060.65	44.45		7060.65	33.25		7060.65	388.63
7262.54	3.19		7262.54	10.29		7262.54	134		7140.27	23.76		7140.27	45.71		7140.27	33.25		7140.27	387.2
7343.13	3.19		7343.13	10.89		7343.13	134.36		7220.78	23.86		7220.78	46.5		7220.78	35.63		7220.78	383.89
7424.61	2.28		7424.61	10.89		7424.61	133.73		7302.21	23.93		7302.21	47.01		7302.21	38		7302.21	380.57
7507.02	2.28		7507.02	10.89		7507.02	134.27		7384.55	24.9		7384.55	47.34		7384.55	35.63		7384.55	371.09
7590.36	2.28		7590.36	11.5		7590.36	133.27		7467.81	24.9		7467.81	47.57		7467.81	38		7467.81	373.46
7674.63	2.28		7674.63	11.5		7674.63	131		7552.02	25.28		7552.02	48.17		7552.02	35.63		7552.02	371.56
7759.85	2.28		7759.85	10.29		7759.85	129.91		7637.18	26.03		7637.18	48.83		7637.18	40.38		7637.18	362.09
7846.03	1.82		7846.03	11.5		7846.03	127.18		7723.29	26.34		7723.29	49.76		7723.29	42.76		7723.29	356.4
7933.18	1.82		7933.18	11.5		7933.18	126.82		7810.38	26.52		7810.38	50.27		7810.38	38		7810.38	356.4
8021.31	1.82		8021.31	10.89		8021.31	124.91		7898.44	26.76		7898.44	50.17		7898.44	40.38		7898.44	356.4
8110.43	1.82		8110.43	11.5		8110.43	125.45		7987.5	27.45		7987.5	51.2		7987.5	42.76		7987.5	351.66
8200.55	1.82		8200.55	12.71		8200.55	126.73		8077.56	27.72		8077.56	52.13		8077.56	47.51		8077.56	349.76
8291.7	2.74		8291.7	12.11		8291.7	122.55		8168.64	28.38		8168.64	52.46		8168.64	47.51		8168.64	345.02
8383.86	2.74		8383.86	12.11		8383.86	120.55		8260.75	28.79		8260.75	52.6		8260.75	52.26		8260.75	341.71
8477.06	2.74		8477.06	12.11		8477.06	117.64		8353.89	28.83		8353.89	53.39		8353.89	52.26		8353.89	334.6
8571.31	3.19		8571.31	12.11		8571.31	115.55		8448.07	29.03		8448.07	53.9		8448.07	52.26		8448.07	327.01
8666.63	3.19		8666.63	13.32		8666.63	114.27		8543.33	29.45		8543.33	54.13		8543.33	52.26		8543.33	318.01
8763.01	3.19		8763.01	12.71		8763.01	112.64		8639.65	30.21		8639.65	54.46		8639.65	52.26		8639.65	314.69
8860.48	3.19		8860.48	12.11		8860.48	110.64		8737.06	30.45		8737.06	54.88		8737.06	52.26		8737.06	309
8959.05	2.74		8959.05	11.5		8959.05	109.55		8835.57	30.83		8835.57	54.92		8835.57	49.88		8835.57	302.37
9058.72	2.28		9058.72	11.5		9058.72	110.27		8935.19	31.28		8935.19	55.95		8935.19	49.88		8935.19	298.1
9159.53	1.82		9159.53	11.5		9159.53	109.36		9035.93	31.97		9035.93	56.18		9035.93	49.88		9035.93	297.16
9261.46	1.37		9261.46	10.89		9261.46	106.55		9137.8	32.59		9137.8	56.13		9137.8	52.26		9137.8	289.57
9364.54	1.37		9364.54	10.89		9364.54	107.27		9240.83	32.86		9240.83	56.5		9240.83	52.26		9240.83	285.31
9468.78	1.37		9468.78	10.89		9468.78	108.45		9345.01	33.1		9345.01	57.11		9345.01	52.26		9345.01	282.94
9574.2	1.37		9574.2	10.29		9574.2	106.82		9450.37	32.97		9450.37	57.67		9450.37	52.26		9450.37	279.15
9680.79	1.37		9680.79	9.68		9680.79	107.27		9556.92	33.31		9556.92	57.67		9556.92	52.26		9556.92	276.3
9788.6	1.37		9788.6	9.68		9788.6	107.55		9664.66	33.69		9664.66	56.97		9664.66	52.26		9664.66	267.77
9897.61	1.82		9897.61	9.68		9897.61	105.73		9773.62	34.38		9773.62	57.53		9773.62	54.63		9773.62	267.3
10007.9	1.82		10007.9	9.08		10007.9	105.82		9883.81	34.83		9883.81	57.02		9883.81	54.63		9883.81	263.03
10119.3	1.82		10119.3	8.47		10119.3	105.73		9995.24	35		9995.24	56.97		9995.24	54.63		9995.24	260.19
10232.1	1.82		10232.1	9.08		10232.1	102.64		10107.9	35.38		10107.9	56.97		10107.9	54.63		10107.9	256.4
10346.1	1.82		10346.1	8.47		10346.1	101.09		10221.9	35.03		10221.9	57.25		10221.9	54.63		10221.9	255.45
10461.4	0.91		10461.4	8.47		10461.4	99.36		10337.1	35.86		10337.1	57.81		10337.1	54.63		10337.1	249.76
10578	0.91		10578	8.47		10578	96.64		10453.6	36.24		10453.6	57.99		10453.6	57.01		10453.6	249.76
10695.9	0.91		10695.9	7.87		10695.9	94.64		10571.5	36.52		10571.5	58.09		10571.5	57.01		10571.5	244.55
10815.1	0.46		10815.1	7.26		10815.1	95.45		10690.7	37.17		10690.7	58.74		10690.7	61.76		10690.7	241.71
10935.7	0.46		10935.7	5.45		10935.7	93.73		10811.2	37.62		10811.2	58.97		10811.2	61.76		10811.2	237.91
11057.6	0.46		11057.6	6.05		11057.6	93.55		10933.1	38.34		10933.1	59.11		10933.1	59.38		10933.1	233.65
11180.9	0.91		11180.9	6.05		11180.9	93.36		11056.3	39		11056.3	59.53		11056.3	66.51		11056.3	231.75
11305.6	1.37		11305.6	6.05		11305.6	91.64		11181	39.38		11181	59.95		11181	66.51		11181	230.33
11431.7	1.37		11431.7	6.66		11431.7	89.64		11307	39.69		11307	60.04		11307	68.88		11307	223.22
11559.2	1.37		11559.2	6.66		11559.2	90.45		11434.5	40.38		11434.5	60.46		11434.5	76.01		11434.5	218.96
11688.1	1.37		11688.1	6.05		11688.1	89.36		11563.4	41.14		11563.4	60.37		11563.4	78.38		11563.4	219.43
11818.5	1.82		11818.5	5.45		11818.5	91		11693.7	41.66		11693.7	60.28		11693.7	85.51		11693.7	216.59
11950.4	1.82		11950.4	5.45		11950.4	89.55		11825.6	42.52		11825.6	60.74		11825.6	85.51		11825.6	217.54
12083.8	1.82		12083.8	6.05		12083.8	87.91		11958.9	42.83		11958.9	61.72		11958.9	90.26		11958.9	215.17
12218.6	1.82		12218.6	6.05		12218.6	86.36		12093.7	43.59		12093.7	61.16		12093.7	85.51		12093.7	218.01
12355	1.82		12355	6.66		12355	84.91		12230	44.38		12230	61.76		12230	85.51		12230	217.06
12492.9	1.37		12492.9	5.45		12492.9	82.64		12367.9	45.21		12367.9	61.86		12367.9	87.89		12367.9	213.74
12632.4	1.37		12632.4	5.45		12632.4	80.91		12507.3	45.79		12507.3	61.9		12507.3	90.26		12507.3	207.11
12773.4	1.82		12773.4	5.45		12773.4	81.18		12648.3	46.34		12648.3	62.14		12648.3	95.01		12648.3	209
12916	1.82		12916	3.63		12916	80.36		12790.9	47.28		12790.9	62.23		12790.9	95.01		12790.9	207.11
13060.3	1.82		13060.3	4.24		13060.3	79.09		12935	48.31		12935	62.7		12935	97.39		12935	206.64
13206.1	1.82		13206.1	4.84		13206.1	78.73		13080.9	49.07		13080.9	63.86		13080.9	97.39		13080.9	206.64
13353.6	1.82		13353.6	4.84		13353.6	74.82		13228.3	49.1		13228.3	64.37		13228.3	97.39		13228.3	202.84
13502.8	1.82		13502.8	4.84		13502.8	74.27		13377.4	49.79		13377.4	64.37		13377.4	97.39		13377.4	203.32
13653.6	1.82		13653.6	4.84		13653.6	72.55		13528.2	50.03		13528.2	65.21		13528.2	99.76		13528.2	201.42
13806.1	1.82		13806.1	5.45		13806.1	70.36		13680.7	50.24		13680.7	65.21		13680.7	106.89		13680.7	200
13960.4	1.82		13960.4	4.84		13960.4	68.82		13834.9	51.14		13834.9	65.53		13834.9	109.26		13834.9	197.63
14116.4	1.37		14116.4	4.24		14116.4	67.18		13990.9	51.72		13990.9	65.39		13990.9	116.39		13990.9	194.79
14274.1	0.91		14274.1	4.84		14274.1	66.18		14148.6	52.69		14148.6	65.91		14148.6	121.14		14148.6	192.42
14433.6	0.91		14433.6	4.84		14433.6	63.82		14308	53.21		14308	65.72		14308	125.89		14308	191.94
14595	0.91		14595	4.84		14595	62.27		14469.3	53.86		14469.3	66		14469.3	128.27		14469.3	186.26
14758.1	0.91		14758.1	4.84		14758.1	59.55		14632.4	54.1		14632.4	65.67		14632.4	130.64		14632.4	186.26
14923.1	0.46		14923.1	4.84		14923.1	58.64		14797.4	54.48		14797.4	64.98		14797.4	130.64		14797.4	185.31
15089.9	0.46		15089.9	4.84		15089.9	58.27		14964.2	54.66		14964.2	65.16		14964.2	135.39		14964.2	183.41
15258.6	0.46		15258.6	4.84		15258.6	57		15132.8	55.1		15132.8	65.3		15132.8	140.14		15132.8	182.94
15429.2	0.46		15429.2	4.84		15429.2	56.82		15303.4	54.9		15303.4	64.84		15303.4	152.02		15303.4	181.52
15601.8	0.46		15601.8	4.24		15601.8	56.36		15475.9	55.38		15475.9	64.6		15475.9	154.39		15475.9	181.52
15776.2	0.46		15776.2	4.24		15776.2	55.64		15650.3	55.97		15650.3	65.35		15650.3	156.77		15650.3	178.67
15952.7	0.46		15952.7	4.24		15952.7	53.91		15826.8	56.55		15826.8	65.07		15826.8	161.52		15826.8	174.88
16131.1	0		16131.1	4.24		16131.1	52.27		16005.1	57.1		16005.1	64.84		16005.1	161.52		16005.1	172.99
16311.5	0		16311.5	4.24		16311.5	51.09		16185.5	57.66		16185.5	64.46		16185.5	161.52		16185.5	172.04
16494	0		16494	3.03		16494	50		16368	57.34		16368	63.77		16368	159.14		16368	166.82
16678.5	0.46		16678.5	3.03		16678.5	49.45		16552.5	58.41		16552.5	63.35		16552.5	161.52		16552.5	163.51
16865.1	0.46		16865.1	3.63		16865.1	48.27		16739	58.59		16739	63.91		16739	168.65		16739	157.82
17053.8	0.46		17053.8	4.24		17053.8	47.64		16927.7	59.66		16927.7	64		16927.7	168.65		16927.7	155.92
17244.7	0.46		17244.7	5.45		17244.7	47.64		17118.5	59.34		17118.5	63.49		17118.5	168.65		17118.5	152.13
17437.6	0.46		17437.6	4.84		17437.6	46		17311.5	59.07		17311.5	64.05		17311.5	180.52		17311.5	150.71
17632.8	0.46		17632.8	4.84		17632.8	44.36		17506.6	59.17		17506.6	64.14		17506.6	175.77		17506.6	149.29
17830.1	0.46		17830.1	4.84		17830.1	45.09		17703.9	59.28		17703.9	63.91		17703.9	175.77		17703.9	148.34
18029.7	0.46		18029.7	4.24		18029.7	45.82		17903.4	59		17903.4	63.58		17903.4	178.15		17903.4	146.92
18231.5	0.46		18231.5	3.63		18231.5	45.18		18105.2	59.69		18105.2	62.37		18105.2	173.4		18105.2	144.55
18435.6	0.46		18435.6	3.63		18435.6	44.55		18309.3	60.21		18309.3	62.23		18309.3	175.77		18309.3	143.13
18642	0.46		18642	3.63		18642	43.73		18515.7	60.07		18515.7	62.42		18515.7	171.02		18515.7	135.55
18850.7	0.46		18850.7	3.63		18850.7	42.45		18724.3	59.62		18724.3	61.07		18724.3	173.4		18724.3	130.33
19061.8	0.46		19061.8	4.24		19061.8	41.45		18935.4	59.93		18935.4	61.16		18935.4	168.65		18935.4	130.33
19275.2	0.46		19275.2	4.24		19275.2	40.55		19148.8	60.1		19148.8	60.46		19148.8	173.4		19148.8	128.44
19491.1	0.46		19491.1	4.24		19491.1	39.27		19364.6	60.03		19364.6	60.65		19364.6	173.4		19364.6	125.59
19709.4	0.46		19709.4	4.84		19709.4	39.82		19582.9	59.86		19582.9	60.14		19582.9	173.4		19582.9	126.07
19930.1	0.91		19930.1	4.84		19930.1	38.91		19803.6	59.45		19803.6	59.9		19803.6	168.65		19803.6	128.44
20153.3	0.91		20153.3	4.84		20153.3	37.55		20026.8	59.69		20026.8	59.81		20026.8	163.9		20026.8	125.59
20379.1	0.91		20379.1	5.45		20379.1	37.27		20252.5	60.21		20252.5	59.72		20252.5	163.9		20252.5	122.75
20607.4	0.91		20607.4	5.45		20607.4	36		20480.8	60.55		20480.8	59.53		20480.8	166.27		20480.8	122.75
20838.2	0.91		20838.2	5.45		20838.2	35.82		20711.6	60.86		20711.6	59.53		20711.6	166.27		20711.6	123.22
21071.7	0.46		21071.7	6.05		21071.7	35.73		20945	61		20945	59.16		20945	173.4		20945	121.8
21307.8	0.46		21307.8	6.05		21307.8	36		21181.1	60.93		21181.1	58.79		21181.1	175.77		21181.1	122.75
21546.5	0.46		21546.5	5.45		21546.5	35.91		21419.8	61.21		21419.8	58.41		21419.8	180.52		21419.8	119.91
21788	0.46		21788	4.24		21788	36		21661.2	60.97		21661.2	57.53		21661.2	178.15		21661.2	119.91
22032.1	0.46		22032.1	4.24		22032.1	35.27		21905.4	61.17		21905.4	57.39		21905.4	175.77		21905.4	117.06
22279	0.46		22279	4.24		22279	34.73		22152.2	61.1		22152.2	57.3		22152.2	171.02		22152.2	117.54
22528.7	0.46		22528.7	4.84		22528.7	35.09		22401.9	61.31		22401.9	56.97		22401.9	173.4		22401.9	121.33
22781.2	0.91		22781.2	5.45		22781.2	34.18		22654.4	61.41		22654.4	56.46		22654.4	178.15		22654.4	121.33
23036.5	0.91		23036.5	6.05		23036.5	32.91		22909.7	60.83		22909.7	56.18		22909.7	175.77		22909.7	121.8
23294.8	0.91		23294.8	6.66		23294.8	33.82		23167.9	60.45		23167.9	55.99		23167.9	178.15		23167.9	123.22
23555.9	0.91		23555.9	7.87		23555.9	33.45		23429	59.86		23429	54.88		23429	185.27		23429	123.22
23820	0.91		23820	8.47		23820	32.27		23693.1	60.45		23693.1	54.64		23693.1	182.9		23693.1	124.64
24087	0.91		24087	7.87		24087	31.27		23960.1	61.1		23960.1	54.04		23960.1	187.65		23960.1	123.22
24357	0.91		24357	7.26		24357	30.55		24230.1	61.45		24230.1	53.43		24230.1	180.52		24230.1	123.7
24630.1	0.91		24630.1	7.26		24630.1	29.64		24503.2	61.45		24503.2	52.97		24503.2	178.15		24503.2	122.27
24906.3	0.91		24906.3	7.26		24906.3	30		24779.4	61.48		24779.4	52.41		24779.4	175.77		24779.4	120.85
25185.6	0.46		25185.6	7.26		25185.6	29.09		25058.7	61.62		25058.7	52.04		25058.7	173.4		25058.7	120.85
25468	0.46		25468	7.87		25468	29.73		25341	61.76		25341	51.48		25341	180.52		25341	117.54
25753.6	0.46		25753.6	7.26		25753.6	29.73		25626.7	62.14		25626.7	51.39		25626.7	192.4		25626.7	116.59
26042.4	0.46		26042.4	7.26		26042.4	29.36		25915.5	62.62		25915.5	51.52		25915.5	197.15		25915.5	114.22
26334.5	0.46		26334.5	7.26		26334.5	27.82		26207.5	63.14		26207.5	50.55		26207.5	194.77		26207.5	116.11
26629.9	0.46		26629.9	7.26		26629.9	26.82		26502.9	63.17		26502.9	50.17		26502.9	194.77		26502.9	116.59
26928.6	0.46		26928.6	6.66		26928.6	26.09		26801.6	63.72		26801.6	49.43		26801.6	194.77		26801.6	112.32
27230.7	0.46		27230.7	6.66		27230.7	26.18		27103.6	64.07		27103.6	48.31		27103.6	199.52		27103.6	113.74
27536.1	0.46		27536.1	7.26		27536.1	25.82		27409.1	64.83		27409.1	47.89		27409.1	190.02		27409.1	113.27
27845	0.46		27845	7.26		27845	25.45		27718	65		27718	47.29		27718	192.4		27718	111.37
28157.4	0.46		28157.4	7.26		28157.4	24.91		28030.4	64.93		28030.4	47.15		28030.4	201.9		28030.4	108.06
28473.3	0.46		28473.3	7.87		28473.3	25		28346.2	64.62		28346.2	46.64		28346.2	201.9		28346.2	108.06
28792.8	0		28792.8	7.26		28792.8	22.91		28665.7	64.52		28665.7	46.08		28665.7	211.4		28665.7	105.21
29115.8	0		29115.8	6.66		29115.8	23.09		28988.8	64.52		28988.8	45.66		28988.8	213.78		28988.8	104.74
29442.5	0		29442.5	7.26		29442.5	22.64		29315.5	65.24		29315.5	45.24		29315.5	223.28		29315.5	102.84
29772.9	0		29772.9	7.87		29772.9	23.09		29645.8	65.79		29645.8	44.68		29645.8	230.4		29645.8	102.84
30107	0		30107	8.47		30107	22.91		29980	65.79		29980	44.31		29980	237.53		29980	99.53
30444.9	0.46		30444.9	8.47		30444.9	23.64		30317.8	65.59		30317.8	43.84		30317.8	242.28		30317.8	96.21
30786.6	0.46		30786.6	9.08		30786.6	22.91		30659.5	65.21		30659.5	43.38		30659.5	247.03		30659.5	95.26
31132.1	0.46		31132.1	11.5		31132.1	22.82		31005	64.76		31005	42.68		31005	268.41		31005	94.79
31481.5	0.46		31481.5	11.5		31481.5	22.27		31354.4	64.72		31354.4	42.22		31354.4	275.53		31354.4	94.31
31834.9	0.46		31834.9	11.5		31834.9	22.45		31707.8	64.41		31707.8	41.47		31707.8	275.53		31707.8	89.1
32192.2	0.46		32192.2	10.89		32192.2	21.91		32065.1	64.62		32065.1	40.35		32065.1	287.41		32065.1	89.57
32553.5	0.46		32553.5	10.89		32553.5	22.27		32426.5	64.14		32426.5	39.98		32426.5	289.79		32426.5	87.68
32919	0.46		32919	12.11		32919	21.27		32791.9	63.83		32791.9	39.1		32791.9	301.66		32791.9	85.31
33288.5	0.46		33288.5	12.71		33288.5	21.36		33161.4	63.31		33161.4	37.93		33161.4	304.04		33161.4	88.63
33662.3	0.46		33662.3	12.11		33662.3	21.73		33535.2	62.72		33535.2	36.82		33535.2	315.91		33535.2	86.73
34040.2	0.91		34040.2	12.71		34040.2	21.82		33913.1	62.1		33913.1	36.21		33913.1	323.04		33913.1	85.78
34422.3	0.91		34422.3	13.92		34422.3	22.36		34295.3	61.69		34295.3	35.42		34295.3	334.92		34295.3	82.94
34808.8	0.91		34808.8	13.32		34808.8	22.82		34681.8	61.45		34681.8	35.05		34681.8	337.29		34681.8	83.41
35199.7	0.91		35199.7	13.32		35199.7	23.73		35072.6	61.07		35072.6	34.58		35072.6	339.67		35072.6	84.83
35594.9	0.91		35594.9	13.32		35594.9	24.45		35467.8	60.38		35467.8	33.42		35467.8	339.67		35467.8	83.41
35994.6	0.91		35994.6	12.11		35994.6	24.36		35867.6	59.93		35867.6	32.26		35867.6	337.29		35867.6	85.31
36398.8	0.91		36398.8	13.32		36398.8	23.82		36271.8	58.83		36271.8	32.07		36271.8	344.42		36271.8	84.83
36807.6	0.91		36807.6	13.92		36807.6	24.64		36680.5	58.07		36680.5	31.7		36680.5	356.29		36680.5	83.41
37220.9	0.91		37220.9	17.55		37220.9	24.36		37093.9	57.28		37093.9	31.14		37093.9	349.17		37093.9	81.99
37638.9	0.91		37638.9	16.95		37638.9	25		37511.9	56.62		37511.9	30.86		37511.9	358.67		37511.9	81.52
38061.6	0.91		38061.6	20.58		38061.6	25		37934.6	55.55		37934.6	30.11		37934.6	353.92		37934.6	81.04
38489.1	0.46		38489.1	22.39		38489.1	25.55		38362.1	54.48		38362.1	29.28		38362.1	372.92		38362.1	79.15
38921.4	0.46		38921.4	23		38921.4	25.55		38794.4	53.86		38794.4	28.3		38794.4	380.05		38794.4	79.15
39358.6	0.46		39358.6	21.18		39358.6	24.91		39231.6	53.45		39231.6	28.07		39231.6	387.17		39231.6	76.78
39800.7	0.46		39800.7	21.18		39800.7	24.45		39673.7	53.28		39673.7	27.55		39673.7	401.43		39673.7	75.83
40247.8	0.46		40247.8	22.39		40247.8	25		40120.8	52.62		40120.8	26.72		40120.8	403.8		40120.8	76.3
40699.9	0.46		40699.9	23.61		40699.9	24.91		40573	51.9		40573	26.3		40573	396.67		40573	78.2
41157.1	0.46		41157.1	24.21		41157.1	25.64		41030.2	50.83		41030.2	25.18		41030.2	410.93		41030.2	78.67
41619.4	0.46		41619.4	25.42		41619.4	24.91		41492.5	50.17		41492.5	24.25		41492.5	427.55		41492.5	79.62
42087	0.46		42087	26.03		42087	26.18		41960.1	49.48		41960.1	23.5		41960.1	429.93		41960.1	80.09
42559.9	0.46		42559.9	27.24		42559.9	26.55		42433	48.9		42433	22.57		42433	429.93		42433	80.57
43038	0		43038	28.45		43038	26.18		42911.2	48.17		42911.2	21.88		42911.2	434.68		42911.2	80.57
43521.6	0		43521.6	27.84		43521.6	26.45		43394.7	48		43394.7	21.46		43394.7	441.81		43394.7	78.67
44010.6	0		44010.6	29.05		44010.6	27		43883.8	47.55		43883.8	20.62		43883.8	444.18		43883.8	78.67
44505.1	0		44505.1	33.29		44505.1	27.64		44378.3	46.93		44378.3	20.43		44378.3	437.05		44378.3	76.78
45005.1	0		45005.1	34.5		45005.1	27.82		44878.4	46.38		44878.4	19.87		44878.4	434.68		44878.4	76.78
45510.8	0		45510.8	38.13		45510.8	27.27		45384.1	45.55		45384.1	19.36		45384.1	434.68		45384.1	75.83
46022.3	0		46022.3	39.34		46022.3	27.91		45895.6	44.79		45895.6	18.94		45895.6	437.05		45895.6	73.93
46539.4	0		46539.4	41.16		46539.4	28.73		46412.7	43.97		46412.7	18.76		46412.7	437.05		46412.7	75.83
47062.5	0		47062.5	37.53		47062.5	30.27		46935.8	43.62		46935.8	18.25		46935.8	439.43		46935.8	73.93
47591.3	0		47591.3	38.13		47591.3	30.82		47464.7	43		47464.7	17.78		47464.7	446.56		47464.7	73.93
48126.2	0		48126.2	33.89		48126.2	30.91		47999.6	41.66		47999.6	17.08		47999.6	448.93		47999.6	73.46
48667.1	0		48667.1	36.32		48667.1	31.55		48540.5	41.07		48540.5	16.06		48540.5	448.93		48540.5	72.51
49214	0		49214	35.71		49214	32.27		49087.5	40.69		49087.5	15.78		49087.5	441.81		49087.5	71.56
49767.1	0		49767.1	39.95		49767.1	31.82		49640.6	40.28		49640.6	15.69		49640.6	451.31		49640.6	71.09
50326.5	0		50326.5	41.16		50326.5	32.09		50200	40.1		50200	14.94		50200	460.81		50200	71.56
50892.2	0		50892.2	42.97		50892.2	32.82		50765.7	39.59		50765.7	14.38		50765.7	446.56		50765.7	67.77
51464.2	0		51464.2	44.79		51464.2	34.18		51337.8	38.62		51337.8	13.82		51337.8	451.31		51337.8	67.3
52042.7	0		52042.7	49.63		52042.7	33.55		51916.3	38.1		51916.3	13.36		51916.3	453.68		51916.3	67.77
52627.7	0		52627.7	49.63		52627.7	33.36		52501.3	37.83		52501.3	12.99		52501.3	472.68		52501.3	68.25
53219.3	0		53219.3	52.05		53219.3	32.36		53093	37.48		53093	12.43		53093	472.68		53093	67.77
53817.6	0		53817.6	54.47		53817.6	31.82		53691.3	36.79		53691.3	12.29		53691.3	465.56		53691.3	66.35
54422.5	0.46		54422.5	55.08		54422.5	32.36		54296.3	36		54296.3	11.26		54296.3	477.43		54296.3	66.82
55034.3	0.46		55034.3	58.11		55034.3	32.73		54908.2	35.14		54908.2	10.29		54908.2	482.19		54908.2	67.3
55653.1	0.46		55653.1	61.13		55653.1	32.82		55526.9	34.45		55526.9	9.77		55526.9	494.06		55526.9	69.67
56278.8	0.46		56278.8	61.74		56278.8	34.64		56152.6	34		56152.6	9.4		56152.6	501.19		56152.6	69.67
56911.4	0.46		56911.4	64.16		56911.4	35.73		56785.4	33.28		56785.4	9.36		56785.4	510.69		56785.4	68.25
57551.3	0.46		57551.3	64.76		57551.3	36		57425.3	32.38		57425.3	9.31		57425.3	515.44		57425.3	67.77
58198.4	0.46		58198.4	67.18		58198.4	35.91		58072.4	31.62		58072.4	8.75		58072.4	517.81		58072.4	67.77
58852.8	0.46		58852.8	67.79		58852.8	36.73		58726.8	31.17		58726.8	8.33		58726.8	527.32		58726.8	66.35
59514.5	0.46		59514.5	73.24		59514.5	38.18		59388.6	30.52		59388.6	8.28		59388.6	532.07		59388.6	63.51
60183.6	0.46		60183.6	76.26		60183.6	38.55		60057.8	29.79		60057.8	8.01		60057.8	536.82		60057.8	62.09
60860.4	0.91		60860.4	82.32		60860.4	38.82		60734.6	29.24		60734.6	7.82		60734.6	534.44		60734.6	60.66
61544.7	0.91		61544.7	81.11		61544.7	39.55		61419	28.72		61419	7.35		61419	543.94		61419	59.72
62236.8	0.91		62236.8	87.16		62236.8	38.82		62111.1	27.97		62111.1	7.21		62111.1	543.94		62111.1	59.24
62936.6	0.91		62936.6	88.37		62936.6	39.18		62811	27.62		62811	7.31		62811	536.82		62811	58.29
63644.4	0.91		63644.4	93.21		63644.4	38.82		63518.8	27.38		63518.8	7.03		63518.8	541.57		63518.8	58.77
64360.1	0.91		64360.1	94.42		64360.1	38.73		64234.6	27.31		64234.6	6.75		64234.6	546.32		64234.6	58.77
65083.9	0.91		65083.9	95.63		65083.9	38.36		64958.4	26.86		64958.4	6.47		64958.4	548.69		64958.4	60.19
65815.8	0.91		65815.8	95.63		65815.8	38		65690.3	26.41		65690.3	6.38		65690.3	541.57		65690.3	59.24
66556	0.91		66556	99.26		66556	38.82		66430.6	26.14		66430.6	6.14		66430.6	555.82		66430.6	59.72
67304.5	0.91		67304.5	99.87		67304.5	38.36		67179.2	25.83		67179.2	6.05		67179.2	579.57		67179.2	58.77
68061.5	0.91		68061.5	104.11		68061.5	38.91		67936.2	25.21		67936.2	5.77		67936.2	593.82		67936.2	57.82
68826.9	0.46		68826.9	108.34		68826.9	39.91		68701.7	24.52		68701.7	5.54		68701.7	593.82		68701.7	58.29
69601	0.91		69601	111.37		69601	38.55		69475.9	23.86		69475.9	5.4		69475.9	596.2		69475.9	57.35
70383.9	0.91		70383.9	116.21		70383.9	39.82		70258.8	23.55		70258.8	5.12		70258.8	615.2		70258.8	56.4
71175.5	0.91		71175.5	118.63		71175.5	40		71050.5	23.76		71050.5	5.03		71050.5	631.83		71050.5	55.45
71976.1	0.91		71976.1	124.68		71976.1	38.82		71851.2	23.31		71851.2	4.98		71851.2	634.2		71851.2	55.92
72785.6	0.91		72785.6	128.32		72785.6	39.55		72660.8	22.76		72660.8	4.93		72660.8	636.58		72660.8	56.4
73604.4	0.91		73604.4	131.95		73604.4	40.45		73479.6	22.31		73479.6	4.79		73479.6	634.2		73479.6	56.87
74432.3	0.91		74432.3	138		74432.3	41.27		74307.6	21.97		74307.6	4.51		74307.6	634.2		74307.6	56.87
75269.6	0.91		75269.6	142.84		75269.6	41.55		75144.9	21.72		75144.9	4.42		75144.9	634.2		75144.9	56.87
76116.2	0.91		76116.2	146.47		76116.2	41.91		75991.7	21.28		75991.7	4.33		75991.7	638.95		75991.7	56.87
76972.5	0.46		76972.5	151.32		76972.5	42.82		76848	20.66		76848	4.14		76848	646.08		76848	54.5
77838.4	0.46		77838.4	154.95		77838.4	42.18		77713.9	20.1		77713.9	4.05		77713.9	636.58		77713.9	53.55
78714	0.46		78714	159.18		78714	43.64		78589.7	19.66		78589.7	4		78589.7	631.83		78589.7	50.71
79599.5	0.46		79599.5	161.61		79599.5	45.09		79475.3	19.41		79475.3	3.68		79475.3	636.58		79475.3	51.18
80495	0.46		80495	163.42		80495	45		80370.8	19.1		80370.8	3.68		80370.8	650.83		80370.8	52.13
81400.6	0.46		81400.6	174.92		81400.6	46.55		81276.5	18.86		81276.5	3.58		81276.5	660.33		81276.5	51.66
82316.4	0.46		82316.4	176.13		82316.4	46.82		82192.3	18.62		82192.3	3.3		82192.3	665.08		82192.3	50.71
83242.4	0.91		83242.4	183.39		83242.4	47.36		83118.4	18		83118.4	3.21		83118.4	660.33		83118.4	50.24
84178.9	0.91		84178.9	187.03		84178.9	48.18		84055.1	17.59		84055.1	3.07		84055.1	665.08		84055.1	49.76
85126	0.91		85126	193.68		85126	49.18		85002.2	17.03		85002.2	2.89		85002.2	672.21		85002.2	50.24
86083.8	0.91		86083.8	191.26		86083.8	49.73		85960.1	16.76		85960.1	2.61		85960.1	667.46		85960.1	50.24
87052.4	0.91		87052.4	195.5		87052.4	50.27		86928.7	16.31		86928.7	2.28		86928.7	669.83		86928.7	51.18
88031.7	0.46		88031.7	202.16		88031.7	50.91		87908.3	15.83		87908.3	2.19		87908.3	688.84		87908.3	49.29
89022.2	0.46		89022.2	205.18		89022.2	51.55		88898.9	15.41		88898.9	2.23		88898.9	693.59		88898.9	48.82
90023.9	0.46		90023.9	210.63		90023.9	50.64		89900.6	14.9		89900.6	2.19		89900.6	698.34		89900.6	47.39
91036.9	0.46		91036.9	211.24		91036.9	51.91		90913.6	14.45		90913.6	2.05		90913.6	698.34		90913.6	46.92
92061.1	0.46		92061.1	210.63		92061.1	51.82		91938.1	14.03		91938.1	1.86		91938.1	698.34		91938.1	44.55
93097.1	0.46		93097.1	214.26		93097.1	51.91		92974	13.52		92974	1.72		92974	707.84		92974	42.65
94144.6	0.46		94144.6	222.13		94144.6	51.18		94021.7	13.21		94021.7	1.72		94021.7	695.96		94021.7	40.76
95204	0.46		95204	224.55		95204	50.09		95081.1	12.97		95081.1	1.63		95081.1	695.96		95081.1	41.23
96275.2	0.46		96275.2	229.39		96275.2	50.45		96152.6	12.76		96152.6	1.44		96152.6	686.46		96152.6	41.23
97358.6	0.46		97358.6	228.18		97358.6	51.82		97236	12.48		97236	1.4		97236	676.96		97236	41.71
98454.2	0.46		98454.2	230		98454.2	51.18		98331.7	11.97		98331.7	1.26		98331.7	681.71		98331.7	41.71
99562.2	0.46		99562.2	234.24		99562.2	52.27		99439.8	11.52		99439.8	1.21		99439.8	688.84		99439.8	41.71
100682	0.91		100682	241.5		100682	50.64		100560	11		100560	1.02		100560	695.96		100560	40.28
101816	0.91		101816	248.76		101816	51.55		101693	10.69		101693	1.02		101693	693.59		101693	40.28
102961	0.91		102961	242.71		102961	51.27		102839	10.41		102839	0.88		102839	684.09		102839	38.86
104120	0.91		104120	246.95		104120	51.27		103998	10.1		103998	0.93		103998	688.84		103998	38.39
105292	0.46		105292	243.32		105292	52.36		105170	9.97		105170	0.88		105170	693.59		105170	36.49
106477	0.46		106477	246.95		106477	52.09		106355	9.86		106355	0.88		106355	681.71		106355	35.07
107675	0.46		107675	247.55		107675	53.82		107553	9.62		107553	0.7		107553	669.83		107553	35.55
108887	0.46		108887	254.21		108887	53.45		108765	9.48		108765	0.56		108765	679.33		108765	35.55
110112	0.46		110112	259.05		110112	52.82		109991	9.48		109991	0.65		109991	688.84		109991	35.07
111352	0.46		111352	256.63		111352	54.18		111230	9.17		111230	0.56		111230	684.09		111230	35.07
112605	0.46		112605	254.21		112605	54.55		112484	8.93		112484	0.56		112484	688.84		112484	33.65
113872	0.46		113872	257.24		113872	55.82		113751	8.59		113751	0.65		113751	693.59		113751	32.7
115154	0.46		115154	266.92		115154	55.36		115033	8.31		115033	0.7		115033	695.96		115033	30.81
116450	0.46		116450	276		116450	54.64		116329	8.17		116329	0.7		116329	695.96		116329	28.91
117761	0.46		117761	271.16		117761	54.55		117640	8.14		117640	0.74		117640	688.84		117640	28.44
119086	0.46		119086	262.08		119086	53.73		118966	8.07		118966	0.74		118966	698.34		118966	27.96
120426	0.46		120426	262.08		120426	55.73		120306	7.9		120306	0.79		120306	703.09		120306	26.54
121782	0.46		121782	263.29		121782	53.55		121662	7.69		121662	0.79		121662	712.59		121662	26.07
123153	0.46		123153	266.92		123153	52.82		123033	7.48		123033	0.74		123033	722.09		123033	25.12
124539	0.46		124539	268.74		124539	52.45		124419	7.41		124419	0.65		124419	724.47		124419	24.64
125941	0.46		125941	263.29		125941	51.55		125821	7.55		125821	0.61		125821	729.22		125821	24.64
127358	0		127358	257.84		127358	51.82		127239	7.69		127239	0.61		127239	745.84		127239	24.64
128792	0		128792	250.58		128792	51.82		128673	7.52		128673	0.61		128673	741.09		128673	23.7
130242	0		130242	254.21		130242	52.91		130123	7.52		130123	0.61		130123	745.84		130123	24.64
131708	0		131708	261.47		131708	52.91		131589	7.45		131589	0.65		131589	733.97		131589	25.59
133190	0		133190	262.08		133190	54.09		133071	7.38		133071	0.7		133071	729.22		133071	24.64
134690	0		134690	257.84		134690	53.27		134571	7.31		134571	0.7		134571	741.09		134571	23.7
136206	0		136206	256.63		136206	52.64		136087	7.21		136087	0.65		136087	741.09		136087	23.7
137739	0		137739	259.66		137739	54.18		137621	7.21		137621	0.65		137621	745.84		137621	21.8
139290	0		139290	252.39		139290	55.27		139171	7.38		139171	0.7		139171	729.22		139171	20.85
140858	0		140858	253.61		140858	55		140740	7.41		140740	0.7		140740	724.47		140740	19.91
142443	0		142443	257.84		142443	56.91		142326	7.45		142326	0.7		142326	736.34		142326	19.91
144047	0.46		144047	253		144047	57.55		143929	7.59		143929	0.61		143929	733.97		143929	19.43
145669	0.46		145669	245.74		145669	59.09		145551	7.38		145551	0.61		145551	738.72		145551	18.48
147308	0.46		147308	236.05		147308	58.73		147191	7.41		147191	0.61		147191	741.09		147191	17.54
148967	0.46		148967	238.47		148967	59		148850	7.55		148850	0.61		148850	748.22		148850	17.06
150644	0.46		150644	240.29		150644	58.27		150527	7.48		150527	0.61		150527	748.22		150527	17.06
152340	0.46		152340	242.11		152340	59.18		152223	7.28		152223	0.51		152223	774.35		152223	17.54
154055	0.46		154055	240.29		154055	59.18		153938	7.17		153938	0.51		153938	781.47		153938	17.06
155789	0.46		155789	237.26		155789	59.55		155673	7.17		155673	0.51		155673	802.85		155673	17.06
157543	0.46		157543	243.32		157543	60.36		157427	7.41		157427	0.42		157427	809.98		157427	16.11
159317	0.46		159317	241.5		159317	59.91		159201	7.59		159201	0.37		159201	809.98		159201	15.64
161111	0.46		161111	244.53		161111	59.18		160995	7.41		160995	0.37		160995	819.48		160995	14.22
162924	0.46		162924	248.16		162924	57.64		162809	7.52		162809	0.33		162809	838.48		162809	14.69
164759	0.46		164759	242.11		164759	56.73		164644	7.45		164644	0.28		164644	847.98		164644	15.17
166614	0.46		166614	236.05		166614	56.64		166499	7.62		166499	0.28		166499	850.36		166499	14.69
168490	0.46		168490	235.45		168490	56.36		168375	7.59		168375	0.28		168375	857.48		168375	14.22
170387	0.46		170387	239.68		170387	57.55		170272	7.52		170272	0.28		170272	869.36		170272	14.22
172305	0.46		172305	245.13		172305	59		172191	7.59		172191	0.28		172191	876.48		172191	14.69
174245	0.46		174245	240.29		174245	57.91		174131	7.79		174131	0.28		174131	878.86		174131	14.69
176207	0.46		176207	243.92		176207	58.45		176093	7.72		176093	0.28		176093	885.99		176093	15.17
178191	0.46		178191	240.29		178191	56.82		178077	7.86		178077	0.28		178077	888.36		178077	16.11
180197	0.46		180197	234.24		180197	58.18		180084	8.07		180084	0.33		180084	897.86		180084	15.64
182226	0		182226	233.03		182226	57.64		182113	7.93		182113	0.28		182113	900.24		182113	14.69
184278	0		184278	229.39		184278	57.64		184165	7.97		184165	0.23		184165	919.24		184165	14.69
186353	0		186353	236.05		186353	58.27		186240	7.93		186240	0.23		186240	926.37		186240	13.27
188451	0		188451	236.05		188451	57.55		188339	7.9		188339	0.23		188339	921.62		188339	12.32
190573	0		190573	237.26		190573	57.73		190461	7.83		190461	0.19		190461	914.49		190461	12.32
192719	0		192719	232.42		192719	56.64		192607	7.72		192607	0.14		192607	921.62		192607	12.32
194889	0		194889	231.82		194889	54.91		194777	7.69		194777	0.14		194777	921.62		194777	12.8
197083	0		197083	229.39		197083	55.36		196972	7.83		196972	0.14		196972	926.37		196972	12.8
199303	0		199303	220.92		199303	53		199192	7.72		199192	0.14		199192	914.49		199192	11.85
201547	0		201547	221.53		201547	53.18		201436	7.76		201436	0.14		201436	907.36		201436	11.85
203816	0		203816	219.71		203816	52.91		203706	7.69		203706	0.14		203706	914.49		203706	11.85
206111	0		206111	219.71		206111	52.91		206001	7.52		206001	0.19		206001	935.87		206001	11.85
208432	0		208432	225.16		208432	52.73		208322	7.41		208322	0.19		208322	957.24		208322	11.37
210779	0		210779	223.95		210779	51.09		210670	7.59		210670	0.19		210670	976.25		210670	12.32
213153	0		213153	226.97		213153	52.91		213043	7.55		213043	0.19		213043	971.5		213043	11.85
215553	0		215553	224.55		215553	53.45		215444	7.55		215444	0.19		215444	964.37		215444	10.43
217980	0		217980	216.08		217980	53.27		217872	7.45		217872	0.23		217872	976.25		217872	9.95
220435	0		220435	216.68		220435	52.64		220327	7.34		220327	0.23		220327	983.37		220327	9.48
222917	0		222917	214.87		222917	53.18		222809	7.52		222809	0.23		222809	992.87		222809	9.95
225428	0		225428	217.89		225428	55		225320	7.38		225320	0.23		225320	978.62		225320	9.48
227966	0		227966	223.95		227966	54.82		227859	7.38		227859	0.23		227859	978.62		227859	9.48
230533	0		230533	227.58		230533	53.82		230426	7.07		230426	0.19		230426	981		230426	9.48
233130	0		233130	228.79		233130	53.36		233023	7		233023	0.19		233023	976.25		233023	9
235755	0		235755	223.95		235755	53.09		235648	6.83		235648	0.14		235648	985.75		235648	8.53
238410	0		238410	226.97		238410	52.91		238303	6.69		238303	0.14		238303	997.62		238303	9.48
241095	0		241095	230.61		241095	50.55		240989	6.48		240989	0.14		240989	995.25		240989	9.95
243810	0		243810	228.18		243810	49.18		243704	6.52		243704	0.14		243704	1000		243704	9.95
246556	0		246556	226.37		246556	48.27		246450	6.38		246450	0.14		246450	990.5		246450	9.48
249332	0		249332	230		249332	48.18		249227	6.21		249227	0.09		249227	983.37		249227	9.48
252140	0		252140	235.45		252140	47.64		252035	6.38		252035	0.09		252035	988.12		252035	9
254980	0		254980	236.05		254980	46.64		254875	6.34		254875	0.09		254875	985.75		254875	8.53
257851	0		257851	234.84		257851	45.73		257747	6.28		257747	0.09		257747	983.37		257747	9
260755	0		260755	232.42		260755	45.55		260652	6.31		260652	0.09		260652	973.87		260652	8.06
263692	0		263692	231.21		263692	44.91		263589	6.17		263589	0.09		263589	966.75		263589	8.06
266661	0		266661	232.42		266661	43.45		266558	6.34		266558	0.09		266558	964.37		266558	8.06
269664	0		269664	231.21		269664	43.18		269562	6.48		269562	0.09		269562	952.49		269562	7.58
272701	0		272701	225.16		272701	42.64		272599	6.34		272599	0.09		272599	957.24		272599	7.11
275773	0		275773	228.18		275773	42.64		275671	6.45		275671	0.09		275671	969.12		275671	6.64
278878	0		278878	225.16		278878	42.27		278777	6.38		278777	0.09		278777	971.5		278777	6.64
282019	0		282019	222.74		282019	41.27		281919	6.34		281919	0.09		281919	971.5		281919	7.11
285195	0		285195	223.34		285195	40.27		285095	6.24		285095	0.05		285095	962		285095	7.11
288407	0		288407	223.34		288407	39.27		288308	6.38		288308	0.05		288308	969.12		288308	7.11
291656	0.91		291656	220.92		291656	37.91		291556	6.34		291556	0.05		291556	966.75		291556	7.11
294941	0.91		294941	217.89		294941	36.36		294842	6.62		294842	0.05		294842	971.5		294842	7.11
298262	0.91		298262	219.11		298262	35.64		298163	6.55		298163	0.05		298163	964.37		298163	6.16
301621	0.91		301621	213.66		301621	35.09		301523	6.66		301523	0		301523	964.37		301523	6.16
305019	0.91		305019	205.18		305019	34.18		304921	6.76		304921	0.05		304921	947.74		304921	6.16
308454	0.91		308454	203.37		308454	33.82		308357	6.69		308357	0.05		308357	947.74		308357	6.16
311928	0.91		311928	203.37		311928	32.82		311831	7.07		311831	0.05		311831	954.87		311831	6.16
315441	0.91		315441	200.95		315441	32		315345	7.1		315345	0.05		315345	954.87		315345	6.16
318994	0.91		318994	194.89		318994	32.27		318898	7.24		318898	0.05		318898	959.62		318898	6.16
322587	0.91		322587	194.89		322587	31.55		322491	7.41		322491	0.05		322491	959.62		322491	6.16
326220	0.91		326220	191.26		326220	30.36		326125	7.66		326125	0.05		326125	931.12		326125	6.16
329894	0.91		329894	188.84		329894	30.45		329800	7.62		329800	0.05		329800	923.99		329800	6.16
333610	0.91		333610	185.21		333610	31.09		333516	7.62		333516	0.05		333516	907.36		333516	6.16
337367	0.91		337367	182.18		337367	30.27		337274	7.79		337274	0.05		337274	897.86		337274	5.21
341167	0.91		341167	177.34		341167	30.27		341074	7.79		341074	0.05		341074	895.49		341074	4.74
345010	0.91		345010	180.97		345010	29		344917	7.83		344917	0.05		344917	881.24		344917	4.27
348896	0.91		348896	180.37		348896	28.45		348804	7.86		348804	0.09		348804	871.73		348804	4.27
352826	0.91		352826	180.37		352826	27.55		352734	8.1		352734	0.09		352734	864.61		352734	3.79
356800	0.91		356800	179.76		356800	27.27		356709	8.45		356709	0.09		356709	871.73		356709	2.84
360819	0.91		360819	174.92		360819	27		360728	8.41		360728	0.09		360728	871.73		360728	2.84
364882	0.91		364882	168.26		364882	26		364793	8.59		364793	0.09		364793	859.86		364793	2.37
368992	0		368992	162.21		368992	25.82		368903	8.52		368903	0.09		368903	874.11		368903	2.84
373149	0		373149	164.63		373149	25.45		373060	8.62		373060	0.09		373060	859.86		373060	2.37
377352	0		377352	165.24		377352	23.73		377263	8.97		377263	0.09		377263	845.61		377263	2.37
381602	0		381602	162.82		381602	23.18		381514	8.86		381514	0.09		381514	819.48		381514	2.37
385900	0		385900	165.24		385900	22		385813	9.07		385813	0.09		385813	826.6		385813	2.37
390247	0		390247	163.42		390247	21.73		390160	9.31		390160	0.09		390160	812.35		390160	1.9
394643	0		394643	161		394643	20.45		394557	9.34		394557	0.09		394557	809.98		394557	1.9
399088	0		399088	151.92		399088	19.91		399002	9.52		399002	0.09		399002	793.35		399002	1.42
403583	0		403583	152.53		403583	19		403498	9.45		403498	0.09		403498	788.6		403498	1.42
408129	0		408129	147.68		408129	17.91		408045	9.34		408045	0.09		408045	769.6		408045	1.42
412726	0		412726	144.05		412726	17.91		412643	9.41		412643	0.09		412643	757.72		412643	1.42
417375	0		417375	144.05		417375	17.18		417292	9.41		417292	0.09		417292	741.09		417292	1.42
422076	0		422076	141.63		422076	16.18		421994	9.28		421994	0.05		421994	726.84		421994	1.42
426831	0		426831	137.39		426831	15.64		426749	9.38		426749	0.05		426749	726.84		426749	1.42
431639	0		431639	136.79		431639	14.91		431557	9.1		431557	0.05		431557	710.21		431557	1.9
436500	0		436500	135.58		436500	14.45		436420	9.1		436420	0.05		436420	695.96		436420	1.9
441417	0		441417	129.53		441417	13.64		441338	9.17		441338	0.05		441338	679.33		441338	1.9
446389	0		446389	127.71		446389	12.82		446311	9.1		446311	0.05		446311	662.71		446311	1.42
451418	0		451418	127.11		451418	12.55		451340	9.1		451340	0.05		451340	648.46		451340	1.42
456503	0		456503	126.5		456503	11.27		456425	9.14		456425	0.05		456425	631.83		456425	1.42
461645	0		461645	123.47		461645	10.27		461568	9.24		461568	0.05		461568	610.45		461568	0.95
466845	0		466845	124.08		466845	10.09		466769	9.14		466769	0.05		466769	598.57		466769	0.95
472104	0		472104	118.63		472104	9.73		472028	9.17		472028	0.05		472028	598.57		472028	0.95
477422	0		477422	113.18		477422	9.36		477347	8.97		477347	0.05		477347	593.82		477347	0.95
482799	0		482799	115		482799	8.55		482725	8.79		482725	0		482725	593.82		482725	0.95
488238	0		488238	110.76		488238	7.82		488165	8.72		488165	0		488165	579.57		488165	0.95
493738	0		493738	111.97		493738	7.27		493665	8.41		493665	0		493665	560.57		493665	0.95
499300	0		499300	108.34		499300	7.36		499228	8.41		499228	0		499228	558.19		499228	1.42
504924	0		504924	111.97		504924	7.64		504853	8.55		504853	0		504853	536.82		504853	1.42
510612	0		510612	105.92		510612	7		510542	8.52		510542	0		510542	515.44		510542	1.42
516364	0		516364	105.32		516364	7.18		516294	8.34		516294	0		516294	508.31		516294	1.42
522180	0		522180	107.13		522180	6.82		522112	8.17		522112	0		522112	484.56		522112	0.95
528062	0		528062	102.89		528062	5.64		527995	8.28		527995	0		527995	475.06		527995	0.95
534011	0		534011	100.47		534011	5		533944	8.07		533944	0		533944	472.68		533944	0.95
540026	0		540026	99.87		540026	4.64		539960	7.83		539960	0		539960	463.18		539960	0.95
546110	0		546110	98.66		546110	4.45		546044	7.79		546044	0		546044	453.68		546044	0.95
552262	0		552262	95.63		552262	4.27		552197	7.69		552197	0		552197	448.93		552197	0.95
558483	0		558483	98.05		558483	4.27		558419	7.76		558419	0		558419	434.68		558419	0.95
564774	0		564774	95.03		564774	3.73		564711	7.59		564711	0		564711	413.3		564711	0.95
571136	0		571136	90.18		571136	3.09		571074	7.45		571074	0		571074	401.43		571074	0.95
577570	0		577570	85.34		577570	2.82		577509	7.31		577509	0		577509	394.3		577509	0.95
584076	0		584076	86.55		584076	2.64		584017	7.41		584017	0		584017	365.8		584017	0.95
590656	0		590656	84.74		590656	2.36		590597	7.21		590597	0		590597	365.8		590597	0.95
597310	0		597310	82.92		597310	2.09		597251	7.1		597251	0		597251	356.29		597251	0.95
604039	0		604039	80.5		604039	2		603981	7.1		603981	0		603981	351.54		603981	0.95
610843	0		610843	78.68		610843	1.73		610787	6.93		610787	0		610787	325.42		610787	0.47
617724	0		617724	76.87		617724	1.64		617669	6.86		617669	0		617669	323.04		617669	0.47
624683	0		624683	74.45		624683	1.45		624629	6.72		624629	0		624629	311.16		624629	0.47
631720	0		631720	72.03		631720	1.18		631667	6.69		631667	0		631667	301.66		631667	0.47
638836	0		638836	71.42		638836	1.27		638784	6.34		638784	0		638784	301.66		638784	0.47
646033	0		646033	73.24		646033	1.18		645982	6.14		645982	0		645982	292.16		645982	0.47
653311	0		653311	71.42		653311	1.18		653261	6.03		653261	0		653261	289.79		653261	0.47
660671	0		660671	67.79		660671	1		660622	6.03		660622	0		660622	287.41		660622	0.47
668113	0		668113	66.58		668113	0.91		668065	6.1		668065	0		668065	285.04		668065	0.47
675640	0		675640	64.16		675640	0.82		675592	5.76		675592	0		675592	270.78		675592	0.47
683251	0		683251	62.34		683251	0.73		683205	5.59		683205	0		683205	263.66		683205	0.47
690948	0		690948	59.92		690948	0.73		690903	5.48		690903	0		690903	244.66		690903	0.47
698732	0		698732	59.32		698732	0.82		698688	5.1		698688	0		698688	239.9		698688	0.47
706603	0		706603	55.08		706603	0.64		706561	4.93		706561	0		706561	235.15		706561	0
714563	0		714563	53.26		714563	0.45		714522	4.83		714522	0		714522	228.03		714522	0
722614	0		722614	52.05		722614	0.27		722573	4.62		722573	0		722573	225.65		722573	0
730754	0		730754	52.66		730754	0.27		730715	4.45		730715	0		730715	220.9		730715	0
738986	0		738986	50.84		738986	0.18		738949	4.31		738949	0		738949	218.53		738949	0
747311	0		747311	49.63		747311	0.27		747275	4.17		747275	0		747275	206.65		747275	0
755730	0		755730	48.42		755730	0.27		755694	4.17		755694	0		755694	201.9		755694	0
764244	0		764244	47.21		764244	0.45		764210	3.93		764210	0		764210	190.02		764210	0
772853	0		772853	42.97		772853	0.45		772820	3.76		772820	0		772820	187.65		772820	0
781560	0		781560	43.58		781560	0.55		781528	3.76		781528	0		781528	180.52		781528	0
790365	0		790365	43.58		790365	0.36		790335	3.69		790335	0		790335	173.4		790335	0
799269	0		799269	45.39		799269	0.36		799240	3.52		799240	0		799240	166.27		799240	0
808273	0		808273	45.39		808273	0.36		808246	3.28		808246	0		808246	166.27		808246	0
817379	0		817379	44.18		817379	0.36		817353	3.28		817353	0		817353	156.77		817353	0
826587	0		826587	44.79		826587	0.36		826562	3.14		826562	0		826562	159.14		826562	0
835900	0		835900	44.79		835900	0.36		835876	2.86		835876	0		835876	152.02		835876	0
845317	0		845317	44.18		845317	0.27		845294	2.86		845294	0		845294	142.52		845294	0
854840	0		854840	46		854840	0.27		854818	2.86		854818	0		854818	137.77		854818	0
864470	0		864470	45.39		864470	0.09		864450	2.76		864450	0		864450	135.39		864450	0
874209	0		874209	46.61		874209	0.09		874191	2.69		874191	0		874191	125.89		874191	0
884058	0		884058	44.18		884058	0.09		884041	2.59		884041	0		884041	123.52		884041	0
894017	0		894017	46.61		894017	0.09		894002	2.52		894002	0		894002	118.76		894002	0
904089	0		904089	47.82		904089	0.09		904076	2.48		904076	0		904076	118.76		904076	0
914275	0		914275	47.21		914275	0.09		914262	2.31		914262	0		914262	111.64		914262	0
924575	0		924575	45.39		924575	0.09		924564	2.1		924564	0		924564	106.89		924564	0
934991	0		934991	41.76		934991	0.09		934982	2.07		934982	0		934982	99.76		934982	0
945524	0		945524	41.16		945524	0.09		945516	2.14		945516	0		945516	99.76		945516	0
956177	0		956177	40.55		956177	0.09		956170	2.07		956170	0		956170	95.01		956170	0
966949	0		966949	39.95		966949	0.09		966944	2.07		966944	0		966944	90.26		966944	0
977842	0		977842	40.55		977842	0.09		977839	1.97		977839	0		977839	83.14		977839	0
988859	0		988859	39.95		988859	0.09		988858	1.79		988858	0		988858	80.76		988858	0
