# Supplementary material for: Light-switchable transcription factors obtained by direct screening in mammalian cells
Source: Nat Commun. 2023 Jun 2;14:3185. doi: 10.1038/s41467-023-38993-6 (PMC10238501; doi:10.1038/s41467-023-38993-6)
Supplement: Supplementary file 4 — Source Data [file 41467_2023_38993_MOESM4_ESM.zip › Source data fig. 3.xlsx]

## Sheet: Figure 3a, 3c
Figure 3a
Dark
GFP(AU)	Gal4-VP64	Gal4(SK22)-VP64	Gal4(KE23)-VP64	Gal4(AK29)-VP64	No transfection
Replicate1	102452	244671	257703	44844	1117
Replicate2	103732	221399	305484	40416	1067
Replicate3	135539	224081	264140	30060	1026
Light
GFP(AU)	Gal4-VP64	Gal4(SK22)-VP64	Gal4(KE23)-VP64	Gal4(AK22)-VP64	No transfection
Replicate1	101110	2216	11651	2483	940
Replicate2	96624	2549	10993	2579	1289
Replicate3	105369	3119	11295	2892	934
Figure 3c
GFP(AU)	Dark	2.5s	5s	10s	15s	30s
Repeat1	236914	157422	16001	8553	4118	1872
Repeat2	290366	158728	15421	8580	4929	1707
Repeat3	248187	150577	15333	9838
Repeat4	239042
Repeat5	293583
Repeat6	272034

## Sheet: Figure 3b
Figure 3b
Dark			Light
GFP(AFU)	Count		GFP(AFU)	Count
4.84	0		4.84	0
4.96	0		4.96	0
5.08	0		5.08	0
5.2	0		5.2	0
5.33	0		5.33	0
5.45	0		5.45	0
5.58	0		5.58	0
5.71	0		5.71	0
5.83	0		5.83	0
5.96	0		5.96	0
6.1	0		6.1	0
6.23	0		6.23	0
6.36	0		6.36	0
6.5	0		6.5	0
6.64	0		6.64	0
6.77	0		6.77	0
6.91	0		6.91	0
7.06	0		7.06	0
7.2	0		7.2	0
7.34	0		7.34	0
7.49	0		7.49	0
7.64	0		7.64	0
7.79	0		7.79	0
7.94	0		7.94	0
8.09	0		8.09	0
8.24	0		8.24	0
8.4	0		8.4	0
8.56	0		8.56	0
8.72	0		8.72	0
8.88	0		8.88	0
9.04	0		9.04	0
9.21	0		9.21	0
9.37	0		9.37	0
9.54	0		9.54	0
9.71	0		9.71	0
9.88	0		9.88	0
10.06	0		10.06	0
10.23	0		10.23	0
10.41	0		10.41	0
10.59	0		10.59	0
10.77	0		10.77	0
10.96	0		10.96	0
11.14	0		11.14	0
11.33	0		11.33	0
11.52	0		11.52	0
11.71	0		11.71	0
11.91	0		11.91	0
12.11	0		12.11	0
12.3	0		12.3	0
12.5	0		12.5	0
12.71	0		12.71	0
12.91	0		12.91	0
13.12	0		13.12	0
13.33	0		13.33	0
13.54	0		13.54	0
13.76	0		13.76	0
13.98	0		13.98	0
14.2	0		14.2	0
14.42	0		14.42	0
14.64	0		14.64	0
14.87	0		14.87	0
15.1	0		15.1	0
15.33	0		15.33	0
15.57	0		15.57	0
15.81	0		15.81	0
16.05	0		16.05	0
16.29	0		16.29	0
16.53	0		16.53	0
16.78	0		16.78	0
17.03	0		17.03	0
17.29	0		17.29	0
17.54	0		17.54	0
17.8	0		17.8	0
18.07	0		18.07	0
18.33	0		18.33	0
18.6	0		18.6	0
18.87	0		18.87	0
19.15	0		19.15	0
19.43	0		19.43	0
19.71	0		19.71	0
19.99	0		19.99	0
20.28	0		20.28	0
20.57	0		20.57	0
20.86	0		20.86	0
21.16	0		21.16	0
21.46	0		21.46	0
21.76	0		21.76	0
22.07	0		22.07	0
22.38	0		22.38	0
22.7	0		22.7	0
23.01	0		23.01	0
23.34	0		23.34	0
23.66	0		23.66	0
23.99	0		23.99	0
24.32	0		24.32	0
24.66	0		24.66	0
25	0		25	0
25.34	0		25.34	0
25.69	0		25.69	0
26.04	0		26.04	0
26.4	0		26.4	0
26.76	0		26.76	0
27.12	0		27.12	0
27.49	0		27.49	0
27.86	0		27.86	0
28.23	0		28.23	0
28.61	0		28.61	0
29	0		29	0
29.39	0		29.39	0
29.78	0		29.78	0
30.18	0		30.18	0
30.58	0		30.58	0
30.99	0		30.99	0
31.4	0		31.4	0
31.81	0		31.81	0
32.23	0		32.23	0
32.66	0		32.66	0
33.09	0		33.09	0
33.52	0		33.52	0
33.96	0		33.96	0
34.41	0		34.41	0
34.86	0		34.86	0
35.31	0		35.31	0
35.77	0		35.77	0
36.24	0		36.24	0
36.71	0		36.71	0
37.18	0		37.18	0
37.66	0		37.66	0
38.15	0		38.15	0
38.64	0		38.64	0
39.14	0		39.14	0
39.64	0		39.64	0
40.15	0		40.15	0
40.67	0		40.67	0
41.19	0		41.19	0
41.71	0		41.71	0
42.24	0		42.24	0
42.78	0		42.78	0
43.33	0		43.33	0
43.88	0		43.88	0
44.43	0		44.43	0
44.99	0		44.99	0
45.56	0		45.56	0
46.14	0		46.14	0
46.72	0		46.72	0
47.31	0		47.31	0
47.9	0		47.9	0
48.51	0		48.51	0
49.11	0		49.11	0
49.73	0		49.73	0
50.35	0		50.35	0
50.98	0		50.98	0
51.62	0		51.62	0
52.26	0		52.26	0
52.91	0		52.91	0
53.57	0		53.57	0
54.24	0		54.24	0
54.91	0		54.91	0
55.59	0		55.59	0
56.28	0		56.28	0
56.97	0		56.97	0
57.68	0		57.68	0
58.39	0		58.39	0
59.11	0		59.11	0
59.84	0		59.84	0
60.57	0		60.57	0
61.32	0		61.32	0
62.07	0		62.07	0
62.83	0		62.83	0
63.6	0		63.6	0
64.38	0		64.38	0
65.17	0		65.17	0
65.96	0		65.96	0
66.77	0		66.77	0
67.58	0		67.58	0
68.41	0		68.41	0
69.24	0		69.24	0
70.08	0		70.08	0
70.93	0		70.93	0
71.8	0		71.8	0
72.67	0		72.67	0
73.55	0		73.55	0
74.44	0		74.44	0
75.34	0		75.34	0
76.25	0		76.25	0
77.17	0		77.17	0
78.1	0		78.1	0
79.04	0		79.04	0
80	0		80	0
80.96	0		80.96	0
81.93	0		81.93	0
82.92	0		82.92	0
83.92	0		83.92	0
84.92	0		84.92	0
85.94	0		85.94	0
86.97	0		86.97	0
88.01	0		88.01	0
89.07	0		89.07	0
90.13	0		90.13	0
91.21	0		91.21	0
92.3	0		92.3	0
93.4	0		93.4	0
94.52	0		94.52	0
95.64	0		95.64	0
96.78	0		96.78	0
97.94	0		97.94	0
99.1	0		99.1	0
100.28	0		100.28	0
101.47	0		101.47	0
102.68	0		102.68	0
103.9	0		103.9	0
105.13	0		105.13	0
106.37	0		106.37	0
107.64	0		107.64	0
108.91	0		108.91	0
110.2	0		110.2	0
111.5	0		111.5	0
112.82	0		112.82	0
114.15	0		114.15	0
115.5	0		115.5	0
116.87	0		116.87	0
118.24	0		118.24	0
119.64	0		119.64	0
121.05	0		121.05	0
122.47	0		122.47	0
123.92	0		123.92	0
125.37	0		125.37	0
126.85	0		126.85	0
128.34	0		128.34	0
129.85	0		129.85	0
131.37	0		131.37	0
132.92	0		132.92	0
134.48	0		134.48	0
136.05	0		136.05	0
137.65	0		137.65	0
139.26	0		139.26	0
140.89	0		140.89	0
142.54	0		142.54	0
144.21	0		144.21	0
145.9	0		145.9	0
147.6	0		147.6	0
149.33	0		149.33	0
151.07	0		151.07	0
152.84	0		152.84	0
154.62	0		154.62	0
156.42	0		156.42	0
158.25	0		158.25	0
160.09	0		160.09	0
161.96	0		161.96	0
163.85	0		163.85	0
165.75	0		165.75	0
167.68	0		167.68	0
169.63	0		169.63	0
171.61	0		171.61	0
173.6	0		173.6	0
175.62	0		175.62	0
177.66	0		177.66	0
179.73	0		179.73	0
181.81	0		181.81	0.13
183.92	0		183.92	0.13
186.06	0		186.06	0.13
188.22	0		188.22	0.13
190.4	0		190.4	0.13
192.61	0		192.61	0.13
194.84	0		194.84	0.13
197.1	0		197.1	0.13
199.38	0		199.38	0.13
201.69	0		201.69	0.13
204.02	0		204.02	0.13
206.38	0		206.38	0.13
208.77	0		208.77	0.13
211.18	0		211.18	0.13
213.63	0		213.63	0.13
216.09	0		216.09	0.13
218.59	0		218.59	0.13
221.12	0		221.12	0
223.67	0		223.67	0.13
226.25	0		226.25	0.13
228.86	0		228.86	0.13
231.5	0		231.5	0.13
234.17	0		234.17	0.13
236.88	0		236.88	0.13
239.61	0		239.61	0.51
242.37	0		242.37	0.51
245.16	0		245.16	0.51
247.99	0		247.99	0.51
250.84	0		250.84	0.64
253.73	0		253.73	0.64
256.65	0		256.65	0.64
259.6	0		259.6	0.64
262.59	0		262.59	0.64
265.61	0		265.61	0.64
268.67	0		268.67	0.64
271.76	0		271.76	0.51
274.88	0		274.88	0.64
278.04	0		278.04	0.64
281.23	0		281.23	0.76
284.46	0		284.46	0.76
287.73	0		287.73	0.76
291.04	0		291.04	0.38
294.38	0		294.38	0.38
297.76	0		297.76	0.38
301.17	0		301.17	0.51
304.63	0		304.63	0.51
308.12	0		308.12	0.51
311.66	0		311.66	0.51
315.23	0		315.23	0.51
318.84	0		318.84	0.51
322.5	0		322.5	0.51
326.19	0		326.19	0.51
329.93	0		329.93	0.64
333.71	0		333.71	0.51
337.53	0		337.53	0.64
341.4	0		341.4	0.51
345.31	0		345.31	0.64
349.26	0		349.26	0.76
353.26	0		353.26	0.76
357.3	0		357.3	0.76
361.39	0		361.39	0.89
365.52	0		365.52	0.76
369.7	0		369.7	0.64
373.93	0		373.93	0.64
378.2	0		378.2	0.76
382.53	0		382.53	0.76
386.9	0		386.9	0.89
391.32	0		391.32	1.02
395.79	0		395.79	1.52
400.31	0		400.31	1.52
404.89	0		404.89	1.65
409.51	0		409.51	1.52
414.19	0		414.19	1.52
418.92	0		418.92	1.4
423.7	0		423.7	1.27
428.53	0		428.53	1.27
433.42	0		433.42	1.27
438.37	0		438.37	1.4
443.37	0		443.37	1.52
448.43	0		448.43	2.03
453.54	0		453.54	2.16
458.72	0		458.72	2.16
463.95	0		463.95	2.41
469.24	0		469.24	2.54
474.59	0		474.59	2.67
480	0		480	2.54
485.47	0		485.47	2.41
491	0		491	2.54
496.59	0		496.59	2.67
502.25	0		502.25	3.18
507.97	0		507.97	3.56
513.76	0		513.76	3.56
519.61	0		519.61	3.94
525.52	0		525.52	4.45
531.51	0		531.51	4.45
537.56	0		537.56	4.7
543.68	0		543.68	4.7
549.86	0		549.86	4.7
556.12	0		556.12	4.95
562.45	0		562.45	5.08
568.85	0		568.85	5.34
575.32	0		575.32	5.34
581.87	0		581.87	5.34
588.48	0		588.48	6.22
595.18	0		595.18	6.22
601.94	0		601.94	6.22
608.79	0		608.79	6.1
615.71	0		615.71	6.35
622.71	0		622.71	6.86
629.79	0		629.79	6.99
636.95	0		636.95	6.99
644.19	0		644.19	7.62
651.51	0		651.51	7.75
658.91	0		658.91	8.26
666.4	0		666.4	8.64
673.97	0		673.97	9.15
681.62	0		681.62	9.4
689.36	0		689.36	9.78
697.19	0		697.19	10.8
705.11	0		705.11	11.43
713.12	0		713.12	11.56
721.22	0		721.22	12.45
729.4	0		729.4	12.83
737.68	0		737.68	14.1
746.06	0		746.06	14.1
754.53	0		754.53	14.1
763.09	0		763.09	15.37
771.75	0		771.75	16.01
780.51	0		780.51	16.01
789.36	0		789.36	17.78
798.32	0		798.32	18.04
807.38	0		807.38	18.55
816.54	0		816.54	19.82
825.8	0		825.8	20.71
835.17	0		835.17	20.83
844.64	0		844.64	21.6
854.22	0		854.22	22.61
863.9	0		863.9	23.5
873.7	0		873.7	24.26
883.61	0		883.61	25.41
893.62	0		893.62	25.03
903.76	0		903.76	26.68
914	0		914	27.69
924.36	0		924.36	28.07
934.84	0		934.84	28.84
945.43	0		945.43	29.6
956.15	0		956.15	30.11
966.98	0		966.98	31
977.94	0		977.94	33.66
989.02	0		989.02	33.03
1000.23	0		1000.23	34.04
1011.56	0		1011.56	36.84
1023.02	0		1023.02	36.71
1034.61	0		1034.61	36.71
1046.33	0		1046.33	37.35
1058.18	0		1058.18	37.98
1070.17	0		1070.17	39.25
1082.29	0		1082.29	41.41
1094.54	0		1094.54	41.79
1106.94	0.06		1106.94	43.19
1119.47	0.06		1119.47	43.44
1132.15	0.06		1132.15	43.57
1144.97	0.06		1144.97	44.97
1157.93	0.06		1157.93	45.1
1171.04	0.06		1171.04	46.49
1184.3	0.06		1184.3	46.87
1197.7	0.06		1197.7	48.65
1211.26	0.06		1211.26	49.8
1224.97	0.06		1224.97	49.42
1238.83	0.06		1238.83	49.92
1252.85	0.06		1252.85	52.08
1267.03	0.06		1267.03	53.86
1281.37	0.06		1281.37	54.24
1295.87	0.06		1295.87	53.61
1310.53	0.06		1310.53	53.73
1325.36	0.06		1325.36	53.23
1340.36	0		1340.36	53.73
1355.52	0		1355.52	55.51
1370.86	0		1370.86	56.02
1386.37	0		1386.37	57.54
1402.05	0.06		1402.05	57.54
1417.91	0.06		1417.91	57.8
1433.95	0.06		1433.95	58.43
1450.17	0.06		1450.17	58.56
1466.57	0.06		1466.57	59.07
1483.16	0.06		1483.16	59.45
1499.93	0.06		1499.93	61.48
1516.89	0.06		1516.89	61.1
1534.05	0.06		1534.05	61.99
1551.39	0.06		1551.39	61.48
1568.93	0.06		1568.93	63.77
1586.68	0.06		1586.68	63.9
1604.62	0.06		1604.62	65.67
1622.76	0.06		1622.76	66.18
1641.1	0.06		1641.1	65.55
1659.66	0.06		1659.66	65.93
1678.42	0.06		1678.42	64.15
1697.39	0		1697.39	65.93
1716.58	0		1716.58	66.69
1735.99	0		1735.99	66.18
1755.61	0		1755.61	65.93
1775.45	0		1775.45	65.55
1795.52	0		1795.52	65.67
1815.81	0		1815.81	65.29
1836.33	0.06		1836.33	65.04
1857.09	0.06		1857.09	62.75
1878.07	0.06		1878.07	63.64
1899.3	0.12		1899.3	62.25
1920.76	0.12		1920.76	62.5
1942.46	0.12		1942.46	62.12
1964.41	0.12		1964.41	62.37
1986.61	0.12		1986.61	62.12
2009.05	0.12		2009.05	62.37
2031.75	0.12		2031.75	63.52
2054.71	0.12		2054.71	61.86
2077.92	0.18		2077.92	60.34
2101.4	0.18		2101.4	59.96
2125.14	0.18		2125.14	59.96
2149.14	0.18		2149.14	60.85
2173.42	0.18		2173.42	60.59
2197.97	0.18		2197.97	60.72
2222.8	0.12		2222.8	60.97
2247.91	0.12		2247.91	61.23
2273.3	0.12		2273.3	60.72
2298.98	0.06		2298.98	60.97
2324.94	0.06		2324.94	61.36
2351.2	0.12		2351.2	60.85
2377.76	0.12		2377.76	59.83
2404.61	0.12		2404.61	58.82
2431.77	0.18		2431.77	59.58
2459.23	0.18		2459.23	58.31
2487	0.18		2487	58.69
2515.08	0.18		2515.08	57.67
2543.48	0.18		2543.48	57.29
2572.21	0.24		2572.21	57.8
2601.25	0.24		2601.25	55.13
2630.62	0.29		2630.62	54.75
2660.32	0.29		2660.32	53.61
2690.36	0.29		2690.36	51.96
2720.74	0.29		2720.74	53.48
2751.46	0.29		2751.46	51.96
2782.52	0.29		2782.52	51.07
2813.93	0.29		2813.93	49.67
2845.7	0.29		2845.7	49.03
2877.83	0.29		2877.83	47.89
2910.32	0.29		2910.32	48.4
2943.17	0.24		2943.17	46.87
2976.4	0.24		2976.4	46.87
3010	0.24		3010	44.97
3043.97	0.18		3043.97	45.99
3078.33	0.18		3078.33	44.33
3113.08	0.12		3113.08	43.06
3148.22	0.12		3148.22	42.81
3183.75	0.12		3183.75	43.06
3219.69	0.12		3219.69	41.79
3256.03	0.12		3256.03	41.92
3292.78	0.12		3292.78	39.51
3329.94	0.12		3329.94	40.27
3367.53	0.12		3367.53	39.13
3405.53	0.12		3405.53	38.74
3443.97	0.06		3443.97	38.49
3482.83	0.06		3482.83	38.24
3522.14	0.12		3522.14	36.84
3561.89	0.12		3561.89	35.95
3602.08	0.12		3602.08	34.17
3642.73	0.12		3642.73	34.04
3683.84	0.12		3683.84	33.28
3725.41	0.12		3725.41	33.16
3767.45	0.12		3767.45	32.14
3809.96	0.18		3809.96	32.14
3852.95	0.12		3852.95	29.98
3896.43	0.12		3896.43	29.09
3940.39	0.12		3940.39	28.84
3984.85	0.12		3984.85	27.82
4029.81	0.12		4029.81	27.57
4075.28	0.18		4075.28	27.69
4121.27	0.18		4121.27	27.18
4167.76	0.18		4167.76	26.68
4214.79	0.18		4214.79	26.3
4262.34	0.12		4262.34	26.04
4310.43	0.12		4310.43	25.41
4359.06	0.18		4359.06	25.28
4408.24	0.18		4408.24	24.77
4457.97	0.24		4457.97	23.12
4508.26	0.24		4508.26	22.48
4559.12	0.24		4559.12	22.48
4610.55	0.18		4610.55	21.72
4662.57	0.24		4662.57	21.72
4715.16	0.24		4715.16	21.6
4768.35	0.24		4768.35	20.45
4822.14	0.24		4822.14	20.58
4876.54	0.29		4876.54	19.18
4931.55	0.24		4931.55	18.29
4987.18	0.29		4987.18	16.77
5043.43	0.29		5043.43	15.5
5100.32	0.29		5100.32	14.86
5157.85	0.29		5157.85	14.48
5216.03	0.29		5216.03	13.97
5274.86	0.24		5274.86	13.97
5334.36	0.24		5334.36	13.85
5394.53	0.18		5394.53	14.1
5455.38	0.18		5455.38	13.59
5516.91	0.18		5516.91	12.7
5579.13	0.18		5579.13	12.32
5642.06	0.18		5642.06	11.94
5705.69	0.18		5705.69	11.81
5770.04	0.18		5770.04	11.31
5835.12	0.18		5835.12	10.54
5900.93	0.12		5900.93	10.8
5967.48	0.12		5967.48	11.05
6034.78	0.06		6034.78	11.05
6102.84	0.06		6102.84	11.18
6171.67	0.12		6171.67	10.67
6241.27	0.12		6241.27	10.42
6311.66	0.12		6311.66	10.54
6382.84	0.18		6382.84	10.42
6454.82	0.18		6454.82	9.78
6527.61	0.18		6527.61	8.89
6601.22	0.18		6601.22	8.77
6675.66	0.18		6675.66	8.51
6750.95	0.18		6750.95	8
6827.08	0.12		6827.08	7.11
6904.06	0.12		6904.06	6.99
6981.92	0.18		6981.92	7.11
7060.65	0.24		7060.65	6.99
7140.27	0.29		7140.27	6.86
7220.78	0.35		7220.78	6.1
7302.21	0.35		7302.21	6.1
7384.55	0.35		7384.55	5.59
7467.81	0.29		7467.81	5.46
7552.02	0.29		7552.02	5.08
7637.18	0.35		7637.18	4.83
7723.29	0.41		7723.29	4.32
7810.38	0.47		7810.38	4.19
7898.44	0.47		7898.44	4.57
7987.5	0.47		7987.5	4.32
8077.56	0.47		8077.56	4.19
8168.64	0.53		8168.64	4.32
8260.75	0.53		8260.75	4.32
8353.89	0.53		8353.89	4.06
8448.07	0.47		8448.07	3.68
8543.33	0.47		8543.33	3.3
8639.65	0.41		8639.65	3.18
8737.06	0.41		8737.06	3.3
8835.57	0.41		8835.57	3.43
8935.19	0.41		8935.19	3.56
9035.93	0.41		9035.93	3.43
9137.8	0.47		9137.8	3.3
9240.83	0.47		9240.83	3.18
9345.01	0.41		9345.01	3.18
9450.37	0.35		9450.37	3.43
9556.92	0.41		9556.92	3.43
9664.66	0.41		9664.66	3.43
9773.62	0.41		9773.62	3.43
9883.81	0.35		9883.81	3.3
9995.24	0.35		9995.24	3.18
10107.9	0.41		10107.9	3.05
10221.9	0.41		10221.9	3.3
10337.1	0.41		10337.1	3.18
10453.6	0.41		10453.6	2.79
10571.5	0.35		10571.5	2.67
10690.7	0.35		10690.7	2.03
10811.2	0.35		10811.2	2.03
10933.1	0.35		10933.1	2.03
11056.3	0.29		11056.3	2.03
11181	0.24		11181	1.91
11307	0.18		11307	1.78
11434.5	0.24		11434.5	1.52
11563.4	0.24		11563.4	1.14
11693.7	0.24		11693.7	1.02
11825.6	0.24		11825.6	1.02
11958.9	0.24		11958.9	1.02
12093.7	0.24		12093.7	1.02
12230	0.18		12230	0.89
12367.9	0.18		12367.9	0.51
12507.3	0.18		12507.3	0.51
12648.3	0.18		12648.3	0.64
12790.9	0.18		12790.9	0.51
12935	0.18		12935	0.51
13080.9	0.18		13080.9	0.51
13228.3	0.18		13228.3	0.51
13377.4	0.18		13377.4	0.64
13528.2	0.18		13528.2	0.76
13680.7	0.24		13680.7	0.89
13834.9	0.18		13834.9	1.02
13990.9	0.24		13990.9	1.14
14148.6	0.24		14148.6	1.14
14308	0.24		14308	1.02
14469.3	0.24		14469.3	1.02
14632.4	0.35		14632.4	1.27
14797.4	0.41		14797.4	1.4
14964.2	0.41		14964.2	1.4
15132.8	0.35		15132.8	1.4
15303.4	0.35		15303.4	1.4
15475.9	0.35		15475.9	1.4
15650.3	0.35		15650.3	1.4
15826.8	0.47		15826.8	1.4
16005.1	0.53		16005.1	1.4
16185.5	0.59		16185.5	1.27
16368	0.71		16368	1.27
16552.5	0.71		16552.5	1.14
16739	0.71		16739	1.02
16927.7	0.59		16927.7	0.89
17118.5	0.59		17118.5	0.89
17311.5	0.65		17311.5	1.14
17506.6	0.65		17506.6	1.02
17703.9	0.59		17703.9	0.76
17903.4	0.59		17903.4	0.64
18105.2	0.59		18105.2	0.64
18309.3	0.65		18309.3	0.64
18515.7	0.65		18515.7	0.51
18724.3	0.65		18724.3	0.51
18935.4	0.82		18935.4	0.51
19148.8	0.76		19148.8	0.51
19364.6	0.76		19364.6	0.64
19582.9	0.71		19582.9	0.64
19803.6	0.59		19803.6	0.51
20026.8	0.59		20026.8	0.51
20252.5	0.59		20252.5	0.51
20480.8	0.59		20480.8	0.51
20711.6	0.71		20711.6	0.51
20945	0.65		20945	0.25
21181.1	0.71		21181.1	0.25
21419.8	0.76		21419.8	0.25
21661.2	0.71		21661.2	0.25
21905.4	0.82		21905.4	0.25
22152.2	0.82		22152.2	0.25
22401.9	0.88		22401.9	0.25
22654.4	0.94		22654.4	0.25
22909.7	0.88		22909.7	0.38
23167.9	1		23167.9	0.25
23429	1		23429	0.13
23693.1	1.06		23693.1	0.13
23960.1	1.12		23960.1	0.13
24230.1	1.06		24230.1	0.13
24503.2	1.12		24503.2	0.13
24779.4	1.18		24779.4	0.13
25058.7	1.06		25058.7	0.13
25341	1.12		25341	0.13
25626.7	1.06		25626.7	0.13
25915.5	1.06		25915.5	0.13
26207.5	1.12		26207.5	0.13
26502.9	1.24		26502.9	0.13
26801.6	1.24		26801.6	0.13
27103.6	1.29		27103.6	0.13
27409.1	1.29		27409.1	0.13
27718	1.24		27718	0
28030.4	1.12		28030.4	0
28346.2	1.18		28346.2	0
28665.7	1.12		28665.7	0
28988.8	1.06		28988.8	0
29315.5	1.29		29315.5	0
29645.8	1.29		29645.8	0
29980	1.24		29980	0
30317.8	1.35		30317.8	0
30659.5	1.47		30659.5	0
31005	1.53		31005	0
31354.4	1.41		31354.4	0
31707.8	1.47		31707.8	0
32065.1	1.35		32065.1	0
32426.5	1.41		32426.5	0
32791.9	1.35		32791.9	0
33161.4	1.41		33161.4	0
33535.2	1.41		33535.2	0
33913.1	1.47		33913.1	0
34295.3	1.53		34295.3	0
34681.8	1.65		34681.8	0
35072.6	1.94		35072.6	0
35467.8	1.71		35467.8	0
35867.6	1.71		35867.6	0
36271.8	1.94		36271.8	0
36680.5	1.94		36680.5	0
37093.9	1.94		37093.9	0
37511.9	2		37511.9	0
37934.6	2.06		37934.6	0
38362.1	2.12		38362.1	0
38794.4	2.18		38794.4	0
39231.6	2.29		39231.6	0
39673.7	2.35		39673.7	0
40120.8	2.24		40120.8	0
40573	2.29		40573	0
41030.2	2.29		41030.2	0
41492.5	2.35		41492.5	0
41960.1	2.53		41960.1	0
42433	2.41		42433	0
42911.2	2.65		42911.2	0
43394.7	2.76		43394.7	0
43883.8	2.65		43883.8	0
44378.3	2.65		44378.3	0
44878.4	2.76		44878.4	0
45384.1	2.88		45384.1	0
45895.6	3.06		45895.6	0
46412.7	3.06		46412.7	0
46935.8	3		46935.8	0
47464.7	2.88		47464.7	0
47999.6	3.29		47999.6	0
48540.5	3.53		48540.5	0
49087.5	3.47		49087.5	0
49640.6	3.47		49640.6	0
50200	3.59		50200	0
50765.7	3.53		50765.7	0
51337.8	3.65		51337.8	0
51916.3	3.76		51916.3	0
52501.3	3.71		52501.3	0
53093	3.88		53093	0
53691.3	4.12		53691.3	0
54296.3	4.29		54296.3	0
54908.2	4.24		54908.2	0
55526.9	4.24		55526.9	0
56152.6	4.35		56152.6	0
56785.4	4.82		56785.4	0
57425.3	5.12		57425.3	0
58072.4	4.94		58072.4	0
58726.8	5.24		58726.8	0
59388.6	5.82		59388.6	0
60057.8	6.06		60057.8	0
60734.6	6.18		60734.6	0
61419	6.29		61419	0
62111.1	6.41		62111.1	0
62811	6.59		62811	0
63518.8	6.94		63518.8	0
64234.6	6.94		64234.6	0
64958.4	6.94		64958.4	0
65690.3	7.29		65690.3	0
66430.6	7.59		66430.6	0
67179.2	7.94		67179.2	0
67936.2	8.65		67936.2	0
68701.7	8.41		68701.7	0
69475.9	8.76		69475.9	0
70258.8	8.76		70258.8	0
71050.5	9.06		71050.5	0
71851.2	9.24		71851.2	0
72660.8	9.65		72660.8	0
73479.6	10.35		73479.6	0
74307.6	11		74307.6	0
75144.9	11.35		75144.9	0
75991.7	11.94		75991.7	0
76848	12.29		76848	0
77713.9	12.76		77713.9	0
78589.7	13.12		78589.7	0
79475.3	13.18		79475.3	0
80370.8	13.82		80370.8	0
81276.5	14.35		81276.5	0
82192.3	14.29		82192.3	0
83118.4	14.82		83118.4	0
84055.1	15.18		84055.1	0
85002.2	15.88		85002.2	0
85960.1	16		85960.1	0
86928.7	16.35		86928.7	0
87908.3	16.71		87908.3	0
88898.9	16.82		88898.9	0
89900.6	17		89900.6	0
90913.6	17.59		90913.6	0
91938.1	17.94		91938.1	0
92974	18.47		92974	0
94021.7	18.94		94021.7	0
95081.1	20		95081.1	0
96152.6	20.76		96152.6	0
97236	20.94		97236	0
98331.7	21.59		98331.7	0
99439.8	22.06		99439.8	0
100560	22.47		100560	0
101693	23.06		101693	0
102839	23		102839	0
103998	23.76		103998	0
105170	24.12		105170	0
106355	24.65		106355	0
107553	25		107553	0
108765	25.71		108765	0
109991	26.35		109991	0
111230	26.47		111230	0
112484	27.29		112484	0
113751	28		113751	0
115033	28.47		115033	0
116329	28.65		116329	0
117640	29.35		117640	0
118966	29.41		118966	0
120306	29.82		120306	0
121662	31.29		121662	0
123033	32		123033	0
124419	33		124419	0
125821	33.88		125821	0
127239	34.41		127239	0
128673	34.41		128673	0
130123	35.88		130123	0
131589	36.29		131589	0
133071	36.88		133071	0
134571	38.18		134571	0
136087	38.94		136087	0
137621	39.82		137621	0
139171	40.47		139171	0
140740	41.29		140740	0
142326	41.06		142326	0
143929	42.24		143929	0
145551	43.47		145551	0
147191	44.18		147191	0
148850	44.94		148850	0
150527	46.65		150527	0
152223	47.47		152223	0
153938	49.12		153938	0
155673	51.12		155673	0
157427	52.18		157427	0
159201	53.24		159201	0
160995	54.35		160995	0
162809	55.59		162809	0
164644	56.82		164644	0
166499	58.29		166499	0
168375	58.94		168375	0
170272	60.53		170272	0
172191	62.29		172191	0
174131	63		174131	0
176093	63.76		176093	0
178077	63.47		178077	0
180084	64.41		180084	0
182113	64.29		182113	0
184165	64.53		184165	0
186240	64.41		186240	0
188339	64.88		188339	0
190461	64.18		190461	0
192607	64		192607	0
194777	63.53		194777	0
196972	63.29		196972	0
199192	63.76		199192	0
201436	63.65		201436	0
203706	63.71		203706	0
206001	64.94		206001	0
208322	65.82		208322	0
210670	66.59		210670	0
213043	66.82		213043	0
215444	67.88		215444	0
217872	69.29		217872	0
220327	70.94		220327	0
222809	71.24		222809	0
225320	71.94		225320	0
227859	72.18		227859	0
230426	73.59		230426	0
233023	74.65		233023	0
235648	76.71		235648	0
238303	77		238303	0
240989	76.65		240989	0
243704	76.53		243704	0
246450	77.12		246450	0
249227	76.47		249227	0
252035	76.06		252035	0
254875	75.88		254875	0
257747	77.12		257747	0
260652	76.47		260652	0
263589	74.29		263589	0
266558	73.29		266558	0
269562	72.94		269562	0
272599	72.35		272599	0
275671	72.65		275671	0
278777	71.71		278777	0
281919	70.88		281919	0
285095	70.06		285095	0
288308	70.41		288308	0
291556	69.65		291556	0
294842	68.53		294842	0
298163	67.35		298163	0
301523	65.41		301523	0
304921	64.47		304921	0
308357	63.59		308357	0
311831	60.94		311831	0
315345	60.12		315345	0
318898	59.18		318898	0
322491	58.41		322491	0
326125	58.47		326125	0
329800	56.94		329800	0
333516	54.35		333516	0
337274	53.35		337274	0
341074	52.76		341074	0
344917	50.41		344917	0
348804	48.18		348804	0
352734	46.76		352734	0
356709	46.18		356709	0
360728	45.41		360728	0
364793	44.82		364793	0
368903	43.88		368903	0
373060	42.88		373060	0
377263	41.76		377263	0
381514	40.88		381514	0
385813	40.59		385813	0
390160	38.94		390160	0
394557	37.06		394557	0
399002	36.65		399002	0
403498	35.82		403498	0
408045	34.35		408045	0
412643	33.29		412643	0
417292	32.53		417292	0
421994	31.29		421994	0
426749	30.47		426749	0
431557	29.41		431557	0
436420	28.47		436420	0
441338	28.18		441338	0
446311	27.94		446311	0
451340	26.47		451340	0
456425	25.65		456425	0
461568	25.24		461568	0
466769	23.82		466769	0
472028	22.94		472028	0
477347	21.76		477347	0
482725	21.35		482725	0
488165	21.29		488165	0
493665	20.53		493665	0
499228	20		499228	0
504853	19.47		504853	0
510542	19.18		510542	0
516294	18.59		516294	0
522112	17.71		522112	0
527995	16.88		527995	0
533944	15.76		533944	0
539960	14.53		539960	0
546044	14		546044	0
552197	13.88		552197	0
558419	12.76		558419	0
564711	12.53		564711	0
571074	12.06		571074	0
577509	11.76		577509	0
584017	10.88		584017	0
590597	9.88		590597	0
597251	9.47		597251	0
603981	8.76		603981	0
610787	8.18		610787	0
617669	7.71		617669	0
624629	7.35		624629	0
631667	7.35		631667	0
638784	7.12		638784	0
645982	6.76		645982	0
653261	6.41		653261	0
660622	6.24		660622	0
668065	5.76		668065	0
675592	5.71		675592	0
683205	5.41		683205	0
690903	5.12		690903	0
698688	4.94		698688	0
706561	4.47		706561	0
714522	4.29		714522	0
722573	4.18		722573	0
730715	3.82		730715	0
738949	3.59		738949	0
747275	3.35		747275	0
755694	3.06		755694	0
764210	2.76		764210	0
772820	2.71		772820	0
781528	2.24		781528	0
790335	2		790335	0
799240	1.82		799240	0
808246	1.71		808246	0
817353	1.41		817353	0
826562	1.29		826562	0
835876	1.12		835876	0
845294	1		845294	0
854818	1		854818	0
864450	1		864450	0
874191	0.82		874191	0
884041	0.65		884041	0
894002	0.71		894002	0
904076	0.65		904076	0
914262	0.59		914262	0
924564	0.47		924564	0
934982	0.29		934982	0
945516	0.24		945516	0
956170	0.18		956170	0
966944	0.18		966944	0
977839	0.18		977839	0
988858	0.18		988858	0

## Sheet: Figure 3d
Figure 3d
Dark to light				Light to Dark
GFP(AU)	Replicate1	Replicate2		GFP(AU)	Replicate1	Replicate2
0h	236174	225068		0h	4560	4536
7h	109055	104885		4.5h	51478	55391
11.5h	43813	43431		5.5h	76276	76601
18h	11780	13101		7h	113941	110984
24h	5746	5943		9h	183409	180116
30h	3699	3235		11.5h	228286	214988

## Sheet: Figure 3g
GFP			mCherry
Distance_(microns)	Gray_Value		Distance_(microns)	Gray_Value
0	11920.8		0	10391.8
4.676	11534.8		4.676	10465.9
9.352	11165		9.352	10722.8
14.028	11129.4		14.028	10905.5
18.704	11381		18.704	11112.3
23.381	12006.5		23.381	11625.1
28.057	12653.4		28.057	11935.9
32.733	12849.6		32.733	11940.7
37.409	12643.2		37.409	11878.1
42.085	12586.2		42.085	11958.5
46.761	12825.1		46.761	12052.3
51.437	12922.7		51.437	11924.9
56.113	12812.6		56.113	11710.9
60.79	12546.4		60.79	11556.8
65.466	12273.9		65.466	11535.5
70.142	11975.5		70.142	11347.4
74.818	11433.4		74.818	10692.4
79.494	10732.7		79.494	9953.61
84.17	10727.5		84.17	9848.84
88.846	11376.5		88.846	10219.9
93.522	12353.9		93.522	10858.8
98.198	12945.6		98.198	11417.6
102.875	13075.2		102.875	11685.3
107.551	13121.9		107.551	11679
112.227	12861.6		112.227	11398.8
116.903	12226.4		116.903	10990.5
121.579	11614.1		121.579	10557.7
126.255	11393.1		126.255	10503.6
130.931	11326.5		130.931	10581.8
135.607	11246.2		135.607	10394.9
140.284	11194.2		140.284	10244.7
144.96	11109.1		144.96	10380.1
149.636	11054.7		149.636	10552.1
154.312	11016.2		154.312	10428.3
158.988	11000.5		158.988	10084.7
163.664	10755.7		163.664	9729.68
168.34	10659.5		168.34	9772.53
173.016	10826.7		173.016	10314.1
177.692	10954.3		177.692	10784.9
182.369	11176		182.369	10707.6
187.045	11405.6		187.045	10425.5
191.721	11692.1		191.721	10549.2
196.397	12083		196.397	10790.8
201.073	12067.9		201.073	10661.2
205.749	11651.6		205.749	10369.2
210.425	11195.1		210.425	10303.3
215.101	11354.8		215.101	10565.4
219.778	11826.4		219.778	10869.1
224.454	12112		224.454	11120.6
229.13	11929.1		229.13	11304.5
233.806	11565.7		233.806	11261
238.482	11655.2		238.482	11043.9
243.158	11992.2		243.158	10870.8
247.834	12470		247.834	10864.4
252.51	12635.1		252.51	10994.5
257.186	12265.5		257.186	11125.5
261.863	11795.9		261.863	11298.2
266.539	11890.4		266.539	11682.4
271.215	11976.4		271.215	11952
275.891	11424.6		275.891	11878.7
280.567	10803.8		280.567	11643.5
285.243	10705.5		285.243	11414.8
289.919	10925.5		289.919	11169.7
294.595	10867.5		294.595	10647.5
299.272	10831		299.272	10237
303.948	10852.7		303.948	10167.9
308.624	10667.1		308.624	10068.6
313.3	10461.9		313.3	9933.64
317.976	10470.6		317.976	10001.5
322.652	10841.6		322.652	10206.2
327.328	11296.6		327.328	10383.3
332.004	11815.8		332.004	10596.3
336.681	12356.1		336.681	10770.4
341.357	12570.2		341.357	10978.1
346.033	12388.9		346.033	11144.5
350.709	11940		350.709	11142.8
355.385	11356.4		355.385	11043.3
360.061	10883.4		360.061	10776.7
364.737	10712.9		364.737	10511.5
369.413	10828.7		369.413	10544.6
374.089	11351.2		374.089	10919.3
378.766	12293		378.766	11264.4
383.442	12811.4		383.442	11336.1
388.118	12424.6		388.118	11280.5
392.794	11593.6		392.794	11169.5
397.47	11387.2		397.47	11163.1
402.146	11519		402.146	11140.4
406.822	11640.1		406.822	11011.2
411.498	11815.7		411.498	10866.1
416.174	11828.2		416.174	10754.1
420.851	11574.5		420.851	10789.4
425.527	11427.1		425.527	10833.7
430.203	11458.9		430.203	10970.2
434.879	11696.7		434.879	11259.3
439.555	12057		439.555	11415.3
444.231	12399.8		444.231	11445.7
448.907	12369		448.907	11275.8
453.583	12042.6		453.583	10847.4
458.26	11941.9		458.26	10711
462.936	12060.3		462.936	10938.8
467.612	12007.3		467.612	11160.5
472.288	11819.6		472.288	11222
476.964	11794.3		476.964	11312.5
481.64	11941.9		481.64	11572.2
486.316	12163.8		486.316	11736.2
490.992	12806.6		490.992	11649.2
495.669	13711		495.669	11409.5
500.345	14241.9		500.345	11076.5
505.021	14041.2		505.021	10849.4
509.697	13203		509.697	10745.5
514.373	12223.1		514.373	10702.2
519.049	11582.8		519.049	10792.2
523.725	11701.5		523.725	11126.9
528.401	12383.4		528.401	11495.8
533.077	12976.4		533.077	11885.6
537.754	13111		537.754	12069.4
542.43	12706.4		542.43	11935.3
547.106	12132		547.106	11678.3
551.782	12308.3		551.782	11732.6
556.458	13021.9		556.458	12122.4
561.134	13286.9		561.134	12413.1
565.81	13153.1		565.81	12509.4
570.486	13165.7		570.486	12654.4
575.163	13059.5		575.163	12715.3
579.839	12639.8		579.839	12724.4
584.515	12456.4		584.515	12841.9
589.191	12771.1		589.191	12786.6
593.867	13202.2		593.867	12587.8
598.543	13490.3		598.543	12493.8
603.219	13410.2		603.219	12415.7
607.895	12926.7		607.895	12239.7
612.571	12220.3		612.571	11905.9
617.248	11540.4		617.248	11580.4
621.924	11239.6		621.924	11462.5
626.6	11268.5		626.6	11581.1
631.276	11433		631.276	11560.7
635.952	11377.7		635.952	11415.6
640.628	11173.1		640.628	11294.5
645.304	11206		645.304	11222.3
649.98	11543.4		649.98	11205.2
654.657	12058.2		654.657	11487.6
659.333	12439.3		659.333	11945.2
664.009	12622.6		664.009	12187.4
668.685	12600		668.685	12060.3
673.361	12379.7		673.361	11837.7
678.037	12323		678.037	11748.3
682.713	12479.4		682.713	11817.3
687.389	12537.9		687.389	12031.8
692.065	11999.8		692.065	12101.9
696.742	11505.9		696.742	12168.1
701.418	11902.6		701.418	12510.3
706.094	12806.2		706.094	13085.4
710.77	13357.6		710.77	13374.8
715.446	13102.1		715.446	13274.6
720.122	12421.5		720.122	12986.7
724.798	12007.4		724.798	12715.4
729.474	12410.1		729.474	12630.5
734.151	12959.6		734.151	12643.1
738.827	13008.6		738.827	12536
743.503	12823.9		743.503	12424.8
748.179	12636.8		748.179	12369.6
752.855	12559.8		752.855	12327.5
757.531	12625.2		757.531	12301.2
762.207	12610.3		762.207	12303.2
766.883	12521.9		766.883	12165.5
771.559	12196.4		771.559	11948.9
776.236	11817.4		776.236	11936.6
780.912	11674		780.912	12265.6
785.588	11847.6		785.588	12631.9
790.264	12222.7		790.264	12944.4
794.94	12495.6		794.94	13202
799.616	12687.4		799.616	13154.1
804.292	12921.8		804.292	13013.2
808.968	12899.2		808.968	12978.8
813.645	12728.5		813.645	12742.2
818.321	12803.1		818.321	12544.6
822.997	12893.8		822.997	12639
827.673	12747.6		827.673	12763.4
832.349	12702.8		832.349	12818.3
837.025	13127.4		837.025	12909.3
841.701	13659.2		841.701	12763.7
846.377	13372.8		846.377	12127.9
851.053	12362.3		851.053	11319
855.73	11614.8		855.73	10962
860.406	11160.7		860.406	11034.5
865.082	10918.1		865.082	11287.2
869.758	11309.1		869.758	11648.6
874.434	12223.9		874.434	11883.9
879.11	13107.2		879.11	12004.5
883.786	13506.8		883.786	12049.8
888.462	13762.5		888.462	12187.4
893.139	14144		893.139	12411.5
897.815	14468		897.815	12595
902.491	14706.9		902.491	12574.8
907.167	14648		907.167	12430.2
911.843	14176.1		911.843	12247.8
916.519	13585.9		916.519	12124.6
921.195	12938.3		921.195	11997.5
925.871	12257.1		925.871	11559.5
930.547	11835.1		930.547	11054.5
935.224	11846.5		935.224	10747
939.9	12197.7		939.9	10751.3
944.576	12785.3		944.576	11046.1
949.252	13025.4		949.252	11270.7
953.928	12544.8		953.928	11171.4
958.604	11775.8		958.604	10871.6
963.28	11039.7		963.28	10525.1
967.956	10613		967.956	10270.2
972.633	10395.8		972.633	10194.5
977.309	10173.9		977.309	10294.4
981.985	10193.7		981.985	10567.3
986.661	10475.5		986.661	10759.4
991.337	10742.5		991.337	10797.8
996.013	11208.3		996.013	10974.2
1000.69	11806.1		1000.69	11122.2
1005.37	12475.5		1005.37	11448.6
1010.04	12903.6		1010.04	12056.6
1014.72	13039.9		1014.72	12466.2
1019.39	12940.6		1019.39	12330.8
1024.07	13003		1024.07	12050.3
1028.75	13046.8		1028.75	11761.4
1033.42	12836.5		1033.42	11509.6
1038.1	12966.5		1038.1	11420.3
1042.77	13601.8		1042.77	11500.3
1047.45	13681.1		1047.45	11426.4
1052.13	13131.8		1052.13	11200.2
1056.8	12539		1056.8	11077
1061.48	12010.4		1061.48	10944.7
1066.15	11639		1066.15	10794.8
1070.83	11843.4		1070.83	10739.7
1075.51	12333.4		1075.51	10834.7
1080.18	12793.5		1080.18	11101
1084.86	12763.2		1084.86	11229.6
1089.54	12206.8		1089.54	11266
1094.21	11788.6		1094.21	11366.7
1098.89	11550.7		1098.89	11318.4
1103.56	11161.7		1103.56	11068.2
1108.24	10967.2		1108.24	10852
1112.92	11264.2		1112.92	10909.4
1117.59	11873.2		1117.59	11263.8
1122.27	12304.6		1122.27	11585.7
1126.94	12552.2		1126.94	11723.7
1131.62	12957.7		1131.62	11872.4
1136.3	13275		1136.3	11976.4
1140.97	13391.1		1140.97	11894.5
1145.65	13771.3		1145.65	11853.7
1150.33	14284.4		1150.33	11992.4
1155	14398.1		1155	12184.9
1159.68	14206.7		1159.68	12283.6
1164.35	13986.6		1164.35	12371.8
1169.03	13715.1		1169.03	12358.5
1173.71	13380.8		1173.71	12094.8
1178.38	13345		1178.38	11992.4
1183.06	13600.7		1183.06	12131.8
1187.73	13378		1187.73	11977.4
1192.41	12580		1192.41	11540.1
1197.09	11830.2		1197.09	11055.6
1201.76	11499		1201.76	10831.8
1206.44	11432.9		1206.44	11016.2
1211.12	11545		1211.12	11334.5
1215.79	11807.9		1215.79	11449.9
1220.47	12057.7		1220.47	11327.6
1225.14	12208.7		1225.14	10958.2
1229.82	12021.3		1229.82	10600.4
1234.49	11644		1234.49	10510.9
1239.17	11510.9		1239.17	10635.2
1243.85	11524.6		1243.85	10732.1
1248.52	11437.7		1248.52	10805.3
1253.2	11224.7		1253.2	10792.2
1257.88	11060.4		1257.88	10693.6
1262.55	11101.1		1262.55	10610.1
1267.23	11585.9		1267.23	10637
1271.9	12245		1271.9	10838
1276.58	12622.8		1276.58	10996.9
1281.26	12526		1281.26	10987.6
1285.93	12235.8		1285.93	10886.7
1290.61	11966.8		1290.61	10761.8
1295.29	11844.1		1295.29	10795
1299.96	11785.1		1299.96	10784.4
1304.64	11293.9		1304.64	10493.6
1309.31	10551.2		1309.31	10231.1
1313.99	10357.9		1313.99	10238.1
1318.66	10898.7		1318.66	10482
1323.34	11454.9		1323.34	10847.6
1328.02	11699.4		1328.02	11183.4
1332.69	12100.9		1332.69	11412.8
1337.37	12775.4		1337.37	11632.4
1342.05	13029.9		1342.05	11685.5
1346.72	12765.7		1346.72	11550.3
1351.4	12535.3		1351.4	11530.8
1356.07	12580.8		1356.07	11681.3
1360.75	12830.8		1360.75	11948.9
1365.43	13096.7		1365.43	12283.2
1370.1	13007.8		1370.1	12386.3
1374.78	12553.4		1374.78	12203.2
1379.45	12242.3		1379.45	12111.4
1384.13	12157.5		1384.13	12287.8
1388.81	12173.6		1388.81	12326.1
1393.48	12395.1		1393.48	12094
1398.16	12532.4		1398.16	11659.5
1402.84	12190.8		1402.84	11320.6
1407.51	11660.5		1407.51	11286.6
1412.19	11507.6		1412.19	11590.2
1416.86	11777.5		1416.86	11675.5
1421.54	12094.1		1421.54	11342.5
1426.22	12528.2		1426.22	11198.4
1430.89	13231		1430.89	11584.5
1435.57	13867.8		1435.57	12091.4
1440.24	14031.2		1440.24	12166.7
1444.92	13828.1		1444.92	11951.8
1449.6	13560		1449.6	11795
1454.27	13316.3		1454.27	11646.4
1458.95	13252.4		1458.95	11546
1463.62	13269.9		1463.62	11510.4
1468.3	13397.4		1468.3	11584
1472.98	13878.4		1472.98	11752.9
1477.65	14462.4		1477.65	11869.2
1482.33	14498.8		1482.33	11751.2
1487.01	13922.3		1487.01	11329.5
1491.68	12934.5		1491.68	10794.9
1496.36	12169.6		1496.36	10441.3
1501.03	11968.9		1501.03	10379.1
1505.71	12184.7		1505.71	10602.6
1510.39	12181.5		1510.39	10701
1515.06	11775.8		1515.06	10457.7
1519.74	11332.7		1519.74	10051.7
1524.41	11146.8		1524.41	9912.73
1529.09	11400.1		1529.09	10276.7
1533.77	11834.8		1533.77	10980.8
1538.44	11985		1538.44	11492.1
1543.12	11853.3		1543.12	11514.6
1547.8	11645.7		1547.8	11320
1552.47	11649.2		1552.47	11214.7
1557.15	12024.1		1557.15	11287.1
1561.82	12863.7		1561.82	11515.9
1566.5	13752		1566.5	11643.7
1571.18	13952.2		1571.18	11544.3
1575.85	13535.6		1575.85	11595.1
1580.53	13062.8		1580.53	11891.7
1585.2	12622.6		1585.2	12269.6
1589.88	12040.2		1589.88	12424.7
1594.56	11786.8		1594.56	12450.1
1599.23	12019.9		1599.23	12491.5
1603.91	12145.2		1603.91	12480.7
1608.59	11902.8		1608.59	12349.4
1613.26	11602.8		1613.26	11965.3
1617.94	12010.9		1617.94	11596.9
1622.61	13151.1		1622.61	11660.7
1627.29	14033.3		1627.29	11866.2
1631.96	14260.6		1631.96	11855.9
1636.64	14444.9		1636.64	11715.9
1641.32	14583.9		1641.32	11703.2
1645.99	14332.5		1645.99	11754.3
1650.67	13817.7		1650.67	11610.4
1655.35	13703.2		1655.35	11294.4
1660.02	14368		1660.02	11053.1
1664.7	15350.3		1664.7	11000.2
1669.37	16253.4		1669.37	11150.2
1674.05	16697.6		1674.05	11165.2
1678.73	17085		1678.73	11075.5
1683.4	17877.5		1683.4	11065.4
1688.08	18378.3		1688.08	10915.9
1692.76	18540		1692.76	10697.2
1697.43	19172.4		1697.43	10797.3
1702.11	20528		1702.11	11196.5
1706.78	21940.4		1706.78	11632.4
1711.46	22592.4		1711.46	11774.7
1716.13	23248.3		1716.13	11738.3
1720.81	24343.2		1720.81	11768.5
1725.49	25099.2		1725.49	11730.4
1730.16	25400.1		1730.16	11589.7
1734.84	25460.8		1734.84	11546.6
1739.52	25093.4		1739.52	11490.2
1744.19	24480.3		1744.19	11335.3
1748.87	23736.5		1748.87	11043.2
1753.54	23369.5		1753.54	10918.3
1758.22	23757.1		1758.22	10895.6
1762.9	23926.1		1762.9	10723.8
1767.57	23471.2		1767.57	10475.4
1772.25	23106.2		1772.25	10345.8
1776.92	22889.8		1776.92	10400.6
1781.6	22593.1		1781.6	10551.1
1786.28	22450.7		1786.28	10708.7
1790.95	22850.6		1790.95	10928.8
1795.63	23294.8		1795.63	10955.1
1800.31	22868.4		1800.31	10650.4
1804.98	22264.5		1804.98	10551.1
1809.66	22258.7		1809.66	10843
1814.33	22277.4		1814.33	11070.1
1819.01	22159.7		1819.01	11085.8
1823.69	22079.9		1823.69	10813.2
1828.36	22097.5		1828.36	10358.8
1833.04	22525		1833.04	10087.9
1837.71	23451		1837.71	10162.8
1842.39	24705.8		1842.39	10625.8
1847.07	25257.1		1847.07	11083
1851.74	24639		1851.74	11112.4
1856.42	23361.8		1856.42	10838.3
1861.1	22441.7		1861.1	10570.2
1865.77	22464.6		1865.77	10529.4
1870.45	22682.3		1870.45	10658.8
1875.12	22937.4		1875.12	10836.8
1879.8	23409.3		1879.8	11132.7
1884.48	23798.1		1884.48	11437.8
1889.15	23999.4		1889.15	11651.8
1893.83	23682		1893.83	11703.3
1898.5	22843.2		1898.5	11563.9
1903.18	22467.2		1903.18	11469.4
1907.86	22812		1907.86	11475.1
1912.53	23072.5		1912.53	11527.4
1917.21	22791.8		1917.21	11391.8
1921.88	22434.7		1921.88	11115
1926.56	22357.7		1926.56	11134.8
1931.24	22617.6		1931.24	11371.9
1935.91	22955.2		1935.91	11560.9
1940.59	23499		1940.59	11763.5
1945.27	23834.3		1945.27	11912
1949.94	23616.8		1949.94	11867.8
1954.62	23428.8		1954.62	12036.1
1959.29	23413.8		1959.29	12265.9
1963.97	23365		1963.97	12221.8
1968.65	23615.4		1968.65	12088.6
1973.32	24673.9		1973.32	11938.5
1978	25650.5		1978	11743.1
1982.67	25410		1982.67	11607.6
1987.35	24498.3		1987.35	11557.9
1992.03	23677.3		1992.03	11452.2
1996.7	23095.1		1996.7	11223.3
2001.38	22913.4		2001.38	11075
2006.06	23496		2006.06	11346.5
2010.73	24121.4		2010.73	11741.2
2015.41	24072.4		2015.41	11805.6
2020.08	23320.1		2020.08	11606.6
2024.76	22431.5		2024.76	11299.9
2029.43	22315.4		2029.43	11041.8
2034.11	22936.5		2034.11	10895.3
2038.79	24060.8		2038.79	10831.9
2043.46	25567.4		2043.46	11049.9
2048.14	26616		2048.14	11416.9
2052.82	26123.3		2052.82	11446.4
2057.49	24598.5		2057.49	11065.9
2062.17	23763.9		2062.17	10854.1
2066.84	24115.8		2066.84	11140.4
2071.52	25056		2071.52	11630.6
2076.2	25815.8		2076.2	11959.1
2080.87	25887.4		2080.87	12185.9
2085.55	25939.7		2085.55	12396
2090.22	26049.2		2090.22	12398.3
2094.9	26388.3		2094.9	12301.7
2099.58	26939.3		2099.58	12270
2104.25	26834.3		2104.25	12036.8
2108.93	26294.4		2108.93	11755.4
2113.61	26184.4		2113.61	11684
2118.28	26227.8		2118.28	11730.5
2122.96	25771.3		2122.96	11763.2
2127.63	25440.4		2127.63	11861.8
2132.31	25793.2		2132.31	12229.9
2136.99	26362.6		2136.99	12667.8
2141.66	26529.3		2141.66	12740.6
2146.34	26162.1		2146.34	12546
2151.01	25730.9		2151.01	12432.3
2155.69	25605.2		2155.69	12261
2160.37	26055.4		2160.37	12164
2165.04	26984.3		2165.04	12222.2
2169.72	27546.6		2169.72	12310.8
2174.39	27371		2174.39	12411.7
2179.07	26356.1		2179.07	12220.6
2183.75	25368.1		2183.75	11829.3
2188.42	25039		2188.42	11739.1
2193.1	24607.4		2193.1	11723.2
2197.78	24068.1		2197.78	11568.1
2202.45	23676.3		2202.45	11423.7
2207.13	23938.6		2207.13	11398.2
2211.8	24921.9		2211.8	11518.4
2216.48	25475.6		2216.48	11608.8
2221.16	25027.8		2221.16	11611.2
2225.83	25036.3		2225.83	11574.2
2230.51	25321.5		2230.51	11479.6
2235.18	25643.9		2235.18	11458.4
2239.86	26428		2239.86	11580.9
2244.54	27543		2244.54	11848.3
2249.21	28731.6		2249.21	12289.9
2253.89	29434.2		2253.89	12710.1
2258.57	29221.8		2258.57	12916.8
2263.24	28497.1		2263.24	12784.3
2267.92	27977		2267.92	12377.7
2272.59	27046.8		2272.59	11844.2
2277.27	25732.5		2277.27	11275.4
2281.95	25186.8		2281.95	11061.3
2286.62	25352.6		2286.62	11296
2291.3	25303.9		2291.3	11595.7
2295.97	25134.4		2295.97	11724.1
2300.65	25093.1		2300.65	11644.6
2305.33	25027.2		2305.33	11278.8
2310	24526.9		2310	10781.2
2314.68	24249.8		2314.68	10509.7
2319.35	24526.2		2319.35	10485.8
2324.03	24681.2		2324.03	10468
2328.71	24910.5		2328.71	10592.8
2333.38	25786.3		2333.38	11014.1
2338.06	26251.6		2338.06	11258.4
2342.74	25934		2342.74	11208.2
2347.41	25661.2		2347.41	11150.9
2352.09	26075		2352.09	11356.7
2356.76	26475.9		2356.76	11540.5
2361.44	26404.4		2361.44	11489.9
2366.12	26421		2366.12	11609.5
2370.79	26488.8		2370.79	11887.4
2375.47	26432.1		2375.47	12013.2
2380.14	26288.8		2380.14	12028.1
2384.82	26549.2		2384.82	12056.5
2389.5	27283.7		2389.5	12038.9
2394.17	27840.4		2394.17	11797.2
2398.85	27913.5		2398.85	11462.9
2403.53	27444.4		2403.53	11297.4
2408.2	26319.1		2408.2	11347.3
2412.88	25386.3		2412.88	11530.4
2417.55	25391.6		2417.55	11913.9
2422.23	25542.7		2422.23	12391.4
2426.91	25263.5		2426.91	12568.1
2431.58	25035.3		2431.58	12479.7
2436.26	25120.1		2436.26	12311.8
2440.93	25238.5		2440.93	11968.4
2445.61	24924.1		2445.61	11571.8
2450.29	24258.8		2450.29	11182.6
2454.96	23700		2454.96	10773.6
2459.64	23161.3		2459.64	10427.7
2464.31	22558.4		2464.31	10170.9
2468.99	22396.2		2468.99	10017.7
2473.67	22915.7		2473.67	10064.3
2478.34	23396.4		2478.34	10120.9
2483.02	23116.1		2483.02	9959.65
2487.7	22729		2487.7	9796.6
2492.37	22916		2492.37	9748.92
2497.05	23449.2		2497.05	9823.41
2501.72	24116.4		2501.72	9950.99
2506.4	24557.8		2506.4	10034
2511.07	25107.7		2511.07	10167.4
2515.75	25311.8		2515.75	10284.9
2520.43	24804.4		2520.43	10458.8
2525.1	24277		2525.1	10528.5
2529.78	24657.5		2529.78	10462.4
2534.46	25818.5		2534.46	10457.4
2539.13	27188.1		2539.13	10611.3
2543.81	27487.7		2543.81	10754.6
2548.48	26443.4		2548.48	10586
2553.16	25372.9		2553.16	10294.9
2557.84	24861.3		2557.84	10140.4
2562.51	24781.7		2562.51	10122.7
2567.19	24967.2		2567.19	10181.9
2571.86	25241		2571.86	10171.7
2576.54	24832.1		2576.54	10107
2581.22	23394.5		2581.22	9891.08
2585.89	22611.2		2585.89	9820.58
2590.57	23115.8		2590.57	10026.1
2595.25	24263.3		2595.25	10250.7
2599.92	25135.3		2599.92	10248.2
2604.6	25418.6		2604.6	10216.7
2609.27	25163.2		2609.27	10272.7
2613.95	24395.4		2613.95	10313.7
2618.63	24179.2		2618.63	10534.5
2623.3	25060.2		2623.3	10956.8
2627.98	26228.9		2627.98	11537.6
2632.66	26797.1		2632.66	12141.2
2637.33	26386.6		2637.33	12259.1
2642.01	25699.8		2642.01	11952.3
2646.68	25339.6		2646.68	11921.2
2651.36	25292.9		2651.36	12248.2
2656.03	24769.1		2656.03	12387.3
2660.71	24174.5		2660.71	12184.2
2665.39	24464		2665.39	11857.6
2670.06	25230.2		2670.06	11504.1
2674.74	25583.6		2674.74	11186.9
2679.42	24841.9		2679.42	10835.4
2684.09	23427.6		2684.09	10390.6
2688.77	23023.2		2688.77	10246.3
2693.44	23604.6		2693.44	10457.1
2698.12	23910.6		2698.12	10627.8
2702.8	24155.9		2702.8	10714.5
2707.47	24673.3		2707.47	10883.8
2712.15	25052.4		2712.15	11185.1
2716.82	25588.2		2716.82	11491.8
2721.5	26677.3		2721.5	11849.9
2726.18	27962.1		2726.18	12341.2
2730.85	28294.2		2730.85	12579.2
2735.53	28095.8		2735.53	12566.3
2740.2	27891.9		2740.2	12587.7
2744.88	27423.8		2744.88	12412.4
2749.56	26732.8		2749.56	12038
2754.23	25622.4		2754.23	11668.8
2758.91	24811.1		2758.91	11460.7
2763.59	24848.7		2763.59	11290.8
2768.26	25143.8		2768.26	11166.9
2772.94	24993.7		2772.94	11157.9
2777.61	24685.2		2777.61	11099.8
2782.29	24615.5		2782.29	10971.9
2786.97	24677.8		2786.97	11018.5
2791.64	24331.7		2791.64	11049.9
2796.32	23344.8		2796.32	10803.7
2800.99	22484.9		2800.99	10549.8
2805.67	22239.6		2805.67	10596.3
2810.35	22679		2810.35	10784.7
2815.02	23731.5		2815.02	10911.5
2819.7	24857.2		2819.7	11078
2824.38	25290.3		2824.38	11206.9
2829.05	25300.4		2829.05	11324.8
2833.73	24920.4		2833.73	11107.7
2838.4	24945		2838.4	10872.5
2843.08	25125.9		2843.08	11011.2
2847.76	24331.1		2847.76	11160.5
2852.43	23447.5		2852.43	11237.9
2857.11	23505.9		2857.11	11298.4
2861.78	23885.8		2861.78	11216.6
2866.46	23507.6		2866.46	10964.1
2871.14	22507.8		2871.14	10825.6
2875.81	21964.8		2875.81	11025.6
2880.49	21877.5		2880.49	11132.3
2885.16	21715.2		2885.16	10957.4
2889.84	21318.1		2889.84	10857.9
2894.52	20807.9		2894.52	10758.8
2899.19	20774.3		2899.19	10576.2
2903.87	21425.8		2903.87	10502.8
2908.55	22195.6		2908.55	10674.3
2913.22	22799.9		2913.22	11033.2
2917.9	23220.3		2917.9	11150.4
2922.57	22560.1		2922.57	10764
2927.25	21624.1		2927.25	10346.9
2931.93	22319.6		2931.93	10335.8
2936.6	23351.6		2936.6	10357.3
2941.28	24141.9		2941.28	10391.2
2945.95	25064.3		2945.95	10565.6
2950.63	25624		2950.63	10584.1
2955.31	26367.1		2955.31	10764.4
2959.98	26845.4		2959.98	11023
2964.66	26524.8		2964.66	11131.9
2969.34	25946.5		2969.34	11219.4
2974.01	25310.4		2974.01	11165.1
2978.69	24584.7		2978.69	10969.4
2983.36	23898.6		2983.36	10572.7
2988.04	23208.9		2988.04	10166.3
2992.72	22669		2992.72	9998.74
2997.39	22511.7		2997.39	9958.93
3002.07	23056.4		3002.07	9976.67
3006.74	23564		3006.74	10062.6
3011.42	23225.5		3011.42	9969.55
3016.1	23204.4		3016.1	10112
3020.77	23600.9		3020.77	10336.8
3025.45	23366.4		3025.45	10486.1
3030.12	21974.3		3030.12	10362.7
3034.8	20797.9		3034.8	10045.4
3039.48	21114.9		3039.48	9808.19
3044.15	21972.4		3044.15	9808.38
3048.83	22490.5		3048.83	9995.27
3053.51	22668.4		3053.51	10216.6
3058.18	22807.4		3058.18	10536.3
3062.86	22620.4		3062.86	10759.6
3067.53	21864.3		3067.53	10810.5
3072.21	21882		3072.21	11008
3076.89	23093.4		3076.89	11339.2
3081.56	23944		3081.56	11440.3
3086.24	24000.7		3086.24	11280.1
3090.91	23939.7		3090.91	10966
3095.59	23710.7		3095.59	10620.8
3100.27	23337.7		3100.27	10345.1
3104.94	22879.4		3104.94	10059.8
3109.62	22968.2		3109.62	10031.1
3114.3	23099.7		3114.3	10210.2
3118.97	22238.9		3118.97	10006.8
3123.65	21099.5		3123.65	9483.17
3128.32	20603.2		3128.32	9152.87
3133	20569.6		3133	9124.65
3137.68	20531.5		3137.68	9107.58
3142.35	20356.5		3142.35	8870.66
3147.03	20283.2		3147.03	8678.16
3151.7	20709.4		3151.7	8610.91
3156.38	21337.6		3156.38	8694.22
3161.06	21760.2		3161.06	8866.61
3165.73	21718.4		3165.73	8996.28
3170.41	21419.1		3170.41	9077.16
3175.08	20739.7		3175.08	8938.92
3179.76	19802.1		3179.76	8626.42
3184.44	18798.8		3184.44	8434.7
3189.11	18134.5		3189.11	8492.68
3193.79	18122.3		3193.79	8757.73
3198.47	19117.5		3198.47	9136.73
3203.14	20428.6		3203.14	9397.28
3207.82	20769		3207.82	9317.93
3212.49	20298.7		3212.49	9060.59
3217.17	20395.5		3217.17	9119.75
3221.84	21035.3		3221.84	9538.39
3226.52	21028.1		3226.52	9825.53
3231.2	20337.9		3231.2	9755.6
3235.87	19903.4		3235.87	9488.14
3240.55	20320.5		3240.55	9364.09
3245.23	20969.1		3245.23	9325.7
3249.9	21121.3		3249.9	9215.66
3254.58	21086.3		3254.58	9232.84
3259.25	21142.3		3259.25	9238.61
3263.93	21676		3263.93	9296.58
3268.61	22760.7		3268.61	9513.25
3273.28	23623.4		3273.28	9608
3277.96	23809.5		3277.96	9639.9
3282.64	23751.5		3282.64	9751.86
3287.31	23622.1		3287.31	9867.9
3291.99	23448.4		3291.99	9842.14
3296.66	23441.6		3296.66	9829.03
3301.34	23785.4		3301.34	10048.1
3306.01	24056.6		3306.01	10371.7
