# Supplementary material for: Light-switchable transcription factors obtained by direct screening in mammalian cells
Source: Nat Commun. 2023 Jun 2;14:3185. doi: 10.1038/s41467-023-38993-6 (PMC10238501; doi:10.1038/s41467-023-38993-6)
Supplement: Supplementary file 4 — Source Data [file 41467_2023_38993_MOESM4_ESM.zip › Source data fig. 7.xlsx]

## Sheet: Figure 7b
Figure 7b
Dark				Light
GFP (AU)	Repeat1	Repeat2		GFP (AU)	Repeat1	Repeat2
QF	36322	31324		QF	34285	24913
QF-LOV(DG87)	41902	38296		QF-LOV(DG87)	9435	8943
QF-LOV(GI88)	38052	30151		QF-LOV(GI88)	15355	14717
QF-LOV(VS97)	263	185		QF-LOV(VS97)	86	58
Plain 293T	3	3		Plain 293T	6	11
Figure 7d
Dark					Light
GFP (AU)	Repeat1	Repeat2	Repeat3		GFP (AU)	Repeat1	Repeat2	Repeat3
ZF9	1.39638e+06	1.41369e+06	1.39122e+06		ZF9	1.21361e+06	1.11539e+06	1.1917e+06
ZF9-LOV(C1)	90750.5	91203.5	90936.5		ZF9-LOV(C1)	849.5	1042.5	750.5
ZF9-LOV(C2)	58033.5	60032.5	54553.5		ZF9-LOV(C2)	585.5	590.5	641.5
ZF9-LOV(C3)	1642.5	1847.5			ZF9-LOV(C3)	606.5	607.5
ZF9-LOV(C4)	1613.5	1649.5			ZF9-LOV(C4)	612.5	601.5
ZF9-LOV(C5)	2478.5	2184.5			ZF9-LOV(C5)	776.5	590.5
ZF9-LOV(C6)	1080.5	1070.5			ZF9-LOV(C6)	623.5	709.5
Figure 7e
Dark					Light
GFP (AU)	Repeat1	Repeat2	Repeat3		GFP (AU)	Repeat1	Repeat2	Repeat3
QF	120604	114793			QF	136686	134415
QFLOV(DG87) 2-2aa linkers	271573	275002			QFLOV(DG87) 2-2aa linkers	66500	63625
QFLOV(DG87) no linker	66599	92168			QFLOV(DG87) no linker	11257	10487	7208
Figure 7f
Dark					Light
GFP (AU)	Repeat1	Repeat2	Repeat3		GFP (AU)	Repeat1	Repeat2	Repeat3
ZF9	1396357	1413673	1391200		ZF9	1213614	1115396	1191707
ZF9LOV(C2)_LOV2(408-543)_2-2aa linker	58012	60011	54532		ZF9LOV(C2)_LOV2(408-543)_2-2aa linker	588	593	644
ZF9LOV(C2)_LOV2(408-543)_2-4aa linker	1010084	888409	951754		ZF9LOV(C2)_LOV2(408-543)_2-4aa linker	12679	31348	29985
ZF9LOV(C2)_LOV2(404-546)_2-2aa linker	1076655	963842	782968		ZF9LOV(C2)_LOV2(404-546)_2-2aa linker	486630	438759	527564
