# Supplementary material for: Light-switchable transcription factors obtained by direct screening in mammalian cells
Source: Nat Commun. 2023 Jun 2;14:3185. doi: 10.1038/s41467-023-38993-6 (PMC10238501; doi:10.1038/s41467-023-38993-6)
Supplement: Supplementary file 4 — Source Data [file 41467_2023_38993_MOESM4_ESM.zip › Source data fig. S2.xlsx]

## Sheet: Fig S2a, S2b, S2c
Figure S2a			Figure S2b						Figure S2c
			Dark			Light			Dark			Light
GFP	Counts		GFP	Counts		GFP	Counts		GFP	Counts		GFP	Counts
4.84	0.08		-289.79	0		-289.79	0		-381.78	0		-381.78	0
4.96	0.08		-286.81	0		-286.81	0		-378.02	0		-378.02	0
5.08	0.08		-283.85	0		-283.85	0		-374.29	0		-374.29	0
5.2	0.08		-280.91	0		-280.91	0		-370.59	0		-370.59	0
5.33	0.08		-277.98	0		-277.98	0		-366.91	0		-366.91	0
5.45	0.08		-275.08	0		-275.08	0		-363.26	0		-363.26	0
5.58	0.08		-272.2	0		-272.2	0		-359.63	0		-359.63	0
5.71	0.08		-269.34	0		-269.34	0		-356.03	0		-356.03	0
5.83	0.08		-266.5	0		-266.5	0		-352.46	0		-352.46	0
5.96	0.08		-263.67	0		-263.67	0		-348.91	0		-348.91	0
6.1	0.08		-260.87	0		-260.87	0		-345.38	0		-345.38	0
6.23	0.08		-258.08	0		-258.08	0		-341.88	0		-341.88	0
6.36	0.08		-255.31	0		-255.31	0		-338.41	0		-338.41	0
6.5	0.08		-252.56	0		-252.56	0		-334.95	0		-334.95	0
6.64	0.08		-249.83	0		-249.83	0		-331.52	0		-331.52	0
6.77	0.08		-247.11	0		-247.11	0		-328.12	0		-328.12	0
6.91	0		-244.42	0		-244.42	0		-324.73	0		-324.73	0
7.06	0		-241.73	0		-241.73	0		-321.37	0		-321.37	0
7.2	0		-239.07	0		-239.07	0		-318.03	0		-318.03	0
7.34	0		-236.42	0		-236.42	0		-314.71	0		-314.71	0
7.49	0		-233.79	0		-233.79	0		-311.42	0		-311.42	0
7.64	0		-231.18	0		-231.18	0		-308.14	0		-308.14	0
7.79	0		-228.58	0		-228.58	0		-304.89	0		-304.89	0
7.94	0		-225.99	0		-225.99	0		-301.65	0		-301.65	0
8.09	0		-223.42	0		-223.42	0		-298.44	0		-298.44	0
8.24	0		-220.87	0		-220.87	0		-295.25	0		-295.25	0
8.4	0		-218.33	0		-218.33	0		-292.07	0		-292.07	0
8.56	0		-215.81	0		-215.81	0		-288.92	0		-288.92	0
8.72	0		-213.3	0		-213.3	0		-285.78	0		-285.78	0
8.88	0		-210.8	0		-210.8	0		-282.67	0		-282.67	0
9.04	0		-208.32	0		-208.32	0		-279.57	0		-279.57	0
9.21	0		-205.85	0		-205.85	0		-276.49	0		-276.49	0
9.37	0		-203.4	0		-203.4	0		-273.43	0		-273.43	0
9.54	0		-200.96	0		-200.96	0		-270.38	0		-270.38	0
9.71	0		-198.53	0		-198.53	0		-267.36	0		-267.36	0
9.88	0		-196.12	0		-196.12	0		-264.35	0		-264.35	0
10.06	0		-193.71	0		-193.71	0		-261.35	0		-261.35	0
10.23	0		-191.33	0		-191.33	0		-258.38	0		-258.38	0
10.41	0		-188.95	0		-188.95	0		-255.42	0		-255.42	0
10.59	0		-186.58	0		-186.58	0		-252.48	0		-252.48	0
10.77	0		-184.23	0		-184.23	0		-249.55	0		-249.55	0
10.96	0		-181.89	0		-181.89	0		-246.64	0		-246.64	0
11.14	0		-179.56	0		-179.56	0		-243.75	0		-243.75	0
11.33	0		-177.24	0		-177.24	0		-240.87	0		-240.87	0
11.52	0		-174.94	0		-174.94	0		-238	0		-238	0
11.71	0		-172.64	0		-172.64	0		-235.15	0		-235.15	0
11.91	0		-170.36	0		-170.36	0		-232.31	0		-232.31	0
12.11	0		-168.08	0		-168.08	0		-229.49	0		-229.49	0
12.3	0		-165.82	0		-165.82	0		-226.69	0		-226.69	0
12.5	0		-163.57	0		-163.57	0		-223.89	0		-223.89	0
12.71	0		-161.32	0		-161.32	0		-221.11	0		-221.11	0
12.91	0		-159.09	0		-159.09	0		-218.35	0		-218.35	0
13.12	0		-156.87	0		-156.87	0		-215.6	0		-215.6	0
13.33	0		-154.65	0		-154.65	0		-212.86	0		-212.86	0
13.54	0		-152.45	0		-152.45	0		-210.13	0		-210.13	0
13.76	0		-150.25	0		-150.25	0		-207.41	0		-207.41	0
13.98	0		-148.07	0		-148.07	0		-204.71	0		-204.71	0
14.2	0		-145.89	0		-145.89	0		-202.02	0		-202.02	0
14.42	0		-143.72	0		-143.72	0		-199.35	0		-199.35	0
14.64	0		-141.56	0		-141.56	0		-196.68	0		-196.68	0
14.87	0		-139.41	0		-139.41	0		-194.03	0		-194.03	0
15.1	0		-137.27	0		-137.27	0		-191.38	0		-191.38	0
15.33	0		-135.13	0		-135.13	0		-188.75	0		-188.75	0
15.57	0		-133.01	0		-133.01	0		-186.13	0		-186.13	0
15.81	0.08		-130.89	0		-130.89	0		-183.52	0		-183.52	0
16.05	0.08		-128.78	0		-128.78	0		-180.92	0		-180.92	0
16.29	0.08		-126.67	0		-126.67	0		-178.33	0		-178.33	0
16.53	0.08		-124.58	0		-124.58	0		-175.75	0		-175.75	0
16.78	0.08		-122.49	0		-122.49	0		-173.19	0		-173.19	0
17.03	0.08		-120.4	0		-120.4	0		-170.63	0		-170.63	0
17.29	0.08		-118.33	0		-118.33	0		-168.08	0		-168.08	0
17.54	0.08		-116.26	0		-116.26	0		-165.54	0		-165.54	0
17.8	0.08		-114.2	0		-114.2	0		-163.01	0		-163.01	0
18.07	0.08		-112.14	0		-112.14	0		-160.49	0		-160.49	0
18.33	0.08		-110.1	0		-110.1	0		-157.97	0		-157.97	0
18.6	0.08		-108.05	0		-108.05	0		-155.47	0		-155.47	0
18.87	0.08		-106.02	0		-106.02	0		-152.98	0		-152.98	0
19.15	0		-103.99	0		-103.99	0		-150.49	0		-150.49	0
19.43	0		-101.96	0		-101.96	0		-148.01	0		-148.01	0
19.71	0		-99.94	0		-99.94	0		-145.54	0		-145.54	0
19.99	0		-97.93	0		-97.93	0		-143.08	0		-143.08	0
20.28	0		-95.92	0		-95.92	0		-140.63	0		-140.63	0
20.57	0		-93.92	0		-93.92	0		-138.18	0		-138.18	0
20.86	0		-91.92	0		-91.92	0		-135.74	0		-135.74	0
21.16	0		-89.93	0		-89.93	0		-133.31	0		-133.31	0
21.46	0		-87.94	0		-87.94	0		-130.89	0		-130.89	0
21.76	0.08		-85.96	0		-85.96	0		-128.47	0		-128.47	0
22.07	0.08		-83.98	0		-83.98	0		-126.06	0		-126.06	0
22.38	0.08		-82.01	0		-82.01	0		-123.65	0		-123.65	0
22.7	0.08		-80.04	0		-80.04	0		-121.26	0		-121.26	0
23.01	0.08		-78.07	0		-78.07	0		-118.86	0		-118.86	0
23.34	0.15		-76.11	0		-76.11	0		-116.48	0		-116.48	0
23.66	0.15		-74.16	0		-74.16	0		-114.1	0		-114.1	0
23.99	0.23		-72.2	0		-72.2	0		-111.73	0		-111.73	0
24.32	0.23		-70.25	0		-70.25	0		-109.36	0		-109.36	0
24.66	0.23		-68.31	0		-68.31	0		-107	0		-107	0
25	0.23		-66.37	0		-66.37	0		-104.64	0		-104.64	0
25.34	0.23		-64.43	0		-64.43	0		-102.29	0		-102.29	0
25.69	0.23		-62.49	0		-62.49	0		-99.95	0		-99.95	0
26.04	0.15		-60.56	0		-60.56	0		-97.61	0		-97.61	0
26.4	0.15		-58.63	0		-58.63	0		-95.27	0		-95.27	0
26.76	0.15		-56.71	0		-56.71	0		-92.94	0		-92.94	0
27.12	0.15		-54.79	0		-54.79	0		-90.62	0		-90.62	0
27.49	0.15		-52.87	0		-52.87	0		-88.29	0		-88.29	0
27.86	0.08		-50.95	0		-50.95	0		-85.98	0		-85.98	0
28.23	0.08		-49.03	0		-49.03	0		-83.66	0		-83.66	0
28.61	0		-47.12	0		-47.12	0		-81.36	0		-81.36	0
29	0		-45.21	0		-45.21	0		-79.05	0		-79.05	0
29.39	0		-43.31	0		-43.31	0		-76.75	0		-76.75	0
29.78	0		-41.4	0		-41.4	0		-74.45	0		-74.45	0
30.18	0		-39.5	0		-39.5	0		-72.16	0		-72.16	0
30.58	0		-37.6	0		-37.6	0		-69.87	0		-69.87	0
30.99	0		-35.7	0		-35.7	0		-67.59	0		-67.59	0
31.4	0		-33.8	0		-33.8	0		-65.3	0		-65.3	0
31.81	0		-31.9	0		-31.9	0		-63.02	0		-63.02	0
32.23	0		-30.01	0		-30.01	0		-60.75	0		-60.75	0
32.66	0		-28.12	0		-28.12	0		-58.47	0		-58.47	0
33.09	0		-26.22	0		-26.22	0		-56.2	0		-56.2	0
33.52	0		-24.33	0		-24.33	0		-53.93	0		-53.93	0
33.96	0		-22.45	0		-22.45	0		-51.67	0		-51.67	0
34.41	0		-20.56	0		-20.56	0		-49.4	0		-49.4	0
34.86	0		-18.67	0		-18.67	0		-47.14	0		-47.14	0
35.31	0		-16.78	0		-16.78	0		-44.88	0		-44.88	0
35.77	0		-14.9	0		-14.9	0		-42.63	0		-42.63	0
36.24	0.08		-13.01	0		-13.01	0		-40.37	0		-40.37	0
36.71	0.08		-11.13	0		-11.13	0		-38.12	0		-38.12	0
37.18	0.08		-9.25	0		-9.25	0		-35.87	0		-35.87	0
37.66	0.08		-7.36	0		-7.36	0		-33.62	0		-33.62	0
38.15	0.08		-5.48	0		-5.48	0		-31.37	0		-31.37	0
38.64	0.23		-3.6	0		-3.6	0		-29.12	0		-29.12	0
39.14	0.23		-1.72	0		-1.72	0		-26.88	0		-26.88	0
39.64	0.23		0.17	0		0.17	0		-24.63	0		-24.63	0
40.15	0.23		2.05	0		2.05	0		-22.39	0		-22.39	0
40.67	0.23		3.93	0		3.93	0		-20.15	0		-20.15	0
41.19	0.23		5.81	0		5.81	0		-17.9	0		-17.9	0
41.71	0.23		7.69	0		7.69	0		-15.66	0		-15.66	0
42.24	0.23		9.58	0		9.58	0		-13.42	0		-13.42	0
42.78	0.15		11.46	0		11.46	0		-11.19	0		-11.19	0
43.33	0.15		13.35	0		13.35	0		-8.95	0		-8.95	0
43.88	0.15		15.23	0		15.23	0		-6.71	0		-6.71	0
44.43	0.15		17.12	0		17.12	0		-4.47	0		-4.47	0
44.99	0.15		19	0		19	0		-2.23	0		-2.23	0
45.56	0		20.89	0		20.89	0		0.01	0		0.01	0
46.14	0		22.78	0		22.78	0		2.24	0		2.24	0
46.72	0		24.67	0		24.67	0		4.48	0		4.48	0
47.31	0.08		26.56	0		26.56	0		6.72	0		6.72	0
47.9	0.08		28.45	0		28.45	0		8.96	0		8.96	0
48.51	0.08		30.34	0		30.34	0		11.2	0		11.2	0
49.11	0.08		32.24	0		32.24	0		13.43	0		13.43	0
49.73	0.08		34.13	0		34.13	0		15.67	0		15.67	0
50.35	0.08		36.03	0		36.03	0		17.91	0		17.91	0
50.98	0.08		37.93	0		37.93	0		20.16	0		20.16	0
51.62	0.08		39.83	0		39.83	0		22.4	0		22.4	0
52.26	0.08		41.73	0		41.73	0		24.64	0		24.64	0
52.91	0.08		43.64	0		43.64	0		26.89	0		26.89	0
53.57	0.08		45.55	0		45.55	0		29.13	0		29.13	0
54.24	0.08		47.46	0		47.46	0		31.38	0		31.38	0
54.91	0.08		49.37	0.28		49.37	0		33.63	0		33.63	0
55.59	0.08		51.29	0.28		51.29	0		35.88	0		35.88	0
56.28	0.15		53.2	0.28		53.2	0		38.13	0		38.13	0
56.97	0.15		55.12	0.28		55.12	0		40.38	0		40.38	0
57.68	0.15		57.05	0.28		57.05	0		42.64	0		42.64	0
58.39	0.15		58.97	0.28		58.97	0		44.89	0		44.89	0
59.11	0.15		60.9	0.28		60.9	0		47.15	0		47.15	0
59.84	0.15		62.83	0.28		62.83	0		49.41	0		49.41	0
60.57	0.15		64.77	0.28		64.77	0		51.68	0		51.68	0
61.32	0.15		66.71	0.28		66.71	0		53.94	0		53.94	0
62.07	0.15		68.65	0.28		68.65	0		56.21	0		56.21	0
62.83	0.15		70.6	0.28		70.6	0		58.48	0		58.48	0
63.6	0.15		72.54	0.28		72.54	0		60.76	0		60.76	0
64.38	0.23		74.5	0.28		74.5	0		63.03	0		63.03	0
65.17	0.15		76.46	0.28		76.46	0		65.31	0		65.31	0
65.96	0.15		78.42	0.28		78.42	0		67.6	0		67.6	0
66.77	0.15		80.38	0.28		80.38	0		69.88	0		69.88	0
67.58	0.15		82.35	0.28		82.35	0		72.17	0		72.17	0
68.41	0.23		84.33	0.28		84.33	0		74.47	0		74.47	0
69.24	0.23		86.31	0.28		86.31	0		76.76	0		76.76	0
70.08	0.23		88.29	0.28		88.29	0		79.06	0		79.06	0
70.93	0.23		90.28	0		90.28	0		81.37	0		81.37	0
71.8	0.23		92.27	0		92.27	0		83.68	0		83.68	0
72.67	0.23		94.27	0		94.27	0		85.99	0		85.99	0
73.55	0.23		96.27	0		96.27	0		88.3	0		88.3	0
74.44	0.31		98.28	0		98.28	0		90.63	0		90.63	0
75.34	0.23		100.3	0		100.3	0		92.95	0		92.95	0.19
76.25	0.23		102.32	0		102.32	0		95.28	0		95.28	0.19
77.17	0.15		104.34	0		104.34	0		97.62	0		97.62	0.19
78.1	0.15		106.37	0		106.37	0		99.96	0		99.96	0.19
79.04	0.15		108.41	0		108.41	0		102.3	0		102.3	0.19
80	0.08		110.45	0		110.45	0		104.65	0		104.65	0.19
80.96	0.08		112.5	0		112.5	0		107.01	0		107.01	0.19
81.93	0.08		114.56	0		114.56	0		109.37	0		109.37	0.19
82.92	0.15		116.62	0		116.62	0		111.74	0		111.74	0.19
83.92	0.15		118.69	0		118.69	0		114.11	0		114.11	0.19
84.92	0.15		120.77	0		120.77	0		116.49	0		116.49	0.19
85.94	0.15		122.85	0		122.85	0		118.88	0		118.88	0.19
86.97	0.08		124.94	0		124.94	0		121.27	0		121.27	0.19
88.01	0.08		127.04	0		127.04	0		123.66	0		123.66	0.19
89.07	0.15		129.15	0		129.15	0		126.07	0		126.07	0.19
90.13	0.15		131.26	0		131.26	0		128.48	0		128.48	0.19
91.21	0.23		133.38	0		133.38	0		130.9	0		130.9	0.19
92.3	0.31		135.51	0		135.51	0		133.32	0		133.32	0.38
93.4	0.31		137.64	0		137.64	0		135.75	0		135.75	0.38
94.52	0.31		139.79	0		139.79	0		138.19	0		138.19	0.38
95.64	0.31		141.94	0		141.94	0		140.64	0		140.64	0.38
96.78	0.23		144.1	0		144.1	0		143.09	0		143.09	0.38
97.94	0.23		146.27	0		146.27	0		145.55	0		145.55	0.38
99.1	0.23		148.45	0.28		148.45	0		148.02	0		148.02	0.38
100.28	0.23		150.64	0.28		150.64	0		150.5	0		150.5	0.38
101.47	0.23		152.83	0.28		152.83	0		152.99	0		152.99	0.38
102.68	0.23		155.04	0.28		155.04	0		155.48	0		155.48	0.38
103.9	0.23		157.26	0.28		157.26	0		157.99	0		157.99	0.56
105.13	0.23		159.48	0.57		159.48	0		160.5	0		160.5	0.56
106.37	0.15		161.72	0.57		161.72	0		163.02	0		163.02	0.56
107.64	0.08		163.96	0.57		163.96	0		165.55	0		165.55	0.56
108.91	0.08		166.22	0.57		166.22	0		168.09	0		168.09	0.56
110.2	0.08		168.48	0.57		168.48	0		170.64	0		170.64	0.56
111.5	0.08		170.76	0.57		170.76	0		173.2	0		173.2	0.56
112.82	0.15		173.04	0.57		173.04	0		175.77	0		175.77	0.56
114.15	0.15		175.34	0.57		175.34	0		178.34	0		178.34	0.56
115.5	0.23		177.65	0.57		177.65	0		180.93	0		180.93	0.56
116.87	0.23		179.97	0.57		179.97	0		183.53	0		183.53	0.56
118.24	0.31		182.3	0.57		182.3	0		186.14	0		186.14	0.56
119.64	0.31		184.64	0.57		184.64	0		188.76	0		188.76	0.56
121.05	0.23		187	0.57		187	0.22		191.39	0		191.39	0.38
122.47	0.31		189.36	0.85		189.36	0.22		194.04	0		194.04	0.38
123.92	0.31		191.74	0.85		191.74	0.22		196.69	0		196.69	0.38
125.37	0.38		194.14	0.85		194.14	0.22		199.36	0		199.36	0.38
126.85	0.38		196.54	0.57		196.54	0.22		202.04	0		202.04	0.38
128.34	0.38		198.96	0.57		198.96	0.22		204.73	0		204.73	0.38
129.85	0.38		201.39	0.57		201.39	0.22		207.43	0		207.43	0.19
131.37	0.38		203.83	0.57		203.83	0.22		210.14	0		210.14	0.19
132.92	0.38		206.28	0.57		206.28	0.22		212.87	0		212.87	0.19
134.48	0.31		208.75	0.28		208.75	0.22		215.61	0		215.61	0.19
136.05	0.31		211.24	0.28		211.24	0.22		218.36	0		218.36	0
137.65	0.31		213.74	0.57		213.74	0.22		221.13	0		221.13	0
139.26	0.38		216.25	0.57		216.25	0.22		223.91	0		223.91	0
140.89	0.46		218.78	0.57		218.78	0.22		226.7	0		226.7	0.19
142.54	0.46		221.32	0.57		221.32	0.22		229.51	0		229.51	0.19
144.21	0.62		223.87	0.85		223.87	0.22		232.33	0		232.33	0.19
145.9	0.54		226.44	0.85		226.44	0.22		235.16	0		235.16	0.19
147.6	0.62		229.03	0.85		229.03	0.22		238.01	0		238.01	0.19
149.33	0.62		231.63	0.85		231.63	0.22		240.88	0		240.88	0.19
151.07	0.77		234.25	0.85		234.25	0.22		243.76	0		243.76	0.19
152.84	0.85		236.89	0.85		236.89	0.22		246.65	0		246.65	0.19
154.62	1		239.54	0.85		239.54	0		249.56	0		249.56	0.19
156.42	1		242.2	0.57		242.2	0		252.49	0		252.49	0.56
158.25	1		244.89	0.57		244.89	0		255.43	0		255.43	0.56
160.09	1		247.59	0.57		247.59	0		258.39	0.06		258.39	0.56
161.96	0.92		250.31	0.57		250.31	0		261.37	0.06		261.37	0.56
163.85	0.92		253.04	0.57		253.04	0		264.36	0.06		264.36	0.94
165.75	0.85		255.8	0.57		255.8	0		267.37	0.06		267.37	0.94
167.68	0.77		258.57	0.57		258.57	0		270.4	0.06		270.4	1.13
169.63	0.77		261.36	0.57		261.36	0		273.44	0.06		273.44	1.32
171.61	0.77		264.17	0.57		264.17	0		276.5	0.06		276.5	1.69
173.6	0.77		266.99	0.57		266.99	0		279.58	0.06		279.58	1.69
175.62	0.69		269.84	0.28		269.84	0		282.68	0.06		282.68	1.69
177.66	0.54		272.7	0.28		272.7	0		285.8	0.12		285.8	1.88
179.73	0.38		275.59	0.28		275.59	0.22		288.93	0.12		288.93	2.07
181.81	0.46		278.49	0.28		278.49	0.22		292.09	0.12		292.09	2.07
183.92	0.54		281.42	0		281.42	0.22		295.26	0.12		295.26	2.44
186.06	0.54		284.37	0.28		284.37	0.22		298.46	0.12		298.46	2.44
188.22	0.54		287.33	0.28		287.33	0.22		301.67	0.12		301.67	2.44
190.4	0.62		290.32	0.28		290.32	0.22		304.9	0.12		304.9	2.63
192.61	0.69		293.33	0.28		293.33	0.22		308.16	0.12		308.16	2.82
194.84	0.62		296.36	0.57		296.36	0.22		311.43	0.06		311.43	3.01
197.1	0.62		299.41	0.57		299.41	0.44		314.73	0.06		314.73	3.01
199.38	0.62		302.48	0.57		302.48	0.44		318.05	0.12		318.05	3.01
201.69	0.69		305.58	0.57		305.58	0.44		321.39	0.12		321.39	3.2
204.02	0.69		308.7	0.57		308.7	0.44		324.75	0.12		324.75	2.82
206.38	0.69		311.84	0.57		311.84	0.44		328.13	0.12		328.13	3.38
208.77	0.77		315.01	0.57		315.01	0.44		331.54	0.12		331.54	3.38
211.18	0.85		318.2	0.57		318.2	0.88		334.97	0.18		334.97	3.38
213.63	0.77		321.41	0.57		321.41	0.88		338.42	0.18		338.42	3.01
216.09	1.08		324.65	0.57		324.65	0.88		341.9	0.12		341.9	3.01
218.59	1.15		327.91	0.57		327.91	0.88		345.4	0.24		345.4	2.82
221.12	1		331.2	0.85		331.2	0.88		348.93	0.24		348.93	3.2
223.67	1.08		334.51	0.85		334.51	0.88		352.47	0.24		352.47	2.82
226.25	1.15		337.85	0.85		337.85	0.88		356.05	0.24		356.05	2.82
228.86	1.23		341.22	0.85		341.22	0.66		359.65	0.24		359.65	2.82
231.5	1.15		344.61	0.85		344.61	0.66		363.27	0.24		363.27	3.01
234.17	1.15		348.03	1.14		348.03	0.66		366.93	0.29		366.93	3.01
236.88	1.23		351.47	0.85		351.47	1.31		370.6	0.29		370.6	3.57
239.61	1.31		354.94	1.14		354.94	1.53		374.31	0.35		374.31	3.2
242.37	1.31		358.44	1.14		358.44	1.53		378.04	0.35		378.04	4.14
245.16	1.23		361.97	1.14		361.97	1.97		381.8	0.35		381.8	5.27
247.99	1.46		365.53	0.85		365.53	2.41		385.58	0.35		385.58	5.45
250.84	1.31		369.11	0.85		369.11	2.85		389.4	0.47		389.4	5.64
253.73	1.31		372.73	0.85		372.73	2.85		393.24	0.53		393.24	5.45
256.65	1.69		376.37	0.85		376.37	2.85		397.11	0.47		397.11	6.02
259.6	1.69		380.04	0.85		380.04	3.5		401.02	0.53		401.02	6.02
262.59	1.69		383.75	0.85		383.75	3.5		404.95	0.53		404.95	6.02
265.61	1.85		387.48	0.85		387.48	3.5		408.91	0.41		408.91	6.02
268.67	2		391.25	1.14		391.25	3.06		412.9	0.53		412.9	5.64
271.76	2		395.05	1.14		395.05	3.28		416.92	0.53		416.92	5.64
274.88	2		398.87	1.14		398.87	3.5		420.97	0.65		420.97	6.21
278.04	2.31		402.74	1.14		402.74	3.94		425.06	0.76		425.06	6.21
281.23	2.23		406.63	0.85		406.63	4.6		429.18	0.82		429.18	6.21
284.46	2.31		410.56	0.85		410.56	4.6		433.33	0.94		433.33	6.58
287.73	2.23		414.52	0.85		414.52	4.6		437.51	1.06		437.51	6.77
291.04	2.15		418.51	0.85		418.51	5.04		441.72	1.06		441.72	7.15
294.38	2.15		422.54	1.14		422.54	5.25		445.97	1		445.97	7.71
297.76	1.92		426.61	0.85		426.61	5.25		450.26	1.06		450.26	8.27
301.17	2		430.71	0.85		430.71	4.6		454.57	1.06		454.57	8.65
304.63	2.38		434.84	0.57		434.84	4.6		458.93	1		458.93	9.21
308.12	2.31		439.01	0.57		439.01	5.04		463.32	0.94		463.32	9.03
311.66	2.46		443.22	0.57		443.22	4.82		467.74	1.06		467.74	8.84
315.23	2.62		447.47	0.57		447.47	4.38		472.2	1.06		472.2	8.27
318.84	2.85		451.75	0.57		451.75	3.94		476.7	1.06		476.7	7.71
322.5	2.77		456.07	0.57		456.07	3.94		481.23	1.06		481.23	8.27
326.19	3.08		460.43	0.57		460.43	4.38		485.81	0.94		485.81	8.27
329.93	3.23		464.82	0.57		464.82	4.16		490.42	1		490.42	8.27
333.71	3.31		469.26	0.85		469.26	5.04		495.07	1		495.07	8.27
337.53	3.77		473.74	0.85		473.74	5.25		499.76	0.94		499.76	9.97
341.4	4		478.26	0.57		478.26	5.47		504.49	1.06		504.49	9.78
345.31	4.23		482.81	0.85		482.81	5.69		509.25	0.88		509.25	10.34
349.26	4.77		487.41	0.85		487.41	6.13		514.06	0.94		514.06	11.09
353.26	4.77		492.06	0.85		492.06	6.13		518.92	0.88		518.92	11.85
357.3	5		496.74	1.71		496.74	5.47		523.81	1		523.81	11.66
361.39	5.54		501.47	1.71		501.47	6.35		528.74	1.12		528.74	12.03
365.52	5.54		506.24	1.71		506.24	6.79		533.72	1.18		533.72	12.22
369.7	5.77		511.05	1.71		511.05	7.44		538.74	1.24		538.74	12.22
373.93	6.38		515.91	1.71		515.91	7.88		543.81	1.35		543.81	12.6
378.2	6.62		520.81	1.99		520.81	8.98		548.92	1.35		548.92	12.79
382.53	6.92		525.76	1.99		525.76	9.63		554.07	1.35		554.07	12.22
386.9	7.38		530.76	2.28		530.76	10.51		559.27	1.53		559.27	13.16
391.32	7		535.8	2.56		535.8	10.95		564.52	1.65		564.52	12.79
395.79	7.77		540.89	2.85		540.89	11.6		569.81	1.76		569.81	12.6
400.31	8.23		546.03	2.85		546.03	12.48		575.15	1.88		575.15	12.79
404.89	8.62		551.21	2.85		551.21	12.7		580.54	1.94		580.54	13.73
409.51	9.15		556.45	3.42		556.45	13.35		585.97	2.18		585.97	14.67
414.19	9.77		561.73	3.42		561.73	14.67		591.46	2.06		591.46	15.42
418.92	9.69		567.06	3.42		567.06	15.11		596.99	2.29		596.99	14.67
423.7	10.23		572.45	3.13		572.45	15.11		602.58	2.41		602.58	15.42
428.53	10.85		577.89	3.13		577.89	15.76		608.21	2.71		608.21	15.98
433.42	11.23		583.37	3.42		583.37	16.42		613.9	2.71		613.9	16.17
438.37	12.08		588.92	3.7		588.92	17.08		619.64	2.76		619.64	15.61
443.37	12.54		594.51	3.99		594.51	17.51		625.43	2.88		625.43	16.92
448.43	13.38		600.16	4.27		600.16	18.61		631.27	2.88		631.27	17.68
453.54	14.31		605.86	3.99		605.86	19.7		637.17	3.06		637.17	18.05
458.72	14.69		611.62	3.99		611.62	20.8		643.13	3.18		643.13	18.43
463.95	15.54		617.43	3.99		617.43	21.45		649.14	3.24		649.14	18.99
469.24	16		623.3	4.27		623.3	22.33		655.2	3.18		655.2	18.62
474.59	16.85		629.23	4.84		629.23	21.89		661.32	3.29		661.32	19.56
480	17.77		635.22	5.12		635.22	21.89		667.5	3.47		667.5	20.68
485.47	18.77		641.26	6.26		641.26	22.99		673.74	3.65		673.74	20.31
491	19.77		647.37	7.12		647.37	22.99		680.03	3.71		680.03	20.87
496.59	21.31		653.53	6.83		653.53	23.42		686.39	3.65		686.39	21.62
502.25	22.62		659.75	6.83		659.75	24.52		692.8	4.18		692.8	21.25
507.97	23.31		666.04	6.83		666.04	25.61		699.28	4.06		699.28	21.81
513.76	25		672.39	7.4		672.39	28.9		705.81	4.06		705.81	23.69
519.61	25.92		678.8	7.4		678.8	30.21		712.41	4.06		712.41	23.88
525.52	28.15		685.27	8.26		685.27	29.99		719.08	4.47		719.08	24.26
531.51	29.46		691.81	8.54		691.81	31.09		725.8	4.41		725.8	25.2
537.56	30.69		698.41	9.68		698.41	31.74		732.59	4.65		732.59	25.2
543.68	33.23		705.08	9.96		705.08	33.93		739.45	5.12		739.45	26.89
549.86	34.85		711.82	9.68		711.82	35.68		746.37	5.12		746.37	27.27
556.12	36.62		718.62	9.39		718.62	36.56		753.36	5.59		753.36	28.58
562.45	38.54		725.49	10.25		725.49	38.09		760.42	5.94		760.42	30.09
568.85	40.85		732.44	10.82		732.44	40.06		767.54	6.47		767.54	30.46
575.32	42.15		739.45	11.1		739.45	42.25		774.74	6.65		774.74	30.46
581.87	44.38		746.53	11.96		746.53	44.22		782	6.94		782	30.84
588.48	46.77		753.68	12.52		753.68	45.75		789.34	7.06		789.34	30.65
595.18	49.46		760.91	12.81		760.91	47.72		796.74	7.29		796.74	31.21
601.94	52.08		768.21	13.38		768.21	51.23		804.22	7.94		804.22	31.4
608.79	55.23		775.58	14.52		775.58	53.2		811.78	8.06		811.78	33.09
615.71	57.31		783.03	14.23		783.03	54.51		819.41	8.76		819.41	33.09
622.71	61		790.55	13.66		790.55	56.48		827.11	9.18		827.11	32.34
629.79	64.31		798.15	14.52		798.15	59.54		834.89	9.71		834.89	33.47
636.95	66.69		805.83	16.51		805.83	61.51		842.74	10.12		842.74	33.66
644.19	71.54		813.58	17.65		813.58	63.92		850.68	10.35		850.68	34.79
651.51	75.08		821.42	18.79		821.42	63.7		858.69	10.59		858.69	34.79
658.91	77.62		829.34	19.36		829.34	66.55		866.78	10.53		866.78	35.73
666.4	79.85		837.33	19.36		837.33	70.49		874.96	10.76		874.96	36.29
673.97	83.38		845.41	20.78		845.41	73.77		883.21	10.71		883.21	39.11
681.62	87.92		853.58	21.63		853.58	75.09		891.55	11.12		891.55	40.8
689.36	90.54		861.82	23.63		861.82	78.81		899.97	11.06		899.97	40.24
697.19	95.92		870.15	24.77		870.15	80.56		908.48	11.71		908.48	40.99
705.11	98.31		878.57	25.62		878.57	82.31		917.07	11.88		917.07	41.56
713.12	103		887.08	26.19		887.08	84.28		925.75	11.94		925.75	42.12
721.22	107.31		895.67	26.19		895.67	85.6		934.52	12.29		934.52	42.31
729.4	110.69		904.35	27.04		904.35	89.32		943.37	12.47		943.37	42.31
737.68	114.85		913.13	30.74		913.13	91.29		952.32	12.53		952.32	41.93
746.06	118.08		921.99	32.17		921.99	93.26		961.35	12.71		961.35	42.68
754.53	121.92		930.95	33.59		930.95	95.45		970.48	12.88		970.48	43.25
763.09	126.23		940	34.16		940	96.54		979.7	13.24		979.7	43.63
771.75	132.62		949.14	36.15		949.14	98.29		989.01	13.59		989.01	44.57
780.51	134.54		958.38	36.72		958.38	101.36		998.42	14.41		998.42	47.57
789.36	139		967.72	39		967.72	104.42		1007.93	14.94		1007.93	47.95
798.32	143.92		977.15	39.85		977.15	106.39		1017.53	15.53		1017.53	50.39
807.38	146.54		986.69	41.84		986.69	108.36		1027.23	16.24		1027.23	52.46
816.54	151.92		996.32	43.55		996.32	110.77		1037.03	17.35		1037.03	53.03
825.8	157.31		1006.05	44.69		1006.05	116.02		1046.93	17.71		1046.93	54.34
835.17	161.38		1015.89	48.96		1015.89	118.43		1056.93	18.47		1056.93	54.34
844.64	165.62		1025.83	51.52		1025.83	119.53		1067.04	18.94		1067.04	55.47
854.22	172.08		1035.88	53.23		1035.88	123.91		1077.25	19.47		1077.25	57.16
863.9	177.23		1046.03	54.08		1046.03	129.6		1087.56	20.82		1087.56	57.16
873.7	181.69		1056.29	54.94		1056.29	134.19		1097.99	21.65		1097.99	55.66
883.61	188.31		1066.66	56.65		1066.66	137.7		1108.52	22.65		1108.52	55.66
893.62	192.62		1077.13	58.64		1077.13	143.39		1119.16	23.18		1119.16	57.54
903.76	200.38		1087.72	59.78		1087.72	146.67		1129.91	24.29		1129.91	57.54
914	205.38		1098.42	62.34		1098.42	149.96		1140.77	24.94		1140.77	56.79
924.36	212.31		1109.23	64.33		1109.23	151.49		1151.74	25.71		1151.74	58.67
934.84	217.54		1120.16	63.76		1120.16	154.12		1162.83	25.76		1162.83	58.48
945.43	224.15		1131.21	64.05		1131.21	160.46		1174.04	26.71		1174.04	60.92
956.15	228.31		1142.37	66.04		1142.37	163.09		1185.36	26.94		1185.36	62.43
966.98	233.08		1153.65	68.03		1153.65	168.78		1196.8	28.18		1196.8	62.99
977.94	236.77		1165.05	67.75		1165.05	172.07		1208.36	29.12		1208.36	64.31
989.02	239.69		1176.57	69.74		1176.57	176.88		1220.04	28.94		1220.04	65.81
1000.23	243.46		1188.22	71.16		1188.22	179.51		1231.84	30.06		1231.84	66.38
1011.56	247.62		1199.99	72.59		1199.99	181.48		1243.77	30.71		1243.77	65.06
1023.02	253.38		1211.89	73.16		1211.89	184.33		1255.82	31.71		1255.82	66
1034.61	256.69		1223.91	75.72		1223.91	188.92		1268	32.59		1268	65.25
1046.33	259.38		1236.06	80.27		1236.06	189.36		1280.31	32.94		1280.31	66.38
1058.18	261.77		1248.35	81.13		1248.35	193.74		1292.75	33.59		1292.75	66.19
1070.17	263.08		1260.76	85.4		1260.76	197.9		1305.32	33.94		1305.32	66.19
1082.29	268		1273.31	87.96		1273.31	200.74		1318.02	34.53		1318.02	69.39
1094.54	266.85		1285.99	92.8		1285.99	205.12		1330.85	34.94		1330.85	70.89
1106.94	268.85		1298.81	96.5		1298.81	205.56		1343.82	35.82		1343.82	72.02
1119.47	271.15		1311.76	98.78		1311.76	210.81		1356.93	36.29		1356.93	72.58
1132.15	273.08		1324.86	102.48		1324.86	215.19		1370.18	37.06		1370.18	74.46
1144.97	276.62		1338.1	108.45		1338.1	218.7		1383.57	37.29		1383.57	77.66
1157.93	280.15		1351.48	112.44		1351.48	223.95		1397.1	39		1397.1	78.41
1171.04	286.08		1365	113.86		1365	228.11		1410.78	39.29		1410.78	79.16
1184.3	283.46		1378.67	119.56		1378.67	232.05		1424.6	39.88		1424.6	81.8
1197.7	287.08		1392.49	124.68		1392.49	235.33		1438.56	41.47		1438.56	81.61
1211.26	290		1406.46	127.24		1406.46	238.18		1452.68	41.71		1452.68	84.05
1224.97	293.08		1420.57	130.09		1420.57	241.68		1466.95	42.41		1466.95	83.87
1238.83	294.77		1434.85	132.65		1434.85	247.15		1481.37	42.41		1481.37	85.75
1252.85	295.69		1449.27	136.92		1449.27	248.69		1495.94	43.12		1495.94	88.38
1267.03	299.54		1463.85	141.47		1463.85	255.47		1510.67	44.29		1510.67	88.75
1281.37	301.92		1478.59	144.04		1478.59	261.82		1525.56	44.71		1525.56	90.26
1295.87	304.62		1493.49	145.74		1493.49	265.98		1540.6	45.12		1540.6	90.26
1310.53	307.15		1508.55	148.02		1508.55	267.08		1555.81	45.76		1555.81	91.95
1325.36	306.77		1523.78	148.31		1523.78	271.02		1571.18	46.47		1571.18	93.08
1340.36	306.38		1539.17	148.31		1539.17	276.71		1586.71	46.94		1586.71	94.02
1355.52	300.15		1554.73	148.59		1554.73	276.49		1602.42	47.53		1602.42	92.7
1370.86	302.54		1570.45	150.87		1570.45	279.55		1618.29	48.82		1618.29	95.15
1386.37	300.08		1586.35	152.58		1586.35	280.21		1634.33	49.82		1634.33	96.09
1402.05	299.62		1602.42	152.86		1602.42	283.71		1650.54	50.76		1650.54	94.58
1417.91	301.08		1618.67	157.42		1618.67	285.46		1666.93	51		1666.93	94.21
1433.95	299.77		1635.09	156.28		1635.09	285.68		1683.5	51.06		1683.5	92.52
1450.17	295.62		1651.69	154.85		1651.69	288.53		1700.24	50.59		1700.24	92.33
1466.57	296.62		1668.48	154.85		1668.48	290.28		1717.17	50.82		1717.17	94.02
1483.16	296.92		1685.44	158.27		1685.44	295.75		1734.27	51.53		1734.27	93.08
1499.93	294.31		1702.6	154.57		1702.6	300.35		1751.57	51.88		1751.57	93.46
1516.89	292.46		1719.93	155.42		1719.93	303.85		1769.05	52.24		1769.05	96.28
1534.05	288.62		1737.46	157.42		1737.46	305.17		1786.71	52.12		1786.71	96.84
1551.39	288.31		1755.18	159.41		1755.18	307.79		1804.57	52.82		1804.57	96.84
1568.93	291.15		1773.1	161.12		1773.1	305.17		1822.63	53.82		1822.63	96.65
1586.68	289.08		1791.21	163.68		1791.21	307.79		1840.88	53.71		1840.88	95.52
1604.62	289.62		1809.52	163.68		1809.52	307.36		1859.32	53.65		1859.32	95.52
1622.76	286.92		1828.03	170.51		1828.03	309.98		1877.97	54.35		1877.97	93.27
1641.1	280.38		1846.74	171.36		1846.74	312.83		1896.82	54.94		1896.82	93.27
1659.66	279.31		1865.66	171.93		1865.66	314.14		1915.87	55.29		1915.87	92.33
1678.42	279.15		1884.78	173.93		1884.78	317.86		1935.13	54.65		1935.13	92.89
1697.39	273.15		1904.12	177.34		1904.12	318.08		1954.6	54.12		1954.6	92.52
1716.58	270.46		1923.67	179.33		1923.67	322.46		1974.29	53.53		1974.29	92.33
1735.99	268		1943.43	178.48		1943.43	323.56		1994.18	53.65		1994.18	94.02
1755.61	267		1963.41	178.48		1963.41	327.71		2014.3	54.76		2014.3	95.9
1775.45	269.54		1983.6	181.04		1983.6	331		2034.63	55.24		2034.63	94.96
1795.52	264.85		2004.03	181.61		2004.03	329.47		2055.18	55.41		2055.18	95.71
1815.81	262.54		2024.67	184.17		2024.67	337.13		2075.96	55.88		2075.96	96.46
1836.33	258.62		2045.54	183.6		2045.54	341.07		2096.96	55.88		2096.96	98.53
1857.09	257.23		2066.64	187.59		2066.64	344.13		2118.2	56		2118.2	99.66
1878.07	254.15		2087.98	187.3		2087.98	343.91		2139.67	56.18		2139.67	99.28
1899.3	251.62		2109.55	190.72		2109.55	340.19		2161.37	55.82		2161.37	98.16
1920.76	245.92		2131.36	190.15		2131.36	341.73		2183.3	57.71		2183.3	98.34
1942.46	243		2153.4	191.57		2153.4	351.8		2205.48	58.82		2205.48	99.47
1964.41	242.23		2175.69	193.57		2175.69	353.33		2227.9	58.65		2227.9	99.66
1986.61	236.54		2198.23	197.84		2198.23	362.74		2250.57	59.18		2250.57	101.73
2009.05	235.15		2221.01	198.12		2221.01	363.84		2273.48	58.82		2273.48	102.29
2031.75	232.54		2244.05	197.27		2244.05	366.24		2296.65	59.47		2296.65	102.86
2054.71	229.15		2267.34	195.84		2267.34	365.59		2320.07	59.47		2320.07	104.36
2077.92	226.54		2290.89	198.69		2290.89	367.12		2343.74	60.71		2343.74	104.74
2101.4	222.77		2314.7	201.82		2314.7	373.69		2367.68	61.59		2367.68	107.75
2125.14	220.85		2338.77	200.97		2338.77	377.41		2391.88	60.65		2391.88	109.44
2149.14	216.77		2363.11	200.4		2363.11	377.19		2416.34	60.47		2416.34	110.76
2173.42	215.92		2387.71	201.82		2387.71	385.95		2441.07	60.41		2441.07	112.26
2197.97	215.62		2412.59	201.25		2412.59	390.32		2466.08	60.18		2466.08	113.39
2222.8	216.92		2437.75	201.25		2437.75	392.29		2491.36	60.94		2491.36	113.95
2247.91	214.77		2463.18	205.81		2463.18	394.92		2516.91	61.35		2516.91	112.07
2273.3	213.08		2488.89	206.95		2488.89	401.27		2542.75	61.18		2542.75	113.95
2298.98	212.46		2514.89	209.79		2514.89	401.49		2568.87	61.47		2568.87	116.58
2324.94	209		2541.18	212.64		2541.18	403.02		2595.28	60.82		2595.28	117.52
2351.2	206.69		2567.75	210.36		2567.75	403.9		2621.98	60.94		2621.98	117.34
2377.76	203.31		2594.63	210.36		2594.63	406.96		2648.98	60.29		2648.98	117.15
2404.61	201.69		2621.79	210.36		2621.79	412.43		2676.27	59.88		2676.27	116.02
2431.77	200.31		2649.27	216.34		2649.27	413.75		2703.86	60.41		2703.86	117.52
2459.23	199.23		2677.04	216.34		2677.04	410.68		2731.76	60.71		2731.76	119.97
2487	200.08		2705.13	220.32		2705.13	414.19		2759.96	61.12		2759.96	120.35
2515.08	199.92		2733.52	219.76		2733.52	413.97		2788.48	60.65		2788.48	118.28
2543.48	198.77		2762.23	220.89		2762.23	419.88		2817.31	61.06		2817.31	119.59
2572.21	200		2791.26	223.17		2791.26	423.82		2846.46	62		2846.46	119.4
2601.25	200.23		2820.61	224.31		2820.61	429.51		2875.93	62.18		2875.93	119.59
2630.62	200.08		2850.29	225.16		2850.29	434.54		2905.73	62.59		2905.73	120.72
2660.32	201.54		2880.29	224.59		2880.29	436.08		2935.85	62.41		2935.85	120.35
2690.36	200.38		2910.63	229.43		2910.63	437.83		2966.31	62.29		2966.31	120.35
2720.74	199.15		2941.31	228.58		2941.31	443.52		2997.11	62.65		2997.11	119.22
2751.46	201		2972.33	226.3		2972.33	442.21		3028.24	63.65		3028.24	118.84
2782.52	202.38		3003.69	233.13		3003.69	442.21		3059.72	64.88		3059.72	117.9
2813.93	201.77		3035.4	233.7		3035.4	446.37		3091.55	65.35		3091.55	117.34
2845.7	203.08		3067.47	232.56		3067.47	448.99		3123.73	66.59		3123.73	116.21
2877.83	198.85		3099.89	234.84		3099.89	449.43		3156.27	68.59		3156.27	115.83
2910.32	195.77		3132.67	238.83		3132.67	449.65		3189.17	68.29		3189.17	119.03
2943.17	195.92		3165.82	240.25		3165.82	456.87		3222.43	69.06		3222.43	118.84
2976.4	192.77		3199.33	240.54		3199.33	461.91		3256.06	70.24		3256.06	117.9
3010	192.08		3233.22	249.64		3233.22	465.41		3290.06	70.82		3290.06	117.71
3043.97	193.62		3267.49	249.07		3267.49	473.95		3324.44	72.71		3324.44	119.78
3078.33	191.23		3302.14	247.08		3302.14	480.95		3359.2	72.82		3359.2	122.23
3113.08	194.62		3337.17	247.94		3337.17	488.84		3394.35	74.12		3394.35	126.17
3148.22	195.31		3372.59	245.09		3372.59	489.49		3429.88	75.29		3429.88	128.05
3183.75	192.69		3408.41	244.81		3408.41	494.09		3465.81	76.71		3465.81	128.43
3219.69	191.77		3444.63	247.94		3444.63	496.5		3502.14	79.24		3502.14	129.18
3256.03	192.54		3481.25	251.07		3481.25	500.22		3538.88	79.24		3538.88	132.57
3292.78	191.69		3518.28	251.35		3518.28	500.22		3576.02	78.71		3576.02	132.19
3329.94	192.08		3555.72	249.07		3555.72	503.06		3613.57	78.12		3613.57	131.44
3367.53	193.69		3593.58	252.78		3593.58	505.04		3651.54	77.29		3651.54	134.26
3405.53	193.23		3631.86	248.51		3631.86	507.22		3689.93	77.47		3689.93	133.7
3443.97	194.77		3670.57	252.21		3670.57	508.76		3728.75	76.82		3728.75	136.89
3482.83	194.08		3709.71	253.63		3709.71	508.76		3768	76.71		3768	139.53
3522.14	191.23		3749.29	251.35		3749.29	511.82		3807.69	78.65		3807.69	142.91
3561.89	190.62		3789.31	257.9		3789.31	512.92		3847.81	78.59		3847.81	146.11
3602.08	188		3829.77	257.61		3829.77	515.54		3888.39	78.06		3888.39	149.3
3642.73	185.69		3870.69	257.61		3870.69	518.61		3929.41	78.82		3929.41	151.37
3683.84	185.77		3912.06	255.62		3912.06	519.7		3970.89	78.76		3970.89	152.88
3725.41	185.85		3953.9	256.76		3953.9	524.3		4012.84	79.06		4012.84	154.19
3767.45	186.08		3996.2	260.46		3996.2	531.09		4055.25	80.12		4055.25	156.07
3809.96	185.46		4038.98	257.05		4038.98	533.06		4098.13	81.18		4098.13	157.76
3852.95	186.38		4082.23	260.18		4082.23	535.9		4141.49	80.71		4141.49	159.65
3896.43	185.23		4125.97	261.32		4125.97	535.9		4185.33	79.65		4185.33	160.96
3940.39	185.38		4170.19	270.99		4170.19	535.46		4229.66	82.29		4229.66	164.35
3984.85	182.38		4214.91	271.28		4214.91	540.72		4274.48	84.24		4274.48	166.23
4029.81	182.31		4260.13	275.55		4260.13	543.35		4319.81	86.18		4319.81	166.41
4075.28	181.92		4305.86	278.11		4305.86	552.54		4365.64	87.76		4365.64	165.66
4121.27	183.15		4352.09	279.82		4352.09	553.85		4411.98	88.82		4411.98	163.97
4167.76	182.54		4398.84	284.09		4398.84	561.51		4458.83	89.47		4458.83	166.23
4214.79	184.69		4446.12	293.2		4446.12	564.58		4506.21	90.47		4506.21	165.66
4262.34	183.15		4493.93	294.9		4493.93	573.77		4554.12	91.59		4554.12	165.1
4310.43	181.08		4542.26	302.31		4542.26	576.62		4602.56	92.76		4602.56	166.04
4359.06	178.15		4591.14	306.58		4591.14	587.57		4651.54	95.18		4651.54	168.86
4408.24	179		4640.57	312.84		4640.57	595.01		4701.07	95.71		4701.07	169.99
4457.97	177.77		4690.55	324.79		4690.55	605.95		4751.15	97.12		4751.15	170.36
4508.26	177.31		4741.09	325.65		4741.09	612.52		4801.79	99		4801.79	173.56
4559.12	175.77		4792.19	331.06		4792.19	616.68		4852.99	99		4852.99	173
4610.55	175.69		4843.87	331.91		4843.87	622.59		4904.77	100.82		4904.77	173.56
4662.57	175.69		4896.12	335.9		4896.12	630.91		4957.12	101.47		4957.12	176.76
4715.16	172.77		4948.96	342.73		4948.96	632.22		5010.06	103.59		5010.06	176
4768.35	170.77		5002.39	349.84		5002.39	634.85		5063.59	103.59		5063.59	179.01
4822.14	170.62		5056.42	353.83		5056.42	643.17		5117.72	104.47		5117.72	182.96
4876.54	169		5111.05	358.1		5111.05	645.14		5172.45	105.41		5172.45	181.08
4931.55	171.38		5166.3	364.36		5166.3	651.49		5227.79	106.47		5227.79	181.65
4987.18	171.15		5222.16	365.78		5222.16	659.15		5283.75	108.76		5283.75	183.34
5043.43	170.77		5278.65	375.46		5278.65	663.09		5340.34	110.41		5340.34	187.1
5100.32	169.62		5335.77	375.75		5335.77	669.44		5397.56	111.82		5397.56	187.47
5157.85	170.69		5393.54	379.73		5393.54	670.1		5455.42	112.47		5455.42	188.23
5216.03	167.77		5451.95	385.71		5451.95	681.92		5513.93	114.41		5513.93	191.8
5274.86	166.92		5511.01	390.26		5511.01	688.49		5573.09	115.18		5573.09	195
5334.36	167.38		5570.74	393.11		5570.74	689.14		5632.91	116.94		5632.91	198.01
5394.53	167.38		5631.13	398.8		5631.13	690.02		5693.4	118.41		5693.4	196.31
5455.38	172.69		5692.2	405.92		5692.2	695.71		5754.56	119.94		5754.56	199.51
5516.91	173.08		5753.96	414.18		5753.96	691.33		5816.41	122.12		5816.41	202.71
5579.13	171.38		5816.41	419.58		5816.41	693.96		5878.96	123.71		5878.96	203.65
5642.06	170.31		5879.56	416.45		5879.56	692.21		5942.2	125.88		5942.2	204.59
5705.69	167.54		5943.41	416.74		5943.41	698.56		6006.15	127.71		6006.15	207.6
5770.04	169.46		6007.98	418.45		6007.98	703.15		6070.81	129.18		6070.81	208.72
5835.12	168.77		6073.28	424.14		6073.28	704.47		6136.2	132.06		6136.2	208.35
5900.93	168.08		6139.31	424.99		6139.31	708.41		6202.32	133.53		6202.32	210.42
5967.48	167.38		6206.08	433.25		6206.08	710.6		6269.18	135.88		6269.18	212.48
6034.78	168.54		6273.6	433.25		6273.6	712.57		6336.79	136.29		6336.79	210.6
6102.84	167.31		6341.87	438.37		6341.87	719.57		6405.16	137.71		6405.16	214.93
6171.67	166		6410.91	444.35		6410.91	724.17		6474.29	139.47		6474.29	216.06
6241.27	164.92		6480.73	455.45		6480.73	724.17		6544.2	142.53		6544.2	218.31
6311.66	161		6551.33	456.02		6551.33	723.07		6614.89	142.82		6614.89	220.57
6382.84	159.69		6622.71	462.28		6622.71	732.27		6686.37	144.76		6686.37	221.32
6454.82	159.77		6694.91	470.82		6694.91	743.21		6758.65	147.53		6758.65	221.89
6527.61	160.62		6767.91	473.38		6767.91	749.12		6831.74	149.18		6831.74	221.32
6601.22	160.38		6841.73	482.21		6841.73	746.06		6905.64	151.12		6905.64	220.95
6675.66	157.08		6916.38	487.62		6916.38	750.66		6980.38	152.29		6980.38	219.82
6750.95	158.08		6991.87	491.89		6991.87	760.29		7055.96	152.82		7055.96	222.64
6827.08	156.77		7068.2	501.85		7068.2	761.6		7132.38	155.71		7132.38	223.2
6904.06	156.77		7145.39	503.56		7145.39	771.45		7209.65	157.76		7209.65	228.47
6981.92	156.77		7223.44	503.27		7223.44	780.87		7287.8	162.29		7287.8	230.16
7060.65	156.08		7302.38	510.39		7302.38	786.56		7366.82	163.53		7366.82	230.35
7140.27	153.85		7382.2	521.49		7382.2	797.94		7446.72	166.82		7446.72	233.92
7220.78	151.69		7462.91	531.74		7462.91	802.98		7527.52	169.41		7527.52	238.43
7302.21	149.77		7544.53	537.43		7544.53	803.2		7609.23	171.65		7609.23	238.06
7384.55	149.85		7627.07	544.26		7627.07	813.7		7691.85	174.12		7691.85	240.13
7467.81	149.23		7710.54	558.21		7710.54	821.15		7775.4	175.12		7775.4	243.51
7552.02	146.92		7794.94	562.48		7794.94	828.37		7859.89	175.12		7859.89	244.45
7637.18	145.85		7880.28	573.01		7880.28	839.1		7945.32	179		7945.32	245.58
7723.29	144.46		7966.59	583.83		7966.59	837.78		8031.71	181		8031.71	247.08
7810.38	142.23		8053.87	590.38		8053.87	841.51		8119.07	180.59		8119.07	249.15
7898.44	141.38		8142.13	585.54		8142.13	848.95		8207.41	183.24		8207.41	252.35
7987.5	137.69		8231.37	595.22		8231.37	854.86		8296.74	184.59		8296.74	254.42
8077.56	136		8321.62	602.62		8321.62	858.8		8387.08	187.06		8387.08	253.66
8168.64	136.62		8412.89	610.87		8412.89	860.11		8478.42	189.12		8478.42	254.42
8260.75	136.69		8505.18	616.57		8505.18	860.55		8570.79	190.71		8570.79	255.73
8353.89	135.85		8598.5	620.27		8598.5	870.18		8664.2	193.18		8664.2	257.99
8448.07	134.08		8692.88	625.39		8692.88	871.5		8758.66	193.47		8758.66	262.88
8543.33	130.54		8788.31	633.65		8788.31	875.44		8854.17	194.53		8854.17	266.83
8639.65	128.08		8884.82	639.05		8884.82	885.95		8950.76	196.06		8950.76	269.84
8737.06	127.38		8982.41	647.03		8982.41	889.45		9048.43	196.76		9048.43	267.2
8835.57	125.46		9081.1	652.43		9081.1	889.89		9147.2	198.41		9147.2	270.59
8935.19	123.69		9180.9	658.7		9180.9	902.36		9247.07	199.94		9247.07	268.52
9035.93	124.54		9281.81	660.97		9281.81	898.64		9348.07	202.24		9348.07	271.53
9137.8	122.15		9383.87	669.51		9383.87	903.68		9450.2	204.18		9450.2	274.16
9240.83	121.46		9487.07	683.75		9487.07	910.68		9553.48	203.94		9553.48	271.34
9345.01	121.08		9591.42	693.42		9591.42	913.53		9657.91	206		9657.91	272.28
9450.37	119.31		9696.96	697.41		9696.96	912.43		9763.52	208.41		9763.52	274.91
9556.92	117.31		9803.67	701.68		9803.67	914.4		9870.32	209.71		9870.32	276.23
9664.66	116.69		9911.59	707.66		9911.59	913.97		9978.31	212.88		9978.31	272.84
9773.62	116.38		10020.7	715.34		10020.7	918.35		10087.5	214.59		10087.5	277.36
9883.81	116.38		10131.1	728.44		10131.1	925.35		10198	216.71		10198	278.11
9995.24	115.62		10242.7	741.25		10242.7	928.2		10309.6	218.18		10309.6	280.93
10107.9	114.62		10355.5	750.36		10355.5	934.76		10422.5	219.65		10422.5	285.82
10221.9	113.15		10469.6	751.21		10469.6	932.79		10536.8	220.29		10536.8	286.95
10337.1	111.85		10585	756.05		10585	933.23		10652.2	223.41		10652.2	288.45
10453.6	108.23		10701.8	774.27		10701.8	932.79		10769	225.53		10769	292.02
10571.5	106.54		10819.8	773.41		10819.8	933.23		10887.1	228.76		10887.1	294.66
10690.7	104.92		10939.1	785.08		10939.1	940.02		11006.5	231.88		11006.5	296.91
10811.2	104.08		11059.8	796.75		11059.8	945.05		11127.3	233.06		11127.3	299.17
10933.1	102.46		11181.8	797.32		11181.8	946.8		11249.4	237.35		11249.4	300.67
11056.3	103.69		11305.2	801.02		11305.2	945.93		11372.9	240.47		11372.9	298.61
11181	102.85		11430	810.13		11430	949.43		11497.7	244.88		11497.7	299.36
11307	100.92		11556.2	815.54		11556.2	950.53		11624	246		11624	299.55
11434.5	99.85		11683.9	827.21		11683.9	958.19		11751.7	247.53		11751.7	300.3
11563.4	99.69		11812.9	832.05		11812.9	961.69		11880.8	247.65		11880.8	300.3
11693.7	97.23		11943.4	837.18		11943.4	962.35		12011.4	248.18		12011.4	304.62
11825.6	97.77		12075.4	846.29		12075.4	960.6		12143.4	251.18		12143.4	305.38
11958.9	96.92		12208.9	853.97		12208.9	966.73		12277	253.76		12277	313.46
12093.7	96.46		12343.8	856.25		12343.8	971.32		12412	257.24		12412	314.78
12230	96		12480.3	865.07		12480.3	969.57		12548.5	261.29		12548.5	315.34
12367.9	94.85		12618.3	865.36		12618.3	971.54		12686.6	266.29		12686.6	313.09
12507.3	92.31		12757.9	860.23		12757.9	969.57		12826.3	268.41		12826.3	317.79
12648.3	91		12899	862.23		12899	971.54		12967.5	270.24		12967.5	315.15
12790.9	89.38		13041.7	867.63		13041.7	968.7		13110.2	271.41		13110.2	315.91
12935	87.62		13186.1	877.88		13186.1	972.42		13254.6	273.35		13254.6	313.46
13080.9	87.92		13332	882.44		13332	975.04		13400.7	276		13400.7	312.33
13228.3	86.38		13479.6	875.6		13479.6	979.42		13548.3	276		13548.3	312.33
13377.4	83.62		13628.9	887.56		13628.9	975.7		13697.6	277.76		13697.6	313.09
13528.2	83.15		13779.8	892.4		13779.8	971.76		13848.6	278.18		13848.6	312.33
13680.7	81.15		13932.4	894.39		13932.4	972.2		14001.4	279		14001.4	317.22
13834.9	79.85		14086.8	902.08		14086.8	976.58		14155.8	283.41		14155.8	320.79
13990.9	78		14242.9	913.46		14242.9	979.86		14311.9	288.65		14311.9	321.17
14148.6	77.08		14400.7	920.01		14400.7	983.58		14469.8	292.65		14469.8	318.91
14308	76.46		14560.3	920.58		14560.3	983.36		14629.5	294.18		14629.5	322.3
14469.3	75.08		14721.7	928.55		14721.7	981.17		14791	295.53		14791	323.8
14632.4	73.62		14885	933.11		14885	977.01		14954.3	295.18		14954.3	324.37
14797.4	71.08		15050	928.27		15050	986.87		15119.4	296.06		15119.4	323.62
14964.2	70.08		15216.9	928.55		15216.9	985.99		15286.4	295.88		15286.4	324.37
15132.8	67.46		15385.7	927.7		15385.7	986.87		15455.2	297.71		15455.2	325.12
15303.4	66.38		15556.5	934.24		15556.5	985.77		15626	300.24		15626	324.56
15475.9	65.46		15729.1	936.81		15729.1	989.27		15798.7	301.41		15798.7	318.16
15650.3	64.15		15903.6	938.51		15903.6	989.71		15973.3	304.06		15973.3	316.85
15826.8	62.46		16080.2	951.61		16080.2	992.34		16149.9	307.29		16149.9	317.03
16005.1	61.31		16258.7	962.14		16258.7	991.9		16328.5	309.18		16328.5	318.91
16185.5	60.31		16439.2	965.27		16439.2	1000		16509.1	310.12		16509.1	316.47
16368	58.69		16621.8	961.86		16621.8	995.84		16691.7	312.82		16691.7	319.67
16552.5	57		16806.4	972.1		16806.4	990.15		16876.3	315.18		16876.3	321.36
16739	56.77		16993	977.51		16993	989.49		17063.1	316.35		17063.1	323.62
16927.7	55.46		17181.8	980.93		17181.8	998.03		17251.9	316.53		17251.9	323.8
17118.5	54.77		17372.8	979.22		17372.8	995.62		17442.9	317.76		17442.9	323.99
17311.5	53.23		17565.8	976.94		17565.8	991.68		17636	319.47		17636	325.87
17506.6	52.46		17761	979.22		17761	984.46		17831.3	321.88		17831.3	327
17703.9	51.85		17958.5	977.8		17958.5	975.92		18028.8	323.24		18028.8	324.56
17903.4	51.85		18158.1	981.21		18158.1	974.82		18228.5	323.35		18228.5	322.68
18105.2	51.38		18360	981.5		18360	968.26		18430.5	322.88		18430.5	323.24
18309.3	50.31		18564.2	972.67		18564.2	964.32		18634.7	323.35		18634.7	322.86
18515.7	50.23		18770.7	972.67		18770.7	957.31		18841.2	321.65		18841.2	321.73
18724.3	48.92		18979.5	976.94		18979.5	943.08		19050.1	321.41		19050.1	320.98
18935.4	48		19190.6	983.77		19190.6	938.49		19261.3	322.53		19261.3	322.11
19148.8	47		19404.2	990.61		19404.2	929.95		19474.9	321.24		19474.9	323.8
19364.6	45.46		19620.1	996.3		19620.1	923.38		19690.9	321.18		19690.9	323.8
19582.9	44.46		19838.4	997.15		19838.4	908.71		19909.3	322.18		19909.3	321.55
19803.6	43.92		20059.2	1000		20059.2	906.74		20130.1	323.06		20130.1	321.92
20026.8	42.69		20282.5	994.59		20282.5	896.67		20353.5	326.35		20353.5	324.18
20252.5	42.69		20508.4	994.02		20508.4	896.02		20579.4	325.47		20579.4	322.86
20480.8	42		20736.7	988.33		20736.7	889.89		20807.8	327		20807.8	321.17
20711.6	39.62		20967.7	988.61		20967.7	891.64		21038.7	324.12		21038.7	319.67
20945	38.85		21201.2	982.07		21201.2	887.48		21272.3	323.94		21272.3	320.42
21181.1	39.38		21437.3	975.52		21437.3	887.48		21508.5	323.88		21508.5	319.67
21419.8	38.69		21676.2	975.8		21676.2	875		21747.4	325.06		21747.4	318.91
21661.2	40.31		21917.7	974.67		21917.7	871.5		21989	323.88		21989	315.15
21905.4	39.54		22161.9	980.36		22161.9	872.59		22233.2	323.82		22233.2	313.84
22152.2	39.31		22408.8	981.5		22408.8	864.05		22480.2	323.53		22480.2	309.7
22401.9	38.85		22658.6	982.92		22658.6	861.21		22730	323.12		22730	309.7
22654.4	39.15		22911.2	979.5		22911.2	851.8		22982.7	325.35		22982.7	311.2
22909.7	37.92		23166.6	979.22		23166.6	847.42		23238.1	322.06		23238.1	305.56
23167.9	38.23		23424.9	979.79		23424.9	842.6		23496.5	323.29		23496.5	305
23429	37.31		23686	978.94		23686	839.75		23757.7	322.76		23757.7	300.3
23693.1	37.08		23950.2	986.34		23950.2	836.69		24021.9	322.41		24021.9	297.67
23960.1	36.46		24217.3	980.64		24217.3	836.25		24289	319.94		24289	293.91
24230.1	35.54		24487.4	977.23		24487.4	835.81		24559.2	317.41		24559.2	292.59
24503.2	35.08		24760.6	975.23		24760.6	831.22		24832.4	318		24832.4	289.39
24779.4	34.31		25036.8	963.85		25036.8	836.69		25108.7	317.47		25108.7	285.82
25058.7	32.31		25316.1	959.58		25316.1	826.62		25388	318.29		25388	284.32
25341	33.62		25598.6	957.59		25598.6	824.65		25670.6	316.18		25670.6	279.43
25626.7	33.62		25884.3	946.77		25884.3	814.14		25956.3	313.18		25956.3	278.11
25915.5	33.31		26173.2	943.92		26173.2	805.39		26245.2	311.24		26245.2	273.6
26207.5	32.54		26465.3	944.49		26465.3	800.57		26537.4	311.59		26537.4	273.6
26502.9	32.15		26760.7	942.5		26760.7	797.29		26832.9	311.94		26832.9	272.84
26801.6	30.92		27059.5	944.49		27059.5	784.81		27131.7	313		27131.7	271.15
27103.6	29.92		27361.6	939.65		27361.6	780.21		27433.8	312.59		27433.8	268.9
27409.1	28.69		27667.1	928.55		27667.1	772.99		27739.4	310.06		27739.4	262.88
27718	29.69		27976.1	917.45		27976.1	764.01		28048.4	310.06		28048.4	260.81
28030.4	29.08		28288.5	910.05		28288.5	760.73		28360.8	308.06		28360.8	261.56
28346.2	27.62		28604.5	903.5		28604.5	750.66		28676.8	307		28676.8	258.55
28665.7	27.46		28924	896.67		28924	745.4		28996.4	305.88		28996.4	256.86
28988.8	27.69		29247.1	898.66		29247.1	736.65		29319.5	305.76		29319.5	251.6
29315.5	26.46		29573.8	890.69		29573.8	727.23		29646.3	304.65		29646.3	244.83
29645.8	25.38		29904.3	882.44		29904.3	718.26		29976.8	302.47		29976.8	245.58
29980	24.92		30238.5	870.48		30238.5	714.75		30311	301.65		30311	241.63
30317.8	25		30576.4	855.96		30576.4	709.06		30649	300.41		30649	239
30659.5	24.62		30918.1	847.14		30918.1	699.21		30990.7	299.06		30990.7	238.25
31005	25		31263.7	832.62		31263.7	692.21		31336.3	297.94		31336.3	236.18
31354.4	25.15		31613.1	834.61		31613.1	681.92		31685.8	296.65		31685.8	233.36
31707.8	25.69		31966.5	832.05		31966.5	674.69		32039.2	294		32039.2	231.1
32065.1	25.08		32323.9	827.21		32323.9	664.84		32396.7	290.82		32396.7	229.78
32426.5	25.08		32685.3	822.94		32685.3	660.46		32758.1	285		32758.1	228.28
32791.9	25.08		33050.8	821.8		33050.8	649.52		33123.6	282.82		33123.6	226.59
33161.4	25.15		33420.3	813.27		33420.3	639.01		33493.2	281.18		33493.2	223.39
33535.2	24.92		33794.1	809.56		33794.1	630.69		33867	278.47		33867	222.64
33913.1	25.38		34172.1	799.6		34172.1	627.41		34245	275.76		34245	219.07
34295.3	26.46		34554.3	789.92		34554.3	621.28		34627.2	272.71		34627.2	218.31
34681.8	26.77		34940.8	788.5		34940.8	618.87		35013.8	269.41		35013.8	216.43
35072.6	26.92		35331.7	779.96		35331.7	611.65		35404.7	266.35		35404.7	214.55
35467.8	27.77		35726.9	770.85		35726.9	604.42		35800	264.06		35800	215.3
35867.6	28		36126.7	764.02		36126.7	606.39		36199.8	261.53		36199.8	210.04
36271.8	27.62		36530.9	758.04		36530.9	600.48		36604	257.94		36604	204.21
36680.5	27.23		36939.7	742.39		36939.7	591.94		37012.8	253.65		37012.8	201.58
37093.9	27.62		37353.1	733.56		37353.1	586.69		37426.3	251		37426.3	200.26
37511.9	27.38		37771.1	729.29		37771.1	586.25		37844.3	247.41		37844.3	196.88
37934.6	28.54		38193.9	728.15		38193.9	579.03		38267.1	243.35		38267.1	195.56
38362.1	28.62		38621.4	723.31		38621.4	575.31		38694.6	239.35		38694.6	193.87
38794.4	28.85		39053.7	715.63		39053.7	575.31		39127	237.18		39127	189.54
39231.6	28.15		39490.9	716.2		39490.9	571.37		39564.2	236.06		39564.2	189.36
39673.7	27.15		39933	704.24		39933	570.05		40006.4	234.35		40006.4	188.04
40120.8	27.31		40380.1	697.41		40380.1	566.33		40453.5	230.18		40453.5	186.35
40573	27.23		40832.3	686.02		40832.3	568.52		40905.7	226.12		40905.7	184.28
41030.2	27		41289.5	679.19		41289.5	561.51		41362.9	223.82		41362.9	184.84
41492.5	26.85		41751.9	670.94		41751.9	558.23		41825.3	221.94		41825.3	180.52
41960.1	27.54		42219.5	660.12		42219.5	554.51		42292.9	220.94		42292.9	176.76
42433	28.69		42692.3	643.04		42692.3	549.91		42765.8	217.53		42765.8	175.82
42911.2	28.31		43170.5	633.36		43170.5	545.32		43244	215.24		43244	173.75
43394.7	28.92		43654.1	625.39		43654.1	541.16		43727.6	211.35		43727.6	171.12
43883.8	28.92		44143.1	622.83		44143.1	539.62		44216.6	208.65		44216.6	169.24
44378.3	28.77		44637.6	615.43		44637.6	529.55		44711.2	207.12		44711.2	164.53
44878.4	28.92		45137.7	607.46		45137.7	526.05		45211.3	204.53		45211.3	164.35
45384.1	29.38		45643.5	597.21		45643.5	515.54		45717	201.94		45717	162.65
45895.6	29.77		46154.9	594.65		46154.9	514.23		46228.5	200.12		46228.5	157.39
46412.7	30.92		46672.1	592.94		46672.1	514.23		46745.6	198		46745.6	156.45
46935.8	31.46		47195	588.39		47195	516.64		47268.7	195.35		47268.7	156.45
47464.7	32.23		47723.9	580.98		47723.9	510.07		47797.6	191.59		47797.6	155.32
47999.6	32.77		48258.8	569.03		48258.8	509.41		48332.5	188.71		48332.5	152.88
48540.5	33.31		48799.7	565.33		48799.7	501.09		48873.3	187		48873.3	150.06
49087.5	33.23		49346.7	560.2		49346.7	493.87		49420.3	184.18		49420.3	147.42
49640.6	33.62		49899.8	551.67		49899.8	491.02		49973.5	181.94		49973.5	143.1
50200	33.69		50459.2	549.1		50459.2	488.4		50532.9	178.76		50532.9	141.03
50765.7	33.77		51024.9	542.84		51024.9	489.27		51098.5	173.88		51098.5	137.46
51337.8	35.08		51596.9	542.56		51596.9	484.89		51670.6	171.76		51670.6	134.45
51916.3	34.46		52175.4	543.41		52175.4	491.68		52249.1	168.59		52249.1	132.76
52501.3	34.46		52760.3	538.57		52760.3	491.46		52834.1	165.76		52834.1	129.37
53093	35		53351.9	534.87		53351.9	493.43		53425.7	161.18		53425.7	124.29
53691.3	34		53950.2	539.42		53950.2	493.43		54024	157.88		54024	123.54
54296.3	34.46		54555.2	536.58		54555.2	490.81		54628.9	155		54628.9	121.66
54908.2	33.92		55167	532.59		55167	496.28		55240.8	153.88		55240.8	120.53
55526.9	34.38		55785.7	528.32		55785.7	491.02		55859.4	152.35		55859.4	119.59
56152.6	35.23		56411.4	529.75		56411.4	501.09		56485.2	150		56485.2	118.65
56785.4	36.38		57044.1	532.02		57044.1	502.41		57117.8	147.24		57117.8	116.58
57425.3	37.77		57683.9	531.45		57683.9	507.01		57757.7	146.82		57757.7	114.33
58072.4	38.77		58331	529.18		58331	512.04		58404.8	145.65		58404.8	111.7
58726.8	38.77		58985.4	533.73		58985.4	517.73		59059.1	143.82		59059.1	106.99
59388.6	39.38		59647.1	535.72		59647.1	518.61		59720.9	143.41		59720.9	105.3
60057.8	39.69		60316.2	534.59		60316.2	529.99		60390	140.59		60390	104.55
60734.6	40.62		60992.9	533.16		60992.9	532.62		61066.7	140.82		61066.7	102.86
61419	41.15		61677.3	536.58		61677.3	547.29		61751	139		61751	100.41
62111.1	41.08		62369.3	542.84		62369.3	554.29		62443.1	137.59		62443.1	98.53
62811	41.15		63069.1	543.69		63069.1	564.8		63142.9	134.41		63142.9	97.22
63518.8	42.46		63776.9	545.69		63776.9	568.08		63850.6	133.65		63850.6	96.09
64234.6	42.38		64492.5	547.68		64492.5	572.02		64566.3	132.24		64566.3	95.52
64958.4	41.92		65216.3	548.82		65216.3	577.93		65290.1	130.88		65290.1	95.52
65690.3	40.15		65948.2	543.98		65948.2	578.15		66021.9	130.88		66021.9	96.28
66430.6	40		66688.3	541.42		66688.3	586.25		66762.1	128.35		66762.1	93.64
67179.2	39.92		67436.9	545.97		67436.9	591.73		67510.6	126.18		67510.6	93.46
67936.2	40.54		68193.8	543.41		68193.8	600.92		68267.5	125.24		68267.5	92.14
68701.7	40		68959.2	553.66		68959.2	609.24		69032.9	124.53		69032.9	94.4
69475.9	41.31		69733.3	552.8		69733.3	606.83		69807	122.47		69807	94.58
70258.8	40.85		70516.1	551.1		70516.1	611.43		70589.7	119.24		70589.7	93.64
71050.5	41.31		71307.7	550.81		71307.7	610.11		71381.4	117.76		71381.4	91.2
71851.2	41.92		72108.2	548.25		72108.2	617.99		72181.9	115.71		72181.9	87.81
72660.8	42.08		72917.8	549.96		72917.8	623.03		72991.4	113.76		72991.4	84.81
73479.6	41.69		73736.4	545.97		73736.4	619.09		73810	110.29		73810	82.74
74307.6	42.77		74564.3	538		74564.3	619.53		74637.9	110.06		74637.9	81.61
75144.9	42.62		75401.6	530.03		75401.6	623.91		75475.2	108.82		75475.2	79.92
75991.7	44.08		76248.2	529.46		76248.2	617.99		76321.8	108.41		76321.8	79.92
76848	44.92		77104.4	535.44		77104.4	621.94		77178	106.65		77178	78.98
77713.9	44.62		77970.2	531.17		77970.2	618.87		78043.8	104.82		78043.8	78.04
78589.7	45		78845.8	522.06		78845.8	620.4		78919.4	103.94		78919.4	74.84
79475.3	46.69		79731.2	524.91		79731.2	619.31		79804.7	101.47		79804.7	75.03
80370.8	46.77		80626.7	517.79		80626.7	621.72		80700.2	99.94		80700.2	73.71
81276.5	48.54		81532.2	512.1		81532.2	626.75		81605.6	97.76		81605.6	71.64
82192.3	48.62		82447.9	510.67		82447.9	625.66		82521.4	95.82		82521.4	69.95
83118.4	49.69		83374	513.24		83374	626.75		83447.3	93.88		83447.3	69.95
84055.1	50.46		84310.4	515.23		84310.4	625.88		84383.8	91.18		84383.8	68.63
85002.2	51.23		85257.4	514.66		85257.4	627.19		85330.8	88.88		85330.8	66.19
85960.1	52.38		86215.1	515.51		86215.1	629.82		86288.4	86.06		86288.4	65.63
86928.7	53		87183.6	510.96		87183.6	633.1		87256.8	84.35		87256.8	63.56
87908.3	53		88163	518.36		88163	638.57		88236.2	82.82		88236.2	63.37
88898.9	53.38		89153.4	520.07		89153.4	648.2		89226.6	81.53		89226.6	60.55
89900.6	54.46		90155	519.78		90155	654.12		90228.2	78.65		90228.2	57.35
90913.6	55.15		91167.8	522.35		91167.8	655.21		91240.9	76.18		91240.9	55.85
91938.1	53.77		92192.1	522.35		92192.1	658.27		92265.2	74.53		92265.2	54.16
92974	54.46		93227.9	524.62		93227.9	660.46		93300.9	73.24		93300.9	54.16
94021.7	53.54		94275.3	528.89		94275.3	662.43		94348.4	71.53		94348.4	53.22
95081.1	53.08		95334.7	538.57		95334.7	665.72		95407.6	69		95407.6	51.71
96152.6	53.77		96405.8	548.25		96405.8	669.66		96478.8	66.71		96478.8	50.39
97236	55.23		97489.1	544.26		97489.1	680.39		97562.1	65.94		97562.1	50.02
98331.7	54.69		98584.7	551.67		98584.7	683.89		98657.5	64.53		98657.5	50.58
99439.8	54		99692.4	558.78		99692.4	687.83		99765.4	62.71		99765.4	49.83
100560	53.69		100813	557.93		100813	697.02		100886	60.12		100886	47.57
101693	54		101946	566.47		101946	703.59		102018	59.41		102018	47.57
102839	54.62		103091	575.29		103091	708.63		103164	58.82		103164	45.32
103998	54.15		104250	580.13		104250	714.54		104323	57.71		104323	46.26
105170	54.31		105422	582.12		105422	716.73		105494	57.18		105494	46.63
106355	54.46		106607	583.83		106607	724.17		106679	56.24		106679	44.94
107553	54.69		107805	593.23		107805	729.64		107877	55.82		107877	43.06
108765	55.77		109016	592.66		109016	730.95		109089	55.53		109089	42.5
109991	57.38		110242	595.79		110242	735.11		110314	54.47		110314	41.56
111230	57.23		111481	594.08		111481	742.34		111553	52.71		111553	40.8
112484	56.92		112734	602.33		112734	742.12		112806	51.88		112806	40.43
113751	57.69		114001	610.3		114001	742.12		114074	51.24		114074	39.3
115033	57.54		115283	616.28		115283	748.25		115355	50.53		115355	37.98
116329	57.85		116579	622.26		116579	752.63		116651	50.12		116651	37.23
117640	57.85		117889	628.24		117889	758.54		117961	49		117961	36.1
118966	57.23		119215	630.52		119215	764.01		119287	48.71		119287	36.1
120306	58.38		120555	634.22		120555	768.17		120627	48.65		120627	34.98
121662	57.08		121910	624.82		121910	774.74		121982	49.18		121982	34.98
123033	57.08		123281	630.52		123281	773.86		123353	48.59		123353	34.6
124419	56.92		124667	629.09		124667	779.33		124739	48.06		124739	34.22
125821	56.77		126069	631.37		126069	782.62		126140	48.18		126140	33.09
127239	57.38		127486	637.35		127486	775.83		127558	46.59		127558	32.15
128673	56.69		128920	633.08		128920	774.74		128991	45.29		128991	31.78
130123	56.69		130369	631.37		130369	773.86		130441	43.76		130441	31.59
131589	56.38		131835	635.64		131835	778.9		131906	43.65		131906	31.21
133071	57		133318	638.77		133318	785.9		133389	42.47		133389	30.65
134571	56.85		134817	649.59		134817	789.62		134888	41.65		134888	28.77
136087	57.85		136333	645.03		136333	787.87		136404	40.24		136404	28.02
137621	57.62		137866	651.3		137866	786.34		137937	39.29		137937	27.45
139171	57.69		139416	656.13		139416	784.15		139487	38.35		139487	26.7
140740	59.23		140984	670.37		140984	783.49		141055	37.76		141055	25.39
142326	60.77		142570	667.81		142570	785.68		142640	37.29		142640	25.39
143929	62.77		144173	676.06		144173	788.97		144244	36.47		144244	24.07
145551	63.77		145794	674.92		145794	794.22		145865	35.47		145865	22.56
147191	62.77		147434	679.48		147434	796.41		147505	34.71		147505	21.44
148850	63.15		149092	683.46		149092	801.01		149163	34		149163	21.62
150527	62.62		150769	690.29		150769	801.44		150840	33.47		150840	21.06
152223	63		152465	687.16		152465	803.2		152535	33.06		152535	22
153938	62.77		154180	691.72		154180	802.98		154250	33.06		154250	21.44
155673	63.69		155914	697.41		155914	797.72		155984	32.41		155984	21.44
157427	64.69		157668	698.26		157668	795.32		157738	32.18		157738	21.25
159201	64.62		159441	701.11		159441	793.35		159511	30.94		159511	21.62
160995	64.77		161235	699.4		161235	796.63		161304	31.35		161304	21.25
162809	64.77		163048	707.94		163048	804.29		163118	30.88		163118	21.06
164644	64.08		164883	716.48		164883	805.39		164952	30.65		164952	20.87
166499	62.38		166737	717.9		166737	806.92		166807	30.06		166807	19.93
168375	61		168613	716.77		168613	808.23		168682	30.12		168682	20.12
170272	61.85		170510	714.77		170510	801.66		170579	29.18		170579	19.93
172191	63.23		172428	724.74		172428	796.63		172497	28.59		172497	19.74
174131	61.92		174368	727.01		174368	798.82		174437	27.47		174437	19.74
176093	62.54		176329	733.56		176329	802.32		176398	26.71		176398	20.12
178077	62.77		178313	727.87		178313	802.76		178382	26.59		178382	20.5
180084	63.38		180319	729.86		180319	803.85		180388	25.82		180388	20.68
182113	62.08		182348	725.31		182348	807.36		182416	25.53		182416	21.06
184165	62.23		184400	728.15		184400	802.76		184468	23.94		184468	20.68
186240	62.62		186474	731.85		186474	802.76		186542	23.59		186542	20.31
188339	62		188572	726.44		188572	804.07		188640	23.29		188640	20.87
190461	61.69		190694	727.58		190694	799.26		190762	22.41		190762	20.5
192607	61.46		192839	734.13		192839	796.41		192907	22		192907	19.74
194777	61.31		195009	743.24		195009	794.88		195077	21		195077	19.56
196972	60.08		197203	739.82		197203	793.13		197271	20.59		197271	18.99
199192	58		199422	744.66		199422	792.91		199490	20.12		199490	18.05
201436	59.08		201666	746.94		201666	795.53		201733	19.94		201733	17.11
203706	58.85		203936	750.36		203936	795.53		204002	19.71		204002	16.92
206001	58.85		206230	756.33		206230	793.78		206297	19.12		206297	16.55
208322	58.77		208551	756.05		208551	789.84		208618	18.59		208618	16.36
210670	57.62		210898	750.07		210898	785.9		210964	18.76		210964	15.8
213043	58.77		213271	748.93		213271	779.99		213337	18.65		213337	14.86
215444	57.92		215671	743.24		215671	782.62		215737	18.18		215737	15.04
217872	58		218098	732.71		218098	784.37		218164	18.06		218164	14.86
220327	56.85		220552	734.13		220552	785.46		220618	17.53		220618	14.48
222809	57		223034	726.44		223034	784.81		223100	17.53		223100	13.73
225320	57.46		225544	720.47		225544	782.18		225610	17.29		225610	12.97
227859	57.77		228082	715.91		228082	778.46		228148	17.12		228148	12.41
230426	58.15		230649	710.79		230649	772.99		230715	17.06		230715	11.47
233023	57.92		233245	712.78		233245	770.58		233310	16.65		233310	10.72
235648	57.08		235870	703.67		235870	764.23		235935	16.65		235935	10.53
238303	56.54		238525	701.68		238525	760.07		238589	16.47		238589	9.78
240989	55.15		241209	696.27		241209	766.2		241274	16.59		241274	9.78
243704	55.08		243924	695.7		243924	763.57		243988	16.47		243988	9.59
246450	52.62		246669	690.01		246669	764.89		246733	15.76		246733	9.59
249227	51.62		249446	685.17		249446	767.51		249509	15.59		249509	10.15
252035	51.46		252253	684.03		252253	762.92		252317	15.53		252317	10.53
254875	51.85		255092	678.91		255092	760.73		255156	15.65		255156	9.97
257747	50.85		257963	672.64		257963	758.98		258027	15.82		258027	9.97
260652	50.31		260867	671.51		260867	751.31		260930	15.53		260930	9.97
263589	49.15		263803	662.68		263803	749.34		263866	15.35		263866	9.4
266558	48.15		266773	666.67		266773	749.34		266835	15.06		266835	9.03
269562	47.85		269775	673.21		269775	746.28		269838	15.12		269838	8.65
272599	46.92		272812	679.48		272812	742.56		272874	14.88		272874	8.27
275671	45.92		275883	681.47		275883	740.15		275944	14.88		275944	8.27
278777	45.23		278988	685.17		278988	731.39		279050	15		279050	8.27
281919	44.54		282128	680.9		282128	729.64		282190	14.82		282190	7.71
285095	44.54		285304	680.33		285304	726.36		285366	14.41		285366	7.15
288308	44.46		288516	682.32		288516	716.07		288577	14.18		288577	7.15
291556	42.69		291764	681.75		291764	709.94		291824	13.76		291824	6.96
294842	41.69		295048	679.48		295048	699.65		295108	13.53		295108	6.39
298163	41.15		298369	680.9		298369	703.59		298430	13.71		298430	6.77
301523	40.08		301728	684.03		301728	692.21		301788	13.41		301788	6.77
304921	39.46		305125	684.6		305125	682.79		305184	12.88		305184	6.21
308357	39.46		308560	680.61		308560	673.6		308619	12.76		308619	6.02
311831	37.92		312033	684.6		312033	662.65		312092	12.65		312092	6.02
315345	37.54		315546	682.04		315546	652.8		315605	12.18		315605	5.27
318898	37.31		319098	678.91		319098	647.77		319157	11.71		319157	5.45
322491	37.08		322690	683.75		322690	640.11		322749	11.76		322749	4.89
326125	36.15		326323	686.31		326323	625		326381	11.47		326381	4.51
329800	35.15		329997	687.16		329997	621.28		330055	11.18		330055	4.51
333516	34.69		333712	686.02		333712	612.3		333770	10.82		333770	4.14
337274	34.85		337469	683.75		337469	600.04		337526	10.41		337526	4.14
341074	34.85		341268	675.21		341268	592.6		341325	10.12		341325	3.76
344917	33.54		345111	663.25		345111	583.84		345167	9.71		345167	3.95
348804	33		348996	666.95		348996	577.06		349052	9.82		349052	3.95
352734	32.23		352925	661.83		352925	573.56		352981	9.53		352981	3.76
356709	31.46		356899	668.94		356899	559.33		356954	9.53		356954	4.14
360728	31.31		360917	671.22		360917	549.26		360972	9.47		360972	3.57
364793	30.54		364980	667.24		364980	541.59		365035	9.53		365035	3.57
368903	29.31		369090	666.95		369090	531.52		369144	9.53		369144	3.57
373060	28.62		373245	662.11		373245	524.96		373299	9		373299	3.38
377263	28.46		377448	659.83		377448	509.41		377502	8.47		377502	3.2
381514	28.23		381698	650.73		381698	502.63		381751	8.41		381751	3.2
385813	26.54		385995	650.44		385995	491.68		386048	8.29		386048	3.01
390160	25.08		390341	647.03		390341	482.71		390394	8.18		390394	2.82
394557	24		394736	641.33		394736	474.17		394789	8.12		394789	3.01
399002	23.54		399181	644.75		399181	464.97		399233	8.24		399233	3.76
403498	22.77		403676	638.2		403676	456.87		403727	8.18		403727	3.76
408045	22.15		408221	629.95		408221	442.64		408272	8.59		408272	3.76
412643	21.62		412817	620.84		412817	435.86		412868	8.41		412868	3.76
417292	20.46		417465	607.74		417465	420.75		417516	8.71		417516	3.38
421994	19.54		422166	601.48		422166	411.12		422216	8.12		422216	3.57
426749	18.77		426920	595.79		426920	402.15		426969	8.06		426969	3.76
431557	18.08		431727	588.96		431727	393.17		431776	7.82		431776	3.76
436420	17.38		436588	585.25		436588	380.91		436637	7.41		436637	3.57
441338	16.23		441504	571.31		441504	370.18		441553	7.53		441553	3.57
446311	15.38		446476	561.63		446476	353.55		446524	7.82		446524	3.2
451340	15.23		451503	547.96		451503	343.04		451551	7.76		451551	3.2
456425	13.92		456587	531.45		456587	331		456635	7.88		456635	3.2
461568	13.38		461729	526.62		461729	324.87		461776	8.06		461776	2.63
466769	13.23		466928	519.21		466928	317.21		466975	8.24		466975	2.63
472028	12.69		472186	505.55		472186	305.6		472232	7.82		472232	2.26
477347	11.54		477503	496.73		477503	293.35		477549	7.47		477549	2.26
482725	10.77		482880	493.31		482880	286.34		482926	7.24		482926	2.07
488165	10.46		488318	479.08		488318	279.77		488363	7.18		488363	2.07
493665	9.69		493817	470.82		493817	273.86		493861	6.65		493861	2.63
499228	9		499378	461.14		499378	265.32		499422	6.53		499422	2.44
504853	8.62		505002	445.2		505002	257.44		505045	6.29		505045	2.44
510542	8.23		510688	436.09		510688	247.37		510732	6.47		510732	2.26
516294	8.08		516440	421.01		516440	238.62		516482	6.29		516482	1.5
522112	7.62		522256	412.47		522256	232.92		522297	6.18		522297	1.69
527995	7.77		528137	406.49		528137	224.61		528178	6.24		528178	1.69
533944	7.15		534084	397.1		534084	218.7		534125	5.82		534125	1.5
539960	6.15		540099	385.43		540099	208.41		540139	5.35		540139	1.5
546044	5.38		546181	378.31		546181	198.34		546221	5.18		546221	1.32
552197	5.23		552332	368.35		552332	192.21		552371	5.06		552371	1.13
558419	5.15		558552	356.39		558552	183.45		558591	4.47		558591	1.13
564711	4.62		564843	344.15		564843	180.82		564881	4		564881	1.13
571074	4.31		571204	333.05		571204	175.79		571242	3.76		571242	1.32
577509	3.77		577637	330.49		577637	170.32		577674	3.71		577674	1.32
584017	3.31		584142	316.82		584142	161.34		584179	3.41		584179	1.13
590597	3.08		590720	306.58		590720	154.99		590756	3.47		590756	1.32
597251	2.85		597373	301.17		597373	150.61		597409	3.29		597409	1.69
603981	2.46		604101	288.36		604101	146.02		604136	3.18		604136	1.69
610787	2.15		610905	278.11		610905	138.57		610939	3.35		610939	1.69
617669	2.08		617785	267.86		617785	132.44		617819	3.24		617819	1.69
624629	1.85		624742	254.48		624742	125.88		624776	3.12		624776	1.88
631667	1.77		631779	240.54		631779	121.06		631811	3		631811	1.88
638784	1.69		638894	231.14		638894	114.71		638926	2.76		638926	1.5
645982	1.31		646089	222.89		646089	109.89		646121	2.65		646121	1.5
653261	1.31		653366	217.76		653366	106.83		653396	2.53		653396	1.5
660622	1.23		660724	210.08		660724	99.39		660755	2.47		660755	1.5
668065	1.15		668166	199.26		668166	95.01		668195	2.29		668195	1.5
675592	1		675692	192.43		675692	87.13		675720	2.35		675720	1.32
683205	0.85		683302	184.46		683302	83.41		683329	2.41		683329	1.32
690903	0.77		690998	176.2		690998	79.03		691025	2.47		691025	1.32
698688	0.85		698780	170.51		698780	74.21		698806	2.35		698806	1.32
706561	0.77		706650	163.68		706650	70.49		706676	2.41		706676	1.32
714522	0.69		714610	154.28		714610	64.8		714634	2.06		714634	1.13
722573	0.54		722658	147.45		722658	59.98		722683	1.82		722683	1.13
730715	0.46		730797	138.91		730797	57.14		730821	1.88		730821	1.13
738949	0.23		739029	132.37		739029	54.51		739051	1.53		739051	0.94
747275	0.31		747352	123.83		747352	51.01		747374	1.47		747374	0.94
755694	0.23		755770	116.14		755770	47.72		755791	1.41		755791	0.94
764210	0.38		764282	109.88		764282	45.1		764302	1.35		764302	0.75
772820	0.38		772890	104.75		772890	42.69		772910	1.29		772910	0.38
781528	0.46		781596	97.92		781596	38.31		781615	1.24		781615	0.38
790335	0.46		790399	96.5		790399	35.68		790417	1.18		790417	0.38
799240	0.46		799302	93.37		799302	32.4		799320	1.24		799320	0.38
808246	0.31		808304	89.67		808304	29.77		808321	1.18		808321	0.19
817353	0.31		817409	84.83		817409	26.71		817425	1.12		817425	0.19
826562	0.31		826616	78.28		826616	24.08		826631	1		826631	0
835876	0.31		835926	73.16		835926	23.42		835941	1		835941	0
845294	0.31		845342	66.33		845342	21.89		845355	1		845355	0
854818	0.31		854863	61.77		854863	21.23		854876	0.88		854876	0
864450	0.23		864493	55.22		864493	19.48		864504	0.82		864504	0
874191	0.23		874230	51.81		874230	17.95		874241	0.82		874241	0
884041	0.15		884077	46.4		884077	17.51		884087	0.88		884087	0
894002	0.15		894035	45.26		894035	15.98		894044	0.88		894044	0
904076	0.08		904106	43.55		904106	15.98		904113	0.82		904113	0
914262	0.08		914289	41.28		914289	15.11		914296	0.82		914296	0
924564	0.08		924588	39.28		924588	13.79		924594	0.82		924594	0
934982	0.08		935002	37.86		935002	12.92		935008	0.82		935008	0
945516	0.08		945534	35.01		945534	12.04		945538	0.88		945538	0
956170	0.08		956185	32.74		956185	11.38		956188	0.82		956188	0
966944	0.08		966955	30.74		966955	10.95		966957	0.76		966957	0
977839	0.08		977847	27.61		977847	10.29		977848	0.65		977848	0
988858	0.08		988861	27.33		988861	9.85		988862	0.65		988862	0

## Sheet: Fig S2d
Figure S2d
Insertion position	1	2	3	4	5	6	7	8	9	10	11	12	13	14	15	16	17	18	19	20	21	22	23	24	25	26	27	28	29	30	31	32	33	34	35	36	37	38	39	40	41	42	43	44	45	46	47	48	49
Count+1	1	1	1	1	1	1	1	1	1	96	1	84	224	3	13	1	1	92	1	1	1	1	1	1	1	1	191	154	1	22	1	3	49	18	1	1	1	1	1	1	1	24	1	1	330	201	1	1	1
[truncated: 587 more columns]
