# Supplementary material for: Light-switchable transcription factors obtained by direct screening in mammalian cells
Source: Nat Commun. 2023 Jun 2;14:3185. doi: 10.1038/s41467-023-38993-6 (PMC10238501; doi:10.1038/s41467-023-38993-6)
Supplement: Supplementary file 4 — Source Data [file 41467_2023_38993_MOESM4_ESM.zip › Source data fig. S3 S4 S5.xlsx]

## Sheet: Fig S3a
Fig S3a
Blue light			Red light			Dark
GFP	Counts		GFP	Counts		GFP	Counts
4.84	0		4.84	0		4.84	0
4.96	0		4.96	0		4.96	0
5.08	0		5.08	0		5.08	0
5.2	0		5.2	0		5.2	0
5.33	0		5.33	0		5.33	0
5.45	0		5.45	0		5.45	0
5.58	0		5.58	0		5.58	0
5.71	0		5.71	0		5.71	0
5.83	0		5.83	0		5.83	0
5.96	0		5.96	0		5.96	0
6.1	0		6.1	0		6.1	0
6.23	0		6.23	0		6.23	0
6.36	0		6.36	0		6.36	0
6.5	0		6.5	0		6.5	0
6.64	0		6.64	0		6.64	0
6.77	0		6.77	0		6.77	0
6.91	0		6.91	0		6.91	0
7.06	0		7.06	0		7.06	0
7.2	0		7.2	0		7.2	0
7.34	0		7.34	0		7.34	0
7.49	0		7.49	0		7.49	0
7.64	0		7.64	0		7.64	0
7.79	0		7.79	0		7.79	0
7.94	0		7.94	0		7.94	0
8.09	0		8.09	0		8.09	0
8.24	0		8.24	0		8.24	0
8.4	0		8.4	0		8.4	0
8.56	0		8.56	0		8.56	0
8.72	0		8.72	0		8.72	0
8.88	0		8.88	0		8.88	0
9.04	0		9.04	0		9.04	0
9.21	0		9.21	0		9.21	0
9.37	0		9.37	0		9.37	0
9.54	0		9.54	0		9.54	0
9.71	0		9.71	0		9.71	0
9.88	0		9.88	0		9.88	0
10.06	0		10.06	0		10.06	0
10.23	0		10.23	0		10.23	0
10.41	0		10.41	0		10.41	0
10.59	0		10.59	0		10.59	0
10.77	0		10.77	0		10.77	0
10.96	0		10.96	0		10.96	0
11.14	0		11.14	0		11.14	0
11.33	0		11.33	0		11.33	0
11.52	0		11.52	0		11.52	0
11.71	0		11.71	0		11.71	0
11.91	0		11.91	0		11.91	0
12.11	0		12.11	0		12.11	0
12.3	0		12.3	0		12.3	0
12.5	0		12.5	0		12.5	0
12.71	0		12.71	0		12.71	0
12.91	0		12.91	0		12.91	0
13.12	0		13.12	0		13.12	0
13.33	0		13.33	0		13.33	0
13.54	0		13.54	0		13.54	0
13.76	0		13.76	0		13.76	0
13.98	0		13.98	0		13.98	0
14.2	0		14.2	0		14.2	0
14.42	0		14.42	0		14.42	0
14.64	0		14.64	0		14.64	0
14.87	0		14.87	0		14.87	0
15.1	0		15.1	0		15.1	0
15.33	0		15.33	0		15.33	0
15.57	0		15.57	0		15.57	0
15.81	0		15.81	0		15.81	0
16.05	0		16.05	0		16.05	0
16.29	0		16.29	0		16.29	0
16.53	0		16.53	0		16.53	0
16.78	0		16.78	0		16.78	0
17.03	0		17.03	0		17.03	0
17.29	0		17.29	0		17.29	0
17.54	0		17.54	0		17.54	0
17.8	0		17.8	0		17.8	0
18.07	0		18.07	0		18.07	0
18.33	0		18.33	0		18.33	0
18.6	0		18.6	0		18.6	0
18.87	0		18.87	0		18.87	0
19.15	0		19.15	0		19.15	0
19.43	0		19.43	0		19.43	0
19.71	0		19.71	0		19.71	0
19.99	0		19.99	0		19.99	0
20.28	0		20.28	0		20.28	0
20.57	0		20.57	0		20.57	0
20.86	0		20.86	0		20.86	0
21.16	0		21.16	0		21.16	0
21.46	0		21.46	0		21.46	0
21.76	0		21.76	0		21.76	0
22.07	0		22.07	0		22.07	0
22.38	0		22.38	0		22.38	0
22.7	0		22.7	0		22.7	0
23.01	0		23.01	0		23.01	0
23.34	0		23.34	0		23.34	0
23.66	0		23.66	0		23.66	0
23.99	0		23.99	0		23.99	0
24.32	0		24.32	0		24.32	0
24.66	0		24.66	0		24.66	0
25	0		25	0		25	0
25.34	0		25.34	0		25.34	0
25.69	0		25.69	0		25.69	0
26.04	0		26.04	0		26.04	0
26.4	0		26.4	0		26.4	0
26.76	0		26.76	0		26.76	0
27.12	0		27.12	0		27.12	0
27.49	0		27.49	0		27.49	0
27.86	0		27.86	0		27.86	0
28.23	0		28.23	0		28.23	0
28.61	0		28.61	0		28.61	0
29	0		29	0		29	0
29.39	0		29.39	0		29.39	0
29.78	0		29.78	0		29.78	0
30.18	0		30.18	0		30.18	0
30.58	0		30.58	0		30.58	0
30.99	0		30.99	0		30.99	0
31.4	0		31.4	0		31.4	0
31.81	0		31.81	0		31.81	0
32.23	0		32.23	0		32.23	0
32.66	0		32.66	0		32.66	0
33.09	0		33.09	0		33.09	0
33.52	0		33.52	0		33.52	0
33.96	0		33.96	0		33.96	0
34.41	0		34.41	0		34.41	0
34.86	0		34.86	0		34.86	0
35.31	0		35.31	0		35.31	0
35.77	0		35.77	0		35.77	0
36.24	0		36.24	0		36.24	0
36.71	0		36.71	0		36.71	0
37.18	0		37.18	0		37.18	0
37.66	0		37.66	0		37.66	0
38.15	0		38.15	0		38.15	0
38.64	0		38.64	0		38.64	0
39.14	0		39.14	0		39.14	0
39.64	0		39.64	0		39.64	0
40.15	0		40.15	0		40.15	0
40.67	0		40.67	0		40.67	0
41.19	0		41.19	0		41.19	0
41.71	0		41.71	0		41.71	0
42.24	0		42.24	0		42.24	0
42.78	0		42.78	0		42.78	0
43.33	0		43.33	0		43.33	0
43.88	0		43.88	0		43.88	0
44.43	0		44.43	0		44.43	0
44.99	0		44.99	0		44.99	0
45.56	0		45.56	0		45.56	0
46.14	0		46.14	0		46.14	0
46.72	0		46.72	0		46.72	0
47.31	0		47.31	0		47.31	0
47.9	0		47.9	0		47.9	0
48.51	0		48.51	0		48.51	0
49.11	0		49.11	0		49.11	0
49.73	0		49.73	0		49.73	0
50.35	0		50.35	0		50.35	0
50.98	0		50.98	0		50.98	0
51.62	0		51.62	0		51.62	0
52.26	0		52.26	0		52.26	0
52.91	0		52.91	0		52.91	0
53.57	0		53.57	0		53.57	0
54.24	0		54.24	0		54.24	0
54.91	0		54.91	0		54.91	0
55.59	0		55.59	0		55.59	0
56.28	0		56.28	0		56.28	0
56.97	0		56.97	0		56.97	0
57.68	0		57.68	0		57.68	0
58.39	0		58.39	0		58.39	0
59.11	0		59.11	0		59.11	0
59.84	0		59.84	0		59.84	0
60.57	0		60.57	0		60.57	0
61.32	0		61.32	0		61.32	0
62.07	0		62.07	0		62.07	0
62.83	0		62.83	0		62.83	0
63.6	0		63.6	0		63.6	0
64.38	0		64.38	0		64.38	0
65.17	0		65.17	0		65.17	0
65.96	0		65.96	0		65.96	0
66.77	0		66.77	0		66.77	0
67.58	0		67.58	0		67.58	0
68.41	0		68.41	0		68.41	0
69.24	0		69.24	0		69.24	0
70.08	0		70.08	0		70.08	0
70.93	0		70.93	0		70.93	0
71.8	0		71.8	0		71.8	0
72.67	0		72.67	0		72.67	0
73.55	0		73.55	0		73.55	0
74.44	0		74.44	0		74.44	0
75.34	0		75.34	0		75.34	0
76.25	0.72		76.25	0		76.25	0
77.17	0.72		77.17	0		77.17	0
78.1	0.72		78.1	0		78.1	0
79.04	0.72		79.04	0		79.04	0
80	0.72		80	0		80	0
80.96	0.72		80.96	0		80.96	0
81.93	0.72		81.93	0		81.93	0
82.92	0.72		82.92	0		82.92	0
83.92	1.44		83.92	0		83.92	0
84.92	1.44		84.92	0		84.92	0
85.94	1.44		85.94	0		85.94	0
86.97	1.44		86.97	0		86.97	0
88.01	1.44		88.01	0		88.01	0
89.07	1.44		89.07	0		89.07	0
90.13	1.44		90.13	0		90.13	0
91.21	1.44		91.21	0		91.21	0
92.3	1.44		92.3	0		92.3	0
93.4	1.44		93.4	0		93.4	0
94.52	1.44		94.52	0		94.52	0
95.64	1.44		95.64	0		95.64	0
96.78	1.44		96.78	0		96.78	0
97.94	1.44		97.94	0		97.94	0
99.1	1.44		99.1	0		99.1	0
100.28	1.44		100.28	0		100.28	0
101.47	1.44		101.47	0		101.47	0
102.68	1.44		102.68	0		102.68	0
103.9	1.44		103.9	0		103.9	0
105.13	1.44		105.13	0		105.13	0
106.37	1.44		106.37	0		106.37	0
107.64	1.44		107.64	0		107.64	0
108.91	2.16		108.91	0		108.91	0
110.2	1.44		110.2	0		110.2	0
111.5	2.16		111.5	0		111.5	0
112.82	2.16		112.82	0		112.82	0
114.15	2.16		114.15	0		114.15	0
115.5	2.16		115.5	0		115.5	0
116.87	2.16		116.87	0		116.87	0
118.24	2.16		118.24	0		118.24	0
119.64	2.16		119.64	0		119.64	0
121.05	1.44		121.05	0		121.05	0
122.47	1.44		122.47	0		122.47	0
123.92	1.44		123.92	0		123.92	0
125.37	1.44		125.37	0		125.37	0
126.85	1.44		126.85	0		126.85	0
128.34	1.44		128.34	0		128.34	0
129.85	1.44		129.85	0		129.85	0
131.37	1.44		131.37	0		131.37	0
132.92	1.44		132.92	0		132.92	0
134.48	1.44		134.48	0		134.48	0
136.05	1.44		136.05	0		136.05	0
137.65	1.44		137.65	0		137.65	0
139.26	1.44		139.26	0		139.26	0
140.89	1.44		140.89	0		140.89	0
142.54	1.44		142.54	0		142.54	0
144.21	1.44		144.21	0		144.21	0
145.9	1.44		145.9	0		145.9	0
147.6	1.44		147.6	0		147.6	0
149.33	1.44		149.33	0		149.33	0
151.07	2.16		151.07	0		151.07	0
152.84	2.16		152.84	0		152.84	0
154.62	2.89		154.62	0		154.62	0
156.42	2.16		156.42	0		156.42	0
158.25	2.89		158.25	0		158.25	0
160.09	2.16		160.09	0		160.09	0
161.96	2.89		161.96	0		161.96	0
163.85	2.89		163.85	0		163.85	0
165.75	2.89		165.75	0		165.75	0
167.68	2.89		167.68	0		167.68	0
169.63	2.89		169.63	0		169.63	0
171.61	3.61		171.61	0		171.61	0
173.6	3.61		173.6	0		173.6	0
175.62	3.61		175.62	0		175.62	0
177.66	3.61		177.66	0		177.66	0
179.73	5.05		179.73	0		179.73	0
181.81	5.05		181.81	0		181.81	0
183.92	5.77		183.92	0		183.92	0
186.06	7.22		186.06	0		186.06	0
188.22	8.66		188.22	0		188.22	0
190.4	8.66		190.4	0		190.4	0
192.61	9.38		192.61	0		192.61	0
194.84	10.1		194.84	0		194.84	0
197.1	10.82		197.1	0		197.1	0
199.38	10.82		199.38	0		199.38	0
201.69	11.54		201.69	0		201.69	0
204.02	11.54		204.02	0		204.02	0
206.38	12.27		206.38	0		206.38	0
208.77	12.99		208.77	0		208.77	0
211.18	15.15		211.18	0		211.18	0
213.63	16.59		213.63	0		213.63	0
216.09	17.32		216.09	0		216.09	0
218.59	18.04		218.59	0		218.59	0
221.12	18.04		221.12	0		221.12	0
223.67	18.76		223.67	0		223.67	0
226.25	18.76		226.25	0		226.25	0
228.86	20.2		228.86	0		228.86	0
231.5	20.92		231.5	0		231.5	0
234.17	23.09		234.17	0		234.17	0
236.88	23.81		236.88	0		236.88	0
239.61	23.81		239.61	0		239.61	0
242.37	23.81		242.37	0		242.37	0
245.16	27.42		245.16	0		245.16	0
247.99	30.3		247.99	0		247.99	0
250.84	31.75		250.84	0		250.84	0
253.73	33.19		253.73	0		253.73	0
256.65	32.47		256.65	0		256.65	0
259.6	33.19		259.6	0		259.6	0
262.59	33.19		262.59	0		262.59	0
265.61	36.8		265.61	0		265.61	0
268.67	37.52		268.67	0		268.67	0
271.76	40.4		271.76	0		271.76	0
274.88	43.29		274.88	0		274.88	0
278.04	44.73		278.04	0		278.04	0
281.23	49.06		281.23	0		281.23	0
284.46	54.11		284.46	0		284.46	0
287.73	57.72		287.73	0		287.73	0
291.04	60.61		291.04	0		291.04	0
294.38	64.21		294.38	0		294.38	0
297.76	67.82		297.76	0.93		297.76	0
301.17	70.71		301.17	0.93		301.17	0
304.63	74.31		304.63	0.93		304.63	0
308.12	77.92		308.12	0.93		308.12	0
311.66	81.53		311.66	0.93		311.66	0
315.23	85.14		315.23	0.93		315.23	0
318.84	88.74		318.84	0.93		318.84	0
322.5	95.96		322.5	0.93		322.5	0
326.19	101.01		326.19	0.93		326.19	0
329.93	106.06		329.93	0.93		329.93	0
333.71	108.23		333.71	0.93		333.71	0
337.53	111.83		337.53	0.93		337.53	0
341.4	119.77		341.4	0.93		341.4	0
345.31	127.71		345.31	0.93		345.31	0
349.26	132.03		349.26	0.93		349.26	0
353.26	135.64		353.26	0.93		353.26	0
357.3	142.86		357.3	0.93		357.3	0
361.39	145.74		361.39	0.93		361.39	0
365.52	151.52		365.52	0.93		365.52	0
369.7	157.29		369.7	0.93		369.7	0
373.93	162.34		373.93	0.93		373.93	0
378.2	170.27		378.2	0.93		378.2	0
382.53	181.1		382.53	1.87		382.53	0
386.9	187.59		386.9	1.87		386.9	0
391.32	192.64		391.32	1.87		391.32	0
395.79	203.46		395.79	1.87		395.79	0
400.31	209.96		400.31	1.87		400.31	0
404.89	216.45		404.89	1.87		404.89	0
409.51	225.83		409.51	1.87		409.51	0
414.19	238.1		414.19	1.87		414.19	0
418.92	243.87		418.92	1.87		418.92	0
423.7	253.25		423.7	1.87		423.7	0
428.53	265.51		428.53	1.87		428.53	0
433.42	269.84		433.42	1.87		433.42	0
438.37	281.39		438.37	1.87		438.37	0
443.37	297.26		443.37	1.87		443.37	0
448.43	310.25		448.43	1.87		448.43	0
453.54	321.79		453.54	1.87		453.54	0
458.72	334.05		458.72	1.87		458.72	0
463.95	344.88		463.95	2.8		463.95	0
469.24	356.42		469.24	2.8		469.24	0
474.59	367.24		474.59	2.8		474.59	0
480	381.67		480	2.8		480	0
485.47	396.1		485.47	2.8		485.47	0
491	404.76		491	2.8		491	0
496.59	410.53		496.59	2.8		496.59	0
502.25	422.8		502.25	2.8		502.25	0
507.97	431.46		507.97	2.8		507.97	0
513.76	452.38		513.76	2.8		513.76	0
519.61	465.37		519.61	3.73		519.61	0
525.52	477.63		525.52	3.73		525.52	0
531.51	499.28		531.51	3.73		531.51	0
537.56	506.49		537.56	5.6		537.56	0
543.68	515.15		543.68	5.6		543.68	0
549.86	527.42		549.86	6.54		549.86	0
556.12	546.9		556.12	7.47		556.12	2.04
562.45	555.56		562.45	7.47		562.45	2.04
568.85	571.43		568.85	7.47		568.85	2.04
575.32	585.86		575.32	7.47		575.32	2.04
581.87	598.85		581.87	7.47		581.87	2.04
588.48	611.11		588.48	8.4		588.48	2.04
595.18	633.48		595.18	7.47		595.18	2.04
601.94	647.91		601.94	7.47		601.94	2.04
608.79	655.12		608.79	7.47		608.79	2.04
615.71	673.16		615.71	7.47		615.71	2.04
622.71	685.43		622.71	7.47		622.71	2.04
629.79	696.25		629.79	8.4		629.79	2.04
636.95	704.18		636.95	8.4		636.95	2.04
644.19	715.73		644.19	8.4		644.19	2.04
651.51	725.83		651.51	8.4		651.51	2.04
658.91	735.21		658.91	8.4		658.91	2.04
666.4	750.36		666.4	8.4		666.4	2.04
673.97	768.4		673.97	8.4		673.97	2.04
681.62	779.22		681.62	9.34		681.62	2.04
689.36	789.32		689.36	9.34		689.36	2.04
697.19	803.75		697.19	9.34		697.19	2.04
705.11	821.79		705.11	9.34		705.11	2.04
713.12	834.78		713.12	9.34		713.12	2.04
721.22	847.04		721.22	10.27		721.22	2.04
729.4	853.54		729.4	10.27		729.4	2.04
737.68	855.7		737.68	11.2		737.68	2.04
746.06	875.18		746.06	11.2		746.06	2.04
754.53	883.12		754.53	11.2		754.53	2.04
763.09	894.66		763.09	10.27		763.09	2.04
771.75	901.15		771.75	12.14		771.75	2.04
780.51	910.53		780.51	13.07		780.51	2.04
789.36	915.58		789.36	14.94		789.36	2.04
798.32	924.24		798.32	14.94		798.32	2.04
807.38	921.36		807.38	15.87		807.38	2.04
816.54	938.67		816.54	15.87		816.54	2.04
825.8	941.56		825.8	15.87		825.8	2.04
835.17	940.12		835.17	17.74		835.17	2.04
844.64	942.28		844.64	17.74		844.64	2.04
854.22	948.05		854.22	20.54		854.22	2.04
863.9	952.38		863.9	20.54		863.9	2.04
873.7	964.65		873.7	22.41		873.7	2.04
883.61	959.6		883.61	25.21		883.61	2.04
893.62	949.49		893.62	27.08		893.62	2.04
903.76	961.76		903.76	28.94		903.76	2.04
914	964.65		914	28.94		914	2.04
924.36	971.14		924.36	28.01		924.36	2.04
934.84	978.35		934.84	28.94		934.84	2.04
945.43	974.75		945.43	28.94		945.43	2.04
956.15	974.75		956.15	28.94		956.15	2.04
966.98	981.96		966.98	29.88		966.98	4.08
977.94	983.41		977.94	29.88		977.94	10.2
989.02	984.13		989.02	32.68		989.02	10.2
1000.23	988.46		1000.23	33.61		1000.23	10.2
1011.56	987.73		1011.56	35.48		1011.56	10.2
1023.02	995.67		1023.02	38.28		1023.02	10.2
1034.61	991.34		1034.61	38.28		1034.61	10.2
1046.33	1000		1046.33	39.22		1046.33	10.2
1058.18	990.62		1058.18	40.15		1058.18	10.2
1070.17	978.35		1070.17	39.22		1070.17	10.2
1082.29	974.03		1082.29	42.02		1082.29	12.24
1094.54	976.19		1094.54	42.02		1094.54	12.24
1106.94	972.58		1106.94	42.02		1106.94	10.2
1119.47	969.7		1119.47	42.02		1119.47	10.2
1132.15	967.53		1132.15	44.82		1132.15	12.24
1144.97	968.25		1144.97	44.82		1144.97	12.24
1157.93	949.49		1157.93	45.75		1157.93	12.24
1171.04	943.72		1171.04	45.75		1171.04	12.24
1184.3	932.18		1184.3	45.75		1184.3	12.24
1197.7	930.01		1197.7	45.75		1197.7	12.24
1211.26	927.13		1211.26	47.62		1211.26	12.24
1224.97	927.13		1224.97	48.55		1224.97	12.24
1238.83	912.7		1238.83	49.49		1238.83	12.24
1252.85	912.7		1252.85	49.49		1252.85	12.24
1267.03	913.42		1267.03	52.29		1267.03	12.24
1281.37	896.1		1281.37	52.29		1281.37	12.24
1295.87	888.17		1295.87	53.22		1295.87	12.24
1310.53	870.13		1310.53	53.22		1310.53	12.24
1325.36	854.26		1325.36	53.22		1325.36	12.24
1340.36	846.32		1340.36	53.22		1340.36	12.24
1355.52	836.22		1355.52	53.22		1355.52	12.24
1370.86	820.35		1370.86	55.09		1370.86	14.29
1386.37	804.47		1386.37	56.02		1386.37	14.29
1402.05	791.49		1402.05	56.02		1402.05	14.29
1417.91	777.06		1417.91	56.96		1417.91	14.29
1433.95	767.68		1433.95	56.96		1433.95	16.33
1450.17	745.31		1450.17	56.96		1450.17	18.37
1466.57	735.21		1466.57	58.82		1466.57	18.37
1483.16	723.67		1483.16	58.82		1483.16	20.41
1499.93	708.51		1499.93	60.69		1499.93	22.45
1516.89	709.24		1516.89	63.49		1516.89	24.49
1534.05	698.41		1534.05	63.49		1534.05	24.49
1551.39	686.87		1551.39	63.49		1551.39	24.49
1568.93	670.27		1568.93	62.56		1568.93	24.49
1586.68	654.4		1586.68	63.49		1586.68	24.49
1604.62	641.41		1604.62	63.49		1604.62	24.49
1622.76	634.92		1622.76	64.43		1622.76	24.49
1641.1	625.54		1641.1	66.29		1641.1	24.49
1659.66	622.66		1659.66	65.36		1659.66	24.49
1678.42	623.38		1678.42	67.23		1678.42	24.49
1697.39	603.9		1697.39	67.23		1697.39	24.49
1716.58	590.91		1716.58	69.09		1716.58	24.49
1735.99	574.31		1735.99	68.16		1735.99	24.49
1755.61	568.54		1755.61	67.23		1755.61	24.49
1775.45	558.44		1775.45	65.36		1775.45	24.49
1795.52	553.39		1795.52	63.49		1795.52	24.49
1815.81	546.18		1815.81	66.29		1815.81	24.49
1836.33	532.47		1836.33	69.09		1836.33	24.49
1857.09	531.02		1857.09	68.16		1857.09	24.49
1878.07	526.7		1878.07	69.09		1878.07	24.49
1899.3	519.48		1899.3	71.9		1899.3	24.49
1920.76	508.66		1920.76	70.96		1920.76	22.45
1942.46	496.39		1942.46	74.7		1942.46	16.33
1964.41	492.79		1964.41	72.83		1964.41	18.37
1986.61	484.85		1986.61	74.7		1986.61	18.37
2009.05	473.3		2009.05	72.83		2009.05	18.37
2031.75	459.6		2031.75	70.96		2031.75	18.37
2054.71	457.43		2054.71	71.9		2054.71	18.37
2077.92	450.22		2077.92	73.76		2077.92	18.37
2101.4	444.44		2101.4	73.76		2101.4	18.37
2125.14	443.72		2125.14	74.7		2125.14	18.37
2149.14	431.46		2149.14	74.7		2149.14	16.33
2173.42	425.69		2173.42	74.7		2173.42	16.33
2197.97	419.19		2197.97	73.76		2197.97	18.37
2222.8	416.31		2222.8	74.7		2222.8	20.41
2247.91	412.7		2247.91	72.83		2247.91	22.45
2273.3	406.2		2273.3	74.7		2273.3	22.45
2298.98	393.94		2298.98	74.7		2298.98	22.45
2324.94	389.61		2324.94	73.76		2324.94	26.53
2351.2	378.79		2351.2	73.76		2351.2	26.53
2377.76	373.02		2377.76	75.63		2377.76	26.53
2404.61	368.69		2404.61	73.76		2404.61	26.53
2431.77	359.31		2431.77	74.7		2431.77	26.53
2459.23	360.03		2459.23	75.63		2459.23	26.53
2487	350.65		2487	74.7		2487	28.57
2515.08	344.16		2515.08	72.83		2515.08	28.57
2543.48	334.78		2543.48	72.83		2543.48	28.57
2572.21	327.56		2572.21	72.83		2572.21	28.57
2601.25	329		2601.25	74.7		2601.25	30.61
2630.62	315.3		2630.62	78.43		2630.62	30.61
2660.32	310.25		2660.32	79.37		2660.32	32.65
2690.36	303.03		2690.36	78.43		2690.36	36.73
2720.74	297.26		2720.74	77.5		2720.74	38.78
2751.46	295.09		2751.46	78.43		2751.46	38.78
2782.52	287.16		2782.52	78.43		2782.52	38.78
2813.93	283.55		2813.93	78.43		2813.93	38.78
2845.7	282.11		2845.7	78.43		2845.7	36.73
2877.83	277.06		2877.83	79.37		2877.83	34.69
2910.32	271.28		2910.32	78.43		2910.32	34.69
2943.17	262.63		2943.17	78.43		2943.17	32.65
2976.4	258.3		2976.4	79.37		2976.4	32.65
3010	252.53		3010	76.56		3010	34.69
3043.97	248.2		3043.97	75.63		3043.97	34.69
3078.33	240.26		3078.33	75.63		3078.33	34.69
3113.08	234.49		3113.08	77.5		3113.08	34.69
3148.22	232.32		3148.22	78.43		3148.22	34.69
3183.75	228.72		3183.75	78.43		3183.75	34.69
3219.69	222.94		3219.69	80.3		3219.69	34.69
3256.03	225.11		3256.03	79.37		3256.03	36.73
3292.78	219.34		3292.78	81.23		3292.78	36.73
3329.94	212.84		3329.94	80.3		3329.94	36.73
3367.53	211.4		3367.53	78.43		3367.53	40.82
3405.53	204.91		3405.53	77.5		3405.53	40.82
3443.97	199.86		3443.97	78.43		3443.97	40.82
3482.83	190.48		3482.83	80.3		3482.83	40.82
3522.14	184.7		3522.14	81.23		3522.14	40.82
3561.89	182.54		3561.89	84.03		3561.89	40.82
3602.08	176.77		3602.08	82.17		3602.08	40.82
3642.73	173.16		3642.73	79.37		3642.73	42.86
3683.84	166.67		3683.84	79.37		3683.84	42.86
3725.41	165.22		3725.41	81.23		3725.41	42.86
3767.45	160.17		3767.45	78.43		3767.45	42.86
3809.96	155.84		3809.96	80.3		3809.96	44.9
3852.95	152.24		3852.95	79.37		3852.95	46.94
3896.43	150.79		3896.43	78.43		3896.43	46.94
3940.39	150.07		3940.39	77.5		3940.39	46.94
3984.85	148.63		3984.85	79.37		3984.85	46.94
4029.81	142.86		4029.81	78.43		4029.81	46.94
4075.28	141.41		4075.28	79.37		4075.28	46.94
4121.27	137.81		4121.27	77.5		4121.27	46.94
4167.76	137.81		4167.76	78.43		4167.76	48.98
4214.79	132.76		4214.79	76.56		4214.79	48.98
4262.34	129.15		4262.34	74.7		4262.34	51.02
4310.43	124.1		4310.43	76.56		4310.43	51.02
4359.06	124.1		4359.06	79.37		4359.06	51.02
4408.24	120.49		4408.24	78.43		4408.24	48.98
4457.97	116.16		4457.97	79.37		4457.97	44.9
4508.26	109.67		4508.26	78.43		4508.26	44.9
4559.12	109.67		4559.12	78.43		4559.12	44.9
4610.55	103.17		4610.55	81.23		4610.55	42.86
4662.57	100.29		4662.57	82.17		4662.57	42.86
4715.16	98.12		4715.16	81.23		4715.16	42.86
4768.35	92.35		4768.35	82.17		4768.35	42.86
4822.14	90.91		4822.14	82.17		4822.14	42.86
4876.54	90.19		4876.54	81.23		4876.54	46.94
4931.55	88.02		4931.55	83.1		4931.55	44.9
4987.18	85.14		4987.18	82.17		4987.18	51.02
5043.43	81.53		5043.43	82.17		5043.43	51.02
5100.32	80.09		5100.32	84.97		5100.32	53.06
5157.85	78.64		5157.85	83.1		5157.85	55.1
5216.03	75.04		5216.03	81.23		5216.03	59.18
5274.86	76.48		5274.86	87.77		5274.86	57.14
5334.36	73.59		5334.36	88.7		5334.36	53.06
5394.53	73.59		5394.53	90.57		5394.53	51.02
5455.38	72.87		5455.38	89.64		5455.38	53.06
5516.91	70.71		5516.91	92.44		5516.91	55.1
5579.13	64.94		5579.13	94.3		5579.13	55.1
5642.06	60.61		5642.06	94.3		5642.06	55.1
5705.69	58.44		5705.69	95.24		5705.69	55.1
5770.04	58.44		5770.04	94.3		5770.04	55.1
5835.12	56.28		5835.12	97.11		5835.12	55.1
5900.93	57		5900.93	94.3		5900.93	53.06
5967.48	55.56		5967.48	95.24		5967.48	48.98
6034.78	54.11		6034.78	95.24		6034.78	48.98
6102.84	51.95		6102.84	94.3		6102.84	48.98
6171.67	51.95		6171.67	91.5		6171.67	48.98
6241.27	50.51		6241.27	90.57		6241.27	48.98
6311.66	49.78		6311.66	91.5		6311.66	48.98
6382.84	50.51		6382.84	89.64		6382.84	51.02
6454.82	49.06		6454.82	89.64		6454.82	51.02
6527.61	46.9		6527.61	91.5		6527.61	51.02
6601.22	46.9		6601.22	92.44		6601.22	53.06
6675.66	47.62		6675.66	94.3		6675.66	48.98
6750.95	45.45		6750.95	95.24		6750.95	48.98
6827.08	46.9		6827.08	93.37		6827.08	48.98
6904.06	45.45		6904.06	91.5		6904.06	48.98
6981.92	45.45		6981.92	92.44		6981.92	55.1
7060.65	45.45		7060.65	92.44		7060.65	57.14
7140.27	44.73		7140.27	94.3		7140.27	57.14
7220.78	45.45		7220.78	95.24		7220.78	57.14
7302.21	45.45		7302.21	96.17		7302.21	57.14
7384.55	45.45		7384.55	97.11		7384.55	57.14
7467.81	43.29		7467.81	97.11		7467.81	57.14
7552.02	43.29		7552.02	96.17		7552.02	55.1
7637.18	41.85		7637.18	95.24		7637.18	53.06
7723.29	41.13		7723.29	95.24		7723.29	59.18
7810.38	39.68		7810.38	97.11		7810.38	59.18
7898.44	39.68		7898.44	97.11		7898.44	59.18
7987.5	38.24		7987.5	98.97		7987.5	61.22
8077.56	36.8		8077.56	96.17		8077.56	61.22
8168.64	36.08		8168.64	96.17		8168.64	63.27
8260.75	35.35		8260.75	96.17		8260.75	65.31
8353.89	33.19		8353.89	98.97		8353.89	67.35
8448.07	32.47		8448.07	101.77		8448.07	65.31
8543.33	31.02		8543.33	99.91		8543.33	69.39
8639.65	33.19		8639.65	98.97		8639.65	67.35
8737.06	31.75		8737.06	103.64		8737.06	67.35
8835.57	31.02		8835.57	105.51		8835.57	69.39
8935.19	30.3		8935.19	109.24		8935.19	69.39
9035.93	29.58		9035.93	112.04		9035.93	69.39
9137.8	28.14		9137.8	112.04		9137.8	71.43
9240.83	28.14		9240.83	112.98		9240.83	73.47
9345.01	29.58		9345.01	115.78		9345.01	73.47
9450.37	27.42		9450.37	115.78		9450.37	73.47
9556.92	27.42		9556.92	119.51		9556.92	75.51
9664.66	25.25		9664.66	122.32		9664.66	75.51
9773.62	23.81		9773.62	123.25		9773.62	75.51
9883.81	23.81		9883.81	126.98		9883.81	69.39
9995.24	23.09		9995.24	131.65		9995.24	69.39
10107.9	23.09		10107.9	130.72		10107.9	67.35
10221.9	23.81		10221.9	136.32		10221.9	63.27
10337.1	24.53		10337.1	139.12		10337.1	59.18
10453.6	25.25		10453.6	134.45		10453.6	59.18
10571.5	23.81		10571.5	134.45		10571.5	59.18
10690.7	23.09		10690.7	134.45		10690.7	57.14
10811.2	21.65		10811.2	136.32		10811.2	55.1
10933.1	20.92		10933.1	139.12		10933.1	55.1
11056.3	19.48		11056.3	138.19		11056.3	59.18
11181	19.48		11181	139.12		11181	59.18
11307	19.48		11307	140.06		11307	63.27
11434.5	19.48		11434.5	142.86		11434.5	63.27
11563.4	18.76		11563.4	140.99		11563.4	63.27
11693.7	18.04		11693.7	142.86		11693.7	67.35
11825.6	18.04		11825.6	143.79		11825.6	67.35
11958.9	16.59		11958.9	144.72		11958.9	67.35
12093.7	15.87		12093.7	146.59		12093.7	67.35
12230	13.71		12230	148.46		12230	67.35
12367.9	12.27		12367.9	149.39		12367.9	69.39
12507.3	11.54		12507.3	149.39		12507.3	73.47
12648.3	11.54		12648.3	150.33		12648.3	73.47
12790.9	10.82		12790.9	153.13		12790.9	73.47
12935	10.82		12935	151.26		12935	79.59
13080.9	10.82		13080.9	155		13080.9	77.55
13228.3	7.22		13228.3	153.13		13228.3	79.59
13377.4	7.22		13377.4	156.86		13377.4	83.67
13528.2	7.22		13528.2	159.66		13528.2	85.71
13680.7	7.94		13680.7	159.66		13680.7	89.8
13834.9	7.94		13834.9	162.46		13834.9	83.67
13990.9	7.22		13990.9	161.53		13990.9	83.67
14148.6	6.49		14148.6	163.4		14148.6	85.71
14308	5.77		14308	164.33		14308	89.8
14469.3	4.33		14469.3	165.27		14469.3	89.8
14632.4	2.89		14632.4	162.46		14632.4	91.84
14797.4	2.16		14797.4	169.93		14797.4	91.84
14964.2	2.16		14964.2	173.67		14964.2	93.88
15132.8	2.16		15132.8	172.74		15132.8	93.88
15303.4	2.16		15303.4	181.14		15303.4	85.71
15475.9	1.44		15475.9	184.87		15475.9	87.76
15650.3	1.44		15650.3	183.94		15650.3	91.84
15826.8	1.44		15826.8	187.68		15826.8	91.84
16005.1	1.44		16005.1	191.41		16005.1	91.84
16185.5	1.44		16185.5	194.21		16185.5	89.8
16368	1.44		16368	194.21		16368	87.76
16552.5	1.44		16552.5	195.14		16552.5	89.8
16739	1.44		16739	193.28		16739	93.88
16927.7	1.44		16927.7	194.21		16927.7	89.8
17118.5	1.44		17118.5	200.75		17118.5	95.92
17311.5	1.44		17311.5	200.75		17311.5	95.92
17506.6	1.44		17506.6	199.81		17506.6	93.88
17703.9	1.44		17703.9	200.75		17703.9	93.88
17903.4	1.44		17903.4	198.88		17903.4	93.88
18105.2	1.44		18105.2	200.75		18105.2	89.8
18309.3	2.16		18309.3	207.28		18309.3	89.8
18515.7	2.16		18515.7	204.48		18515.7	91.84
18724.3	2.16		18724.3	205.42		18724.3	93.88
18935.4	2.16		18935.4	206.35		18935.4	95.92
19148.8	2.16		19148.8	206.35		19148.8	93.88
19364.6	1.44		19364.6	206.35		19364.6	93.88
19582.9	1.44		19582.9	208.22		19582.9	95.92
19803.6	0.72		19803.6	209.15		19803.6	95.92
20026.8	0.72		20026.8	209.15		20026.8	97.96
20252.5	0.72		20252.5	208.22		20252.5	100
20480.8	0.72		20480.8	211.02		20480.8	102.04
20711.6	0.72		20711.6	214.75		20711.6	104.08
20945	0.72		20945	222.22		20945	108.16
21181.1	0.72		21181.1	225.02		21181.1	114.29
21419.8	0.72		21419.8	225.02		21419.8	114.29
21661.2	0.72		21661.2	225.96		21661.2	122.45
21905.4	0.72		21905.4	231.56		21905.4	122.45
22152.2	0.72		22152.2	238.1		22152.2	124.49
22401.9	0.72		22401.9	240.9		22401.9	120.41
22654.4	0.72		22654.4	244.63		22654.4	122.45
22909.7	0.72		22909.7	251.17		22909.7	122.45
23167.9	0.72		23167.9	255.84		23167.9	120.41
23429	0.72		23429	262.37		23429	120.41
23693.1	0.72		23693.1	267.04		23693.1	126.53
23960.1	0.72		23960.1	274.51		23960.1	128.57
24230.1	0.72		24230.1	274.51		24230.1	136.73
24503.2	0.72		24503.2	278.24		24503.2	134.69
24779.4	0.72		24779.4	280.11		24779.4	130.61
25058.7	0.72		25058.7	282.91		25058.7	130.61
25341	0.72		25341	289.45		25341	130.61
25626.7	0.72		25626.7	290.38		25626.7	124.49
25915.5	0		25915.5	290.38		25915.5	124.49
26207.5	0		26207.5	294.12		26207.5	124.49
26502.9	0		26502.9	296.92		26502.9	124.49
26801.6	0		26801.6	300.65		26801.6	122.45
27103.6	0		27103.6	309.06		27103.6	118.37
27409.1	0		27409.1	311.86		27409.1	120.41
27718	0		27718	314.66		27718	120.41
28030.4	0		28030.4	316.53		28030.4	126.53
28346.2	0		28346.2	324.93		28346.2	120.41
28665.7	0		28665.7	332.4		28665.7	120.41
28988.8	0		28988.8	331.47		28988.8	120.41
29315.5	0		29315.5	328.66		29315.5	126.53
29645.8	0		29645.8	331.47		29645.8	128.57
29980	0		29980	336.13		29980	134.69
30317.8	0		30317.8	330.53		30317.8	136.73
30659.5	0		30659.5	327.73		30659.5	134.69
31005	0		31005	336.13		31005	134.69
31354.4	0		31354.4	337.07		31354.4	136.73
31707.8	0		31707.8	339.87		31707.8	140.82
32065.1	0		32065.1	339.87		32065.1	140.82
32426.5	0		32426.5	348.27		32426.5	140.82
32791.9	0		32791.9	349.21		32791.9	140.82
33161.4	0		33161.4	354.81		33161.4	140.82
33535.2	0		33535.2	362.28		33535.2	144.9
33913.1	0		33913.1	360.41		33913.1	138.78
34295.3	0		34295.3	363.21		34295.3	144.9
34681.8	0		34681.8	365.08		34681.8	146.94
35072.6	0		35072.6	365.08		35072.6	151.02
35467.8	0		35467.8	372.55		35467.8	157.14
35867.6	0		35867.6	372.55		35867.6	159.18
36271.8	0		36271.8	368.81		36271.8	159.18
36680.5	0		36680.5	372.55		36680.5	161.22
37093.9	0		37093.9	377.22		37093.9	161.22
37511.9	0		37511.9	380.02		37511.9	163.27
37934.6	0		37934.6	386.55		37934.6	163.27
38362.1	0		38362.1	385.62		38362.1	167.35
38794.4	0		38794.4	389.36		38794.4	165.31
39231.6	0		39231.6	388.42		39231.6	169.39
39673.7	0		39673.7	393.09		39673.7	171.43
40120.8	0		40120.8	394.02		40120.8	177.55
40573	0		40573	391.22		40573	183.67
41030.2	0		41030.2	394.96		41030.2	193.88
41492.5	0		41492.5	394.96		41492.5	193.88
41960.1	0		41960.1	396.83		41960.1	193.88
42433	0		42433	399.63		42433	200
42911.2	0		42911.2	402.43		42911.2	193.88
43394.7	0		43394.7	402.43		43394.7	189.8
43883.8	0		43883.8	400.56		43883.8	191.84
44378.3	0		44378.3	406.16		44378.3	193.88
44878.4	0		44878.4	408.03		44878.4	197.96
45384.1	0		45384.1	408.96		45384.1	202.04
45895.6	0		45895.6	410.83		45895.6	206.12
46412.7	0		46412.7	411.76		46412.7	210.2
46935.8	0		46935.8	423.9		46935.8	214.29
47464.7	0		47464.7	424.84		47464.7	216.33
47999.6	0		47999.6	433.24		47999.6	214.29
48540.5	0		48540.5	436.97		48540.5	222.45
49087.5	0		49087.5	442.58		49087.5	228.57
49640.6	0		49640.6	450.05		49640.6	232.65
50200	0		50200	451.91		50200	236.73
50765.7	0		50765.7	455.65		50765.7	238.78
51337.8	0		51337.8	462.18		51337.8	248.98
51916.3	0		51916.3	466.85		51916.3	251.02
52501.3	0		52501.3	471.52		52501.3	253.06
53093	0		53093	474.32		53093	265.31
53691.3	0		53691.3	479.93		53691.3	271.43
54296.3	0		54296.3	479.93		54296.3	271.43
54908.2	0		54908.2	482.73		54908.2	287.76
55526.9	0		55526.9	484.59		55526.9	291.84
56152.6	0		56152.6	481.79		56152.6	302.04
56785.4	0		56785.4	485.53		56785.4	308.16
57425.3	0		57425.3	495.8		57425.3	312.24
58072.4	0		58072.4	501.4		58072.4	308.16
58726.8	0		58726.8	505.14		58726.8	314.29
59388.6	0		59388.6	507		59388.6	312.24
60057.8	0		60057.8	517.27		60057.8	314.29
60734.6	0		60734.6	523.81		60734.6	322.45
61419	0		61419	526.61		61419	324.49
62111.1	0		62111.1	534.08		62111.1	330.61
62811	0		62811	538.75		62811	334.69
63518.8	0		63518.8	542.48		63518.8	342.86
64234.6	0		64234.6	549.02		64234.6	351.02
64958.4	0		64958.4	556.49		64958.4	351.02
65690.3	0		65690.3	556.49		65690.3	355.1
66430.6	0		66430.6	563.96		66430.6	361.22
67179.2	0		67179.2	568.63		67179.2	373.47
67936.2	0		67936.2	571.43		67936.2	371.43
68701.7	0		68701.7	585.43		68701.7	377.55
69475.9	0		69475.9	591.97		69475.9	391.84
70258.8	0		70258.8	596.64		70258.8	395.92
71050.5	0		71050.5	597.57		71050.5	406.12
71851.2	0		71851.2	603.17		71851.2	410.2
72660.8	0		72660.8	609.71		72660.8	418.37
73479.6	0		73479.6	621.85		73479.6	422.45
74307.6	0		74307.6	622.78		74307.6	426.53
75144.9	0		75144.9	619.98		75144.9	432.65
75991.7	0		75991.7	634.92		75991.7	436.73
76848	0		76848	636.79		76848	448.98
77713.9	0		77713.9	643.32		77713.9	451.02
78589.7	0		78589.7	651.73		78589.7	455.1
79475.3	0		79475.3	660.13		79475.3	459.18
80370.8	0		80370.8	661.06		80370.8	457.14
81276.5	0		81276.5	661.06		81276.5	444.9
82192.3	0		82192.3	668.53		82192.3	453.06
83118.4	0		83118.4	675.07		83118.4	455.1
84055.1	0		84055.1	681.61		84055.1	455.1
85002.2	0		85002.2	689.08		85002.2	467.35
85960.1	0		85960.1	693.74		85960.1	483.67
86928.7	0		86928.7	705.88		86928.7	483.67
87908.3	0		87908.3	704.01		87908.3	497.96
88898.9	0		88898.9	704.01		88898.9	497.96
89900.6	0		89900.6	702.15		89900.6	497.96
90913.6	0		90913.6	698.41		90913.6	497.96
91938.1	0		91938.1	701.21		91938.1	510.2
92974	0		92974	699.35		92974	506.12
94021.7	0		94021.7	699.35		94021.7	514.29
95081.1	0		95081.1	704.01		95081.1	514.29
96152.6	0		96152.6	708.68		96152.6	514.29
97236	0		97236	711.48		97236	514.29
98331.7	0		98331.7	711.48		98331.7	514.29
99439.8	0		99439.8	715.22		99439.8	520.41
100560	0		100560	723.62		100560	528.57
101693	0		101693	730.16		101693	522.45
102839	0		102839	732.03		102839	530.61
103998	0		103998	728.29		103998	538.78
105170	0		105170	734.83		105170	542.86
106355	0		106355	734.83		106355	542.86
107553	0		107553	736.69		107553	555.1
108765	0		108765	740.43		108765	542.86
109991	0		109991	746.97		109991	548.98
111230	0		111230	751.63		111230	544.9
112484	0		112484	753.5		112484	555.1
113751	0		113751	758.17		113751	557.14
115033	0		115033	765.64		115033	573.47
116329	0		116329	767.51		116329	575.51
117640	0		117640	773.11		117640	581.63
118966	0		118966	774.04		118966	587.76
120306	0		120306	784.31		120306	585.71
121662	0		121662	787.11		121662	587.76
123033	0		123033	786.18		123033	604.08
124419	0		124419	787.11		124419	612.24
125821	0		125821	794.58		125821	620.41
127239	0		127239	790.85		127239	622.45
128673	0		128673	788.98		128673	630.61
130123	0		130123	791.78		130123	640.82
131589	0		131589	790.85		131589	636.73
133071	0		133071	794.58		133071	638.78
134571	0		134571	799.25		134571	644.9
136087	0		136087	794.58		136087	646.94
137621	0		137621	802.05		137621	640.82
139171	0		139171	800.19		139171	636.73
140740	0		140740	811.39		140740	640.82
142326	0		142326	810.46		142326	651.02
143929	0		143929	816.99		143929	642.86
145551	0		145551	823.53		145551	661.22
147191	0		147191	823.53		147191	669.39
148850	0		148850	826.33		148850	677.55
150527	0		150527	824.46		150527	685.71
152223	0		152223	828.2		152223	685.71
153938	0		153938	829.13		153938	691.84
155673	0		155673	830.07		155673	700
157427	0		157427	831		157427	697.96
159201	0		159201	835.67		159201	712.24
160995	0		160995	839.4		160995	724.49
162809	0		162809	838.47		162809	716.33
164644	0		164644	837.54		164644	718.37
166499	0		166499	842.2		166499	722.45
168375	0		168375	843.14		168375	712.24
170272	0		170272	852.47		170272	700
172191	0		172191	842.2		172191	704.08
174131	0		174131	852.47		174131	704.08
176093	0		176093	857.14		176093	712.24
178077	0		178077	877.68		178077	718.37
180084	0		180084	892.62		180084	728.57
182113	0		182113	900.09		182113	724.49
184165	0		184165	902.89		184165	722.45
186240	0		186240	901.96		186240	720.41
188339	0		188339	900.09		188339	732.65
190461	0		190461	903.83		190461	734.69
192607	0		192607	909.43		192607	746.94
194777	0		194777	916.9		194777	751.02
196972	0		196972	915.97		196972	755.1
199192	0		199192	914.1		199192	755.1
201436	0		201436	910.36		201436	767.35
203706	0		203706	916.9		203706	767.35
206001	0		206001	930.91		206001	759.18
208322	0		208322	934.64		208322	761.22
210670	0		210670	926.24		210670	769.39
213043	0		213043	932.77		213043	771.43
215444	0		215444	941.18		215444	781.63
217872	0		217872	949.58		217872	773.47
220327	0		220327	955.18		220327	781.63
222809	0		222809	960.78		222809	785.71
225320	0		225320	955.18		225320	787.76
227859	0		227859	946.78		227859	775.51
230426	0		230426	951.45		230426	777.55
233023	0		233023	960.78		233023	783.67
235648	0		235648	967.32		235648	791.84
238303	0		238303	960.78		238303	802.04
240989	0		240989	966.39		240989	812.24
243704	0		243704	973.86		243704	808.16
246450	0		246450	978.52		246450	812.24
249227	0		249227	983.19		249227	814.29
252035	0		252035	993.46		252035	814.29
254875	0		254875	997.2		254875	812.24
257747	0		257747	994.4		257747	806.12
260652	0		260652	993.46		260652	816.33
263589	0		263589	991.6		263589	818.37
266558	0		266558	992.53		266558	826.53
269562	0		269562	1000		269562	846.94
272599	0		272599	992.53		272599	840.82
275671	0		275671	993.46		275671	848.98
278777	0		278777	985.06		278777	851.02
281919	0		281919	981.33		281919	853.06
285095	0		285095	973.86		285095	867.35
288308	0		288308	960.78		288308	859.18
291556	0		291556	966.39		291556	865.31
294842	0		294842	968.25		294842	881.63
298163	0		298163	959.85		298163	873.47
301523	0		301523	950.51		301523	877.55
304921	0		304921	957.98		304921	889.8
308357	0		308357	950.51		308357	885.71
311831	0		311831	948.65		311831	879.59
315345	0		315345	949.58		315345	875.51
318898	0		318898	949.58		318898	875.51
322491	0		322491	939.31		322491	906.12
326125	0		326125	935.57		326125	906.12
329800	0		329800	928.1		329800	908.16
333516	0		333516	916.9		333516	910.2
337274	0		337274	905.7		337274	920.41
341074	0		341074	909.43		341074	926.53
344917	0		344917	896.36		344917	922.45
348804	0		348804	892.62		348804	928.57
352734	0		352734	877.68		352734	938.78
356709	0		356709	863.68		356709	946.94
360728	0		360728	856.21		360728	963.27
364793	0		364793	840.34		364793	973.47
368903	0		368903	838.47		368903	975.51
373060	0		373060	839.4		373060	969.39
377263	0		377263	833.8		377263	981.63
381514	0		381514	821.66		381514	969.39
385813	0		385813	803.92		385813	983.67
390160	0		390160	796.45		390160	975.51
394557	0		394557	790.85		394557	979.59
399002	0		399002	777.78		399002	979.59
403498	0		403498	770.31		403498	987.76
408045	0		408045	760.04		408045	995.92
412643	0		412643	743.23		412643	983.67
417292	0		417292	744.16		417292	981.63
421994	0		421994	734.83		421994	979.59
426749	0		426749	719.89		426749	969.39
431557	0		431557	700.28		431557	977.55
436420	0		436420	690.01		436420	973.47
441338	0		441338	674.14		441338	969.39
446311	0		446311	671.34		446311	981.63
451340	0		451340	671.34		451340	993.88
456425	0		456425	662		456425	997.96
461568	0		461568	644.26		461568	1000
466769	0		466769	626.52		466769	991.84
472028	0		472028	613.45		472028	987.76
477347	0		477347	600.37		477347	983.67
482725	0		482725	584.5		482725	973.47
488165	0		488165	571.43		488165	963.27
493665	0		493665	559.29		493665	963.27
499228	0		499228	539.68		499228	961.22
504853	0		504853	528.48		504853	963.27
510542	0		510542	524.74		510542	963.27
516294	0		516294	511.67		516294	959.18
522112	0		522112	502.33		522112	946.94
527995	0		527995	492.06		527995	938.78
533944	0		533944	475.26		533944	916.33
539960	0		539960	466.85		539960	924.49
546044	0		546044	455.65		546044	920.41
552197	0		552197	448.18		552197	904.08
558419	0		558419	445.38		558419	889.8
564711	0		564711	437.91		564711	883.67
571074	0		571074	428.57		571074	879.59
577509	0		577509	412.7		577509	863.27
584017	0		584017	404.3		584017	840.82
590597	0		590597	399.63		590597	838.78
597251	0		597251	394.96		597251	826.53
603981	0		603981	379.08		603981	810.2
610787	0		610787	372.55		610787	812.24
617669	0		617669	365.08		617669	812.24
624629	0		624629	354.81		624629	802.04
631667	0		631667	342.67		631667	797.96
638784	0		638784	341.74		638784	771.43
645982	0		645982	334.27		645982	769.39
653261	0		653261	324.93		653261	763.27
660622	0		660622	320.26		660622	761.22
668065	0		668065	312.79		668065	753.06
675592	0		675592	301.59		675592	746.94
683205	0		683205	295.05		683205	740.82
690903	0		690903	285.71		690903	726.53
698688	0		698688	274.51		698688	720.41
706561	0		706561	268.91		706561	708.16
714522	0		714522	257.7		714522	685.71
722573	0		722573	253.97		722573	677.55
730715	0		730715	246.5		730715	673.47
738949	0		738949	233.43		738949	671.43
747275	0		747275	221.29		747275	655.1
755694	0		755694	215.69		755694	651.02
764210	0		764210	214.75		764210	630.61
772820	0		772820	209.15		772820	628.57
781528	0		781528	200.75		781528	616.33
790335	0		790335	198.88		790335	600
799240	0		799240	188.61		799240	581.63
808246	0		808246	175.54		808246	567.35
817353	0		817353	172.74		817353	567.35
826562	0		826562	165.27		826562	559.18
835876	0		835876	159.66		835876	555.1
845294	0		845294	155		845294	548.98
854818	0		854818	151.26		854818	534.69
864450	0		864450	144.72		864450	534.69
874191	0		874191	140.06		874191	522.45
884041	0		884041	133.52		884041	502.04
894002	0		894002	124.18		894002	485.71
904076	0		904076	116.71		904076	473.47
914262	0		914262	112.04		914262	459.18
924564	0		924564	109.24		924564	451.02
934982	0		934982	107.38		934982	438.78
945516	0		945516	99.91		945516	434.69
956170	0		956170	95.24		956170	422.45
966944	0		966944	91.5		966944	412.24
977839	0		977839	84.03		977839	397.96
988858	0		988858	80.3		988858	387.76

## Sheet: Fig S3b S3c
Fig S3b
Dark				Light
GFP (AU)	Replicate1	Replicate2		GFP (AU)	Replicate1	Replicate2
Gal4-VP64	761504	818081		Gal4-VP64	756275	858477
Gal4(SK22)-VP64	208694	121742		Gal4(SK22)-VP64	1272	1485
Fig S3c
Dark					Light
GFP (AU)	Replicate1	Replicate2	Replicate3		GFP (AU)	Replicate1	Replicate2	Replicate3
Gal4-VP64	56132	54292			Gal4-VP64	35325	36596	38178
Gal4(SK22)-VP64	37833	35706	33109		Gal4(SK22)-VP64	240	461

## Sheet: Figure S4
Fig S4
Constant light			15s light every 30s			10s light every 30s			5s light every 30s			2.5s light every 30s			Dark
EGFP	Count		EGFP	Count		EGFP	Count		EGFP	Count		EGFP	Count		EGFP	Count
4.84	0		4.84	0		4.84	0		4.84	0		4.84	0		4.84	0
4.96	0		4.96	0		4.96	0		4.96	0		4.96	0		4.96	0
5.08	0		5.08	0		5.08	0		5.08	0		5.08	0		5.08	0
5.2	0		5.2	0		5.2	0		5.2	0		5.2	0		5.2	0
5.33	0		5.33	0		5.33	0		5.33	0		5.33	0		5.33	0
5.45	0		5.45	0		5.45	0		5.45	0		5.45	0		5.45	0
5.58	0		5.58	0		5.58	0		5.58	0		5.58	0		5.58	0
5.71	0		5.71	0		5.71	0		5.71	0		5.71	0		5.71	0
5.83	0		5.83	0		5.83	0		5.83	0		5.83	0		5.83	0
5.96	0		5.96	0		5.96	0		5.96	0		5.96	0		5.96	0
6.1	0		6.1	0		6.1	0		6.1	0		6.1	0		6.1	0
6.23	0		6.23	0		6.23	0		6.23	0		6.23	0		6.23	0
6.36	0		6.36	0		6.36	0		6.36	0		6.36	0		6.36	0
6.5	0		6.5	0		6.5	0		6.5	0		6.5	0		6.5	0
6.64	0		6.64	0		6.64	0		6.64	0		6.64	0		6.64	0
6.77	0		6.77	0		6.77	0		6.77	0		6.77	0		6.77	0
6.91	0		6.91	0		6.91	0		6.91	0		6.91	0		6.91	0
7.06	0		7.06	0		7.06	0		7.06	0		7.06	0		7.06	0
7.2	0		7.2	0		7.2	0		7.2	0		7.2	0		7.2	0
7.34	0		7.34	0		7.34	0		7.34	0		7.34	0		7.34	0
7.49	0		7.49	0		7.49	0		7.49	0		7.49	0		7.49	0
7.64	0		7.64	0		7.64	0		7.64	0		7.64	0		7.64	0
7.79	0		7.79	0		7.79	0		7.79	0		7.79	0		7.79	0
7.94	0		7.94	0		7.94	0		7.94	0		7.94	0		7.94	0
8.09	0		8.09	0		8.09	0		8.09	0		8.09	0		8.09	0
8.24	0		8.24	0		8.24	0		8.24	0		8.24	0		8.24	0
8.4	0		8.4	0		8.4	0		8.4	0		8.4	0		8.4	0
8.56	0		8.56	0		8.56	0		8.56	0		8.56	0		8.56	0
8.72	0		8.72	0		8.72	0		8.72	0		8.72	0		8.72	0
8.88	0		8.88	0		8.88	0		8.88	0		8.88	0		8.88	0
9.04	0		9.04	0		9.04	0		9.04	0		9.04	0		9.04	0
9.21	0		9.21	0		9.21	0		9.21	0		9.21	0		9.21	0
9.37	0		9.37	0		9.37	0		9.37	0		9.37	0		9.37	0
9.54	0		9.54	0		9.54	0		9.54	0		9.54	0		9.54	0
9.71	0		9.71	0		9.71	0		9.71	0		9.71	0		9.71	0
9.88	0		9.88	0		9.88	0		9.88	0		9.88	0		9.88	0
10.06	0		10.06	0		10.06	0		10.06	0		10.06	0		10.06	0
10.23	0		10.23	0		10.23	0		10.23	0		10.23	0		10.23	0
10.41	0		10.41	0		10.41	0		10.41	0		10.41	0		10.41	0
10.59	0		10.59	0		10.59	0		10.59	0		10.59	0		10.59	0
10.77	0		10.77	0		10.77	0		10.77	0		10.77	0		10.77	0
10.96	0		10.96	0		10.96	0		10.96	0		10.96	0		10.96	0
11.14	0		11.14	0		11.14	0		11.14	0		11.14	0		11.14	0
11.33	0		11.33	0		11.33	0		11.33	0		11.33	0		11.33	0
11.52	0		11.52	0		11.52	0		11.52	0		11.52	0		11.52	0
11.71	0		11.71	0		11.71	0		11.71	0		11.71	0		11.71	0
11.91	0		11.91	0		11.91	0		11.91	0		11.91	0		11.91	0
12.11	0		12.11	0		12.11	0		12.11	0		12.11	0		12.11	0
12.3	0		12.3	0		12.3	0		12.3	0		12.3	0		12.3	0
12.5	0		12.5	0		12.5	0		12.5	0		12.5	0		12.5	0
12.71	0		12.71	0		12.71	0		12.71	0		12.71	0		12.71	0
12.91	0		12.91	0		12.91	0		12.91	0		12.91	0		12.91	0
13.12	0		13.12	0		13.12	0		13.12	0		13.12	0		13.12	0
13.33	0		13.33	0		13.33	0		13.33	0		13.33	0		13.33	0
13.54	0		13.54	0		13.54	0		13.54	0		13.54	0		13.54	0
13.76	0		13.76	0		13.76	0		13.76	0		13.76	0		13.76	0
13.98	0		13.98	0		13.98	0		13.98	0		13.98	0		13.98	0
14.2	0		14.2	0		14.2	0		14.2	0		14.2	0		14.2	0
14.42	0		14.42	0		14.42	0		14.42	0		14.42	0		14.42	0
14.64	0		14.64	0		14.64	0		14.64	0		14.64	0		14.64	0
14.87	0		14.87	0		14.87	0		14.87	0		14.87	0		14.87	0
15.1	0		15.1	0		15.1	0		15.1	0		15.1	0		15.1	0
15.33	0		15.33	0		15.33	0		15.33	0		15.33	0		15.33	0
15.57	0		15.57	0		15.57	0		15.57	0		15.57	0		15.57	0
15.81	0		15.81	0		15.81	0		15.81	0		15.81	0		15.81	0
16.05	0		16.05	0		16.05	0		16.05	0		16.05	0		16.05	0
16.29	0		16.29	0		16.29	0		16.29	0		16.29	0		16.29	0
16.53	0		16.53	0		16.53	0		16.53	0		16.53	0		16.53	0
16.78	0		16.78	0		16.78	0		16.78	0		16.78	0		16.78	0
17.03	0		17.03	0		17.03	0		17.03	0		17.03	0		17.03	0
17.29	0		17.29	0		17.29	0		17.29	0		17.29	0		17.29	0
17.54	0		17.54	0		17.54	0		17.54	0		17.54	0		17.54	0
17.8	0		17.8	0		17.8	0		17.8	0		17.8	0		17.8	0
18.07	0		18.07	0		18.07	0		18.07	0		18.07	0		18.07	0
18.33	0		18.33	0		18.33	0		18.33	0		18.33	0		18.33	0
18.6	0		18.6	0		18.6	0		18.6	0		18.6	0		18.6	0
18.87	0		18.87	0		18.87	0		18.87	0		18.87	0		18.87	0
19.15	0		19.15	0		19.15	0		19.15	0		19.15	0		19.15	0
19.43	0		19.43	0		19.43	0		19.43	0		19.43	0		19.43	0
19.71	0		19.71	0		19.71	0		19.71	0		19.71	0		19.71	0
19.99	0		19.99	0		19.99	0		19.99	0		19.99	0		19.99	0
20.28	0		20.28	0		20.28	0		20.28	0		20.28	0		20.28	0
20.57	0		20.57	0		20.57	0		20.57	0		20.57	0		20.57	0
20.86	0		20.86	0		20.86	0		20.86	0		20.86	0		20.86	0
21.16	0		21.16	0		21.16	0		21.16	0		21.16	0		21.16	0
21.46	0		21.46	0		21.46	0		21.46	0		21.46	0		21.46	0
21.76	0		21.76	0		21.76	0		21.76	0		21.76	0		21.76	0
22.07	0		22.07	0		22.07	0		22.07	0		22.07	0		22.07	0
22.38	0		22.38	0		22.38	0		22.38	0		22.38	0		22.38	0
22.7	0		22.7	0		22.7	0		22.7	0		22.7	0		22.7	0
23.01	0		23.01	0		23.01	0		23.01	0		23.01	0		23.01	0
23.34	0		23.34	0		23.34	0		23.34	0		23.34	0		23.34	0
23.66	0		23.66	0		23.66	0		23.66	0		23.66	0		23.66	0
23.99	0		23.99	0		23.99	0		23.99	0		23.99	0		23.99	0
24.32	0		24.32	0		24.32	0		24.32	0		24.32	0		24.32	0
24.66	0		24.66	0		24.66	0		24.66	0		24.66	0		24.66	0
25	0		25	0		25	0		25	0		25	0		25	0
25.34	0		25.34	0		25.34	0		25.34	0		25.34	0		25.34	0
25.69	0		25.69	0		25.69	0		25.69	0		25.69	0		25.69	0
26.04	0		26.04	0		26.04	0		26.04	0		26.04	0		26.04	0
26.4	0		26.4	0		26.4	0		26.4	0		26.4	0		26.4	0
26.76	0		26.76	0		26.76	0		26.76	0		26.76	0		26.76	0
27.12	0		27.12	0		27.12	0		27.12	0		27.12	0		27.12	0
27.49	0		27.49	0		27.49	0		27.49	0		27.49	0		27.49	0
27.86	0		27.86	0		27.86	0		27.86	0		27.86	0		27.86	0
28.23	0		28.23	0		28.23	0		28.23	0		28.23	0		28.23	0
28.61	0		28.61	0		28.61	0		28.61	0		28.61	0		28.61	0
29	0		29	0		29	0		29	0		29	0		29	0
29.39	0		29.39	0		29.39	0		29.39	0		29.39	0		29.39	0
29.78	0		29.78	0		29.78	0		29.78	0		29.78	0		29.78	0
30.18	0		30.18	0		30.18	0		30.18	0		30.18	0		30.18	0
30.58	0		30.58	0		30.58	0		30.58	0		30.58	0		30.58	0
30.99	0		30.99	0		30.99	0		30.99	0		30.99	0		30.99	0
31.4	0		31.4	0		31.4	0		31.4	0		31.4	0		31.4	0
31.81	0		31.81	0		31.81	0		31.81	0		31.81	0		31.81	0
32.23	0		32.23	0		32.23	0		32.23	0		32.23	0		32.23	0
32.66	0		32.66	0		32.66	0		32.66	0		32.66	0		32.66	0
33.09	0		33.09	0		33.09	0		33.09	0		33.09	0		33.09	0
33.52	0		33.52	0		33.52	0		33.52	0		33.52	0		33.52	0
33.96	0		33.96	0		33.96	0		33.96	0		33.96	0		33.96	0
34.41	0		34.41	0		34.41	0		34.41	0		34.41	0		34.41	0
34.86	0		34.86	0		34.86	0		34.86	0		34.86	0		34.86	0
35.31	0		35.31	0		35.31	0		35.31	0		35.31	0		35.31	0
35.77	0		35.77	0		35.77	0		35.77	0		35.77	0		35.77	0
36.24	0		36.24	0		36.24	0		36.24	0		36.24	0		36.24	0
36.71	0		36.71	0		36.71	0		36.71	0		36.71	0		36.71	0
37.18	0		37.18	0		37.18	0		37.18	0		37.18	0		37.18	0
37.66	0		37.66	0		37.66	0		37.66	0		37.66	0		37.66	0
38.15	0		38.15	0		38.15	0		38.15	0		38.15	0		38.15	0
38.64	0		38.64	0		38.64	0		38.64	0		38.64	0		38.64	0
39.14	0		39.14	0		39.14	0		39.14	0		39.14	0		39.14	0
39.64	0		39.64	0		39.64	0		39.64	0		39.64	0		39.64	0
40.15	0		40.15	0		40.15	0		40.15	0		40.15	0		40.15	0
40.67	0		40.67	0		40.67	0		40.67	0		40.67	0		40.67	0
41.19	0		41.19	0		41.19	0		41.19	0		41.19	0		41.19	0
41.71	0		41.71	0		41.71	0		41.71	0		41.71	0		41.71	0
42.24	0		42.24	0		42.24	0		42.24	0		42.24	0		42.24	0
42.78	0		42.78	0		42.78	0		42.78	0		42.78	0		42.78	0
43.33	0		43.33	0		43.33	0		43.33	0		43.33	0		43.33	0
43.88	0		43.88	0		43.88	0		43.88	0		43.88	0		43.88	0
44.43	0		44.43	0		44.43	0		44.43	0		44.43	0		44.43	0
44.99	0		44.99	0		44.99	0		44.99	0		44.99	0		44.99	0
45.56	0		45.56	0		45.56	0		45.56	0		45.56	0		45.56	0
46.14	0		46.14	0		46.14	0		46.14	0		46.14	0		46.14	0
46.72	0		46.72	0		46.72	0		46.72	0		46.72	0		46.72	0
47.31	0		47.31	0		47.31	0		47.31	0		47.31	0		47.31	0
47.9	0		47.9	0		47.9	0		47.9	0		47.9	0		47.9	0
48.51	0		48.51	0		48.51	0		48.51	0		48.51	0		48.51	0
49.11	0		49.11	0		49.11	0		49.11	0		49.11	0		49.11	0
49.73	0		49.73	0		49.73	0		49.73	0		49.73	0		49.73	0
50.35	0		50.35	0		50.35	0		50.35	0		50.35	0		50.35	0
50.98	0		50.98	0		50.98	0		50.98	0		50.98	0		50.98	0
51.62	0		51.62	0		51.62	0		51.62	0		51.62	0		51.62	0
52.26	0		52.26	0		52.26	0		52.26	0		52.26	0		52.26	0
52.91	0		52.91	0		52.91	0		52.91	0		52.91	0		52.91	0
53.57	0		53.57	0		53.57	0		53.57	0		53.57	0		53.57	0
54.24	0		54.24	0		54.24	0		54.24	0		54.24	0		54.24	0
54.91	0		54.91	0		54.91	0		54.91	0		54.91	0		54.91	0
55.59	0		55.59	0		55.59	0		55.59	0		55.59	0		55.59	0
56.28	0		56.28	0		56.28	0		56.28	0		56.28	0		56.28	0
56.97	0		56.97	0		56.97	0		56.97	0		56.97	0		56.97	0
57.68	0		57.68	0		57.68	0		57.68	0		57.68	0		57.68	0
58.39	0		58.39	0		58.39	0		58.39	0		58.39	0		58.39	0
59.11	0		59.11	0		59.11	0		59.11	0		59.11	0		59.11	0
59.84	0		59.84	0		59.84	0		59.84	0		59.84	0		59.84	0
60.57	0		60.57	0		60.57	0		60.57	0		60.57	0		60.57	0
61.32	0		61.32	0		61.32	0		61.32	0		61.32	0		61.32	0
62.07	0		62.07	0		62.07	0		62.07	0		62.07	0		62.07	0
62.83	0		62.83	0		62.83	0		62.83	0		62.83	0		62.83	0
63.6	0		63.6	0		63.6	0		63.6	0		63.6	0		63.6	0
64.38	0		64.38	0		64.38	0		64.38	0		64.38	0		64.38	0
65.17	0		65.17	0		65.17	0		65.17	0		65.17	0		65.17	0
65.96	0		65.96	0		65.96	0		65.96	0		65.96	0		65.96	0
66.77	0		66.77	0		66.77	0		66.77	0		66.77	0		66.77	0
67.58	0		67.58	0		67.58	0		67.58	0		67.58	0		67.58	0
68.41	0		68.41	0		68.41	0		68.41	0		68.41	0		68.41	0
69.24	0		69.24	0		69.24	0		69.24	0		69.24	0		69.24	0
70.08	0		70.08	0		70.08	0		70.08	0		70.08	0		70.08	0
70.93	0		70.93	0		70.93	0		70.93	0		70.93	0		70.93	0
71.8	0		71.8	0		71.8	0		71.8	0		71.8	0		71.8	0
72.67	0		72.67	0		72.67	0		72.67	0		72.67	0		72.67	0
73.55	0		73.55	0		73.55	0		73.55	0		73.55	0		73.55	0
74.44	0		74.44	0		74.44	0		74.44	0		74.44	0		74.44	0
75.34	0		75.34	0		75.34	0		75.34	0		75.34	0		75.34	0
76.25	0		76.25	0		76.25	0		76.25	0		76.25	0		76.25	0
77.17	0		77.17	0		77.17	0		77.17	0		77.17	0		77.17	0
78.1	0		78.1	0		78.1	0		78.1	0		78.1	0		78.1	0
79.04	0		79.04	0		79.04	0		79.04	0		79.04	0		79.04	0
80	0		80	0		80	0		80	0		80	0		80	0
80.96	0		80.96	0		80.96	0		80.96	0		80.96	0		80.96	0
81.93	0		81.93	0		81.93	0		81.93	0		81.93	0		81.93	0
82.92	0		82.92	0		82.92	0		82.92	0		82.92	0		82.92	0
83.92	0		83.92	0		83.92	0		83.92	0		83.92	0		83.92	0
84.92	0		84.92	0		84.92	0		84.92	0		84.92	0		84.92	0
85.94	0		85.94	0		85.94	0		85.94	0		85.94	0		85.94	0
86.97	0		86.97	0		86.97	0		86.97	0		86.97	0		86.97	0
88.01	0		88.01	0		88.01	0		88.01	0		88.01	0		88.01	0
89.07	0		89.07	0		89.07	0		89.07	0		89.07	0		89.07	0
90.13	0		90.13	0		90.13	0		90.13	0		90.13	0		90.13	0
91.21	0		91.21	0		91.21	0		91.21	0		91.21	0		91.21	0
92.3	0		92.3	0		92.3	0		92.3	0		92.3	0		92.3	0
93.4	0		93.4	0		93.4	0		93.4	0		93.4	0		93.4	0
94.52	0		94.52	0		94.52	0		94.52	0		94.52	0		94.52	0
95.64	0		95.64	0		95.64	0		95.64	0		95.64	0		95.64	0
96.78	0		96.78	0		96.78	0		96.78	0		96.78	0		96.78	0
97.94	0		97.94	0		97.94	0		97.94	0		97.94	0		97.94	0
99.1	0		99.1	0		99.1	0		99.1	0		99.1	0		99.1	0
100.28	0		100.28	0		100.28	0		100.28	0		100.28	0		100.28	0
101.47	0		101.47	0		101.47	0		101.47	0		101.47	0		101.47	0
102.68	0		102.68	0		102.68	0		102.68	0		102.68	0		102.68	0
103.9	0		103.9	0		103.9	0		103.9	0		103.9	0		103.9	0
105.13	0		105.13	0		105.13	0		105.13	0		105.13	0		105.13	0
106.37	0		106.37	0		106.37	0		106.37	0		106.37	0		106.37	0
107.64	0		107.64	0		107.64	0		107.64	0		107.64	0		107.64	0
108.91	0		108.91	0		108.91	0		108.91	0		108.91	0		108.91	0
110.2	0		110.2	0		110.2	0		110.2	0		110.2	0		110.2	0
111.5	0		111.5	0		111.5	0		111.5	0		111.5	0		111.5	0
112.82	0		112.82	0		112.82	0		112.82	0		112.82	0		112.82	0
114.15	0		114.15	0		114.15	0		114.15	0		114.15	0		114.15	0
115.5	0		115.5	0		115.5	0		115.5	0		115.5	0		115.5	0
116.87	0		116.87	0		116.87	0		116.87	0		116.87	0		116.87	0
118.24	0		118.24	0		118.24	0		118.24	0		118.24	0		118.24	0
119.64	0		119.64	0		119.64	0		119.64	0		119.64	0		119.64	0
121.05	0		121.05	0		121.05	0		121.05	0		121.05	0		121.05	0
122.47	0		122.47	0		122.47	0		122.47	0		122.47	0		122.47	0
123.92	0		123.92	0		123.92	0		123.92	0		123.92	0		123.92	0
125.37	0		125.37	0		125.37	0		125.37	0		125.37	0		125.37	0
126.85	0		126.85	0		126.85	0		126.85	0		126.85	0		126.85	0
128.34	0		128.34	0		128.34	0		128.34	0		128.34	0		128.34	0
129.85	0		129.85	0		129.85	0		129.85	0		129.85	0		129.85	0
131.37	0		131.37	0		131.37	0		131.37	0		131.37	0		131.37	0
132.92	0		132.92	0		132.92	0		132.92	0		132.92	0		132.92	0
134.48	0		134.48	0		134.48	0		134.48	0		134.48	0		134.48	0
136.05	0		136.05	0		136.05	0		136.05	0		136.05	0		136.05	0
137.65	0		137.65	0		137.65	0		137.65	0		137.65	0		137.65	0
139.26	0		139.26	0		139.26	0		139.26	0		139.26	0		139.26	0
140.89	0		140.89	0		140.89	0		140.89	0		140.89	0		140.89	0
142.54	0		142.54	0		142.54	0		142.54	0		142.54	0		142.54	0
144.21	0		144.21	0		144.21	0		144.21	0		144.21	0		144.21	0
145.9	0		145.9	0		145.9	0		145.9	0		145.9	0		145.9	0
147.6	0		147.6	0		147.6	0		147.6	0		147.6	0		147.6	0
149.33	0		149.33	0		149.33	0		149.33	0		149.33	0		149.33	0
151.07	0		151.07	0		151.07	0		151.07	0		151.07	0		151.07	0
152.84	0		152.84	0		152.84	0		152.84	0		152.84	0		152.84	0
154.62	0		154.62	0		154.62	0		154.62	0		154.62	0		154.62	0
156.42	0		156.42	0		156.42	0		156.42	0		156.42	0		156.42	0
158.25	0		158.25	0		158.25	0		158.25	0		158.25	0		158.25	0
160.09	0		160.09	0		160.09	0		160.09	0		160.09	0		160.09	0
161.96	0		161.96	0		161.96	0		161.96	0		161.96	0		161.96	0
163.85	0		163.85	0		163.85	0		163.85	0		163.85	0		163.85	0
165.75	0		165.75	0		165.75	0		165.75	0		165.75	0		165.75	0
167.68	0		167.68	0		167.68	0		167.68	0		167.68	0		167.68	0
169.63	0		169.63	0		169.63	0		169.63	0		169.63	0		169.63	0
171.61	0		171.61	0		171.61	0		171.61	0		171.61	0		171.61	0
173.6	0		173.6	0		173.6	0		173.6	0		173.6	0		173.6	0
175.62	0		175.62	0		175.62	0		175.62	0		175.62	0		175.62	0
177.66	0		177.66	0		177.66	0		177.66	0		177.66	0		177.66	0
179.73	0		179.73	0		179.73	0		179.73	0		179.73	0		179.73	0
181.81	1		181.81	0		181.81	0		181.81	0		181.81	0		181.81	0
183.92	1		183.92	0		183.92	0		183.92	0		183.92	0		183.92	0
186.06	1		186.06	1.03		186.06	0		186.06	0		186.06	0		186.06	0
188.22	1		188.22	1.03		188.22	0		188.22	0		188.22	0		188.22	0
190.4	1		190.4	1.03		190.4	0		190.4	0		190.4	0		190.4	0
192.61	1		192.61	1.03		192.61	0		192.61	0		192.61	0		192.61	0
194.84	1		194.84	1.03		194.84	0		194.84	0		194.84	0		194.84	0
197.1	1		197.1	1.03		197.1	0		197.1	0		197.1	0		197.1	0
199.38	1		199.38	1.03		199.38	0		199.38	0		199.38	0		199.38	0
201.69	1		201.69	1.03		201.69	0		201.69	0		201.69	0		201.69	0
204.02	1		204.02	1.03		204.02	0		204.02	0		204.02	0		204.02	0
206.38	1		206.38	1.03		206.38	0		206.38	0		206.38	0		206.38	0
208.77	1		208.77	1.03		208.77	0		208.77	0		208.77	0		208.77	0
211.18	1		211.18	1.03		211.18	0		211.18	0		211.18	0		211.18	0
213.63	1		213.63	1.03		213.63	0		213.63	0		213.63	0		213.63	0
216.09	1		216.09	1.03		216.09	0		216.09	0		216.09	0		216.09	0
218.59	1		218.59	1.03		218.59	0		218.59	1.29		218.59	0		218.59	0
221.12	1		221.12	1.03		221.12	0		221.12	1.29		221.12	0		221.12	0
223.67	1		223.67	1.03		223.67	0		223.67	1.29		223.67	0		223.67	0
226.25	1		226.25	1.03		226.25	0		226.25	1.29		226.25	0		226.25	0
228.86	1		228.86	1.03		228.86	0		228.86	1.29		228.86	0		228.86	0
231.5	1		231.5	1.03		231.5	0		231.5	1.29		231.5	0		231.5	0
234.17	1		234.17	1.03		234.17	0		234.17	1.29		234.17	0		234.17	0
236.88	1		236.88	1.03		236.88	0		236.88	1.29		236.88	0		236.88	0
239.61	1		239.61	1.03		239.61	0		239.61	1.29		239.61	0		239.61	0
242.37	1		242.37	1.03		242.37	0		242.37	1.29		242.37	0		242.37	0
245.16	1		245.16	1.03		245.16	0		245.16	1.29		245.16	0		245.16	0
247.99	1		247.99	1.03		247.99	0		247.99	1.29		247.99	0		247.99	0
250.84	1		250.84	1.03		250.84	0		250.84	1.29		250.84	0		250.84	0
253.73	1		253.73	1.03		253.73	0		253.73	1.29		253.73	0		253.73	0
256.65	1		256.65	1.03		256.65	0		256.65	1.29		256.65	0		256.65	0
259.6	1		259.6	1.03		259.6	0		259.6	1.29		259.6	0		259.6	0
262.59	1		262.59	1.03		262.59	0		262.59	2.57		262.59	0		262.59	0
265.61	1		265.61	1.03		265.61	0		265.61	2.57		265.61	0		265.61	0
268.67	1		268.67	1.03		268.67	0		268.67	2.57		268.67	0		268.67	0
271.76	1		271.76	1.03		271.76	0		271.76	2.57		271.76	0		271.76	0
274.88	1		274.88	1.03		274.88	0		274.88	2.57		274.88	0		274.88	0
278.04	1		278.04	1.03		278.04	0		278.04	2.57		278.04	0		278.04	0
281.23	1		281.23	1.03		281.23	0		281.23	2.57		281.23	0		281.23	0
284.46	1		284.46	1.03		284.46	0		284.46	2.57		284.46	0		284.46	0
287.73	1		287.73	1.03		287.73	0		287.73	2.57		287.73	0		287.73	0
291.04	0		291.04	1.03		291.04	0		291.04	2.57		291.04	0		291.04	0
294.38	0		294.38	1.03		294.38	0		294.38	2.57		294.38	0		294.38	0
297.76	0		297.76	0		297.76	0		297.76	2.57		297.76	0		297.76	0
301.17	1		301.17	0		301.17	0		301.17	2.57		301.17	0		301.17	0
304.63	1		304.63	0		304.63	0		304.63	2.57		304.63	0		304.63	0
308.12	1		308.12	0		308.12	0		308.12	2.57		308.12	0		308.12	0
311.66	1		311.66	0		311.66	0		311.66	3.86		311.66	0		311.66	0
315.23	1		315.23	0		315.23	0		315.23	5.15		315.23	0		315.23	0
318.84	1		318.84	0		318.84	0		318.84	5.15		318.84	0		318.84	0
322.5	1		322.5	0		322.5	0		322.5	5.15		322.5	0		322.5	0
326.19	1		326.19	0		326.19	0		326.19	5.15		326.19	0		326.19	0
329.93	1		329.93	0		329.93	0		329.93	7.72		329.93	0		329.93	0
333.71	1		333.71	0		333.71	0		333.71	7.72		333.71	0		333.71	0
337.53	1		337.53	0		337.53	0		337.53	9.01		337.53	0		337.53	0
341.4	1		341.4	0		341.4	0		341.4	9.01		341.4	0		341.4	0
345.31	1		345.31	0		345.31	0		345.31	9.01		345.31	0		345.31	0
349.26	1		349.26	0		349.26	0		349.26	9.01		349.26	0		349.26	0
353.26	1		353.26	0		353.26	0		353.26	9.01		353.26	0		353.26	0
357.3	1		357.3	0		357.3	0		357.3	9.01		357.3	0		357.3	0
361.39	1		361.39	0		361.39	0		361.39	9.01		361.39	0		361.39	0
365.52	1		365.52	0		365.52	0		365.52	9.01		365.52	0		365.52	0
369.7	1		369.7	0		369.7	0		369.7	9.01		369.7	0		369.7	0
373.93	1		373.93	0		373.93	0		373.93	9.01		373.93	0		373.93	0
378.2	1		378.2	0		378.2	0		378.2	9.01		378.2	0		378.2	0
382.53	1		382.53	0		382.53	0		382.53	9.01		382.53	0		382.53	0
386.9	2		386.9	0		386.9	0		386.9	10.3		386.9	0		386.9	0
391.32	2		391.32	0		391.32	0		391.32	11.58		391.32	0		391.32	0
395.79	3.01		395.79	0		395.79	0		395.79	12.87		395.79	0		395.79	0
400.31	3.01		400.31	1.03		400.31	0		400.31	12.87		400.31	0		400.31	0
404.89	3.01		404.89	1.03		404.89	0		404.89	12.87		404.89	0		404.89	0
409.51	3.01		409.51	1.03		409.51	0		409.51	12.87		409.51	0		409.51	0
414.19	3.01		414.19	1.03		414.19	1.34		414.19	12.87		414.19	0		414.19	0
418.92	3.01		418.92	1.03		418.92	1.34		418.92	11.58		418.92	0		418.92	0
423.7	3.01		423.7	1.03		423.7	1.34		423.7	12.87		423.7	0		423.7	0
428.53	3.01		428.53	1.03		428.53	1.34		428.53	12.87		428.53	0		428.53	0
433.42	3.01		433.42	2.06		433.42	1.34		433.42	15.44		433.42	0		433.42	0
438.37	3.01		438.37	2.06		438.37	1.34		438.37	15.44		438.37	0		438.37	0
443.37	3.01		443.37	3.09		443.37	1.34		443.37	16.73		443.37	0		443.37	0
448.43	4.01		448.43	3.09		448.43	1.34		448.43	16.73		448.43	0		448.43	0
453.54	4.01		453.54	3.09		453.54	1.34		453.54	18.02		453.54	0		453.54	0
458.72	5.01		458.72	3.09		458.72	1.34		458.72	18.02		458.72	0		458.72	0
463.95	5.01		463.95	4.12		463.95	1.34		463.95	20.59		463.95	0		463.95	0
469.24	6.01		469.24	4.12		469.24	1.34		469.24	20.59		469.24	0		469.24	0
474.59	7.01		474.59	4.12		474.59	1.34		474.59	20.59		474.59	0		474.59	0
480	8.02		480	4.12		480	1.34		480	21.88		480	0		480	0
485.47	8.02		485.47	5.15		485.47	1.34		485.47	21.88		485.47	0		485.47	0
491	10.02		491	6.18		491	1.34		491	23.17		491	0		491	0
496.59	10.02		496.59	6.18		496.59	1.34		496.59	23.17		496.59	0		496.59	0
502.25	11.02		502.25	6.18		502.25	1.34		502.25	24.45		502.25	0		502.25	0
507.97	11.02		507.97	6.18		507.97	1.34		507.97	24.45		507.97	0		507.97	0
513.76	11.02		513.76	6.18		513.76	1.34		513.76	25.74		513.76	0		513.76	0
519.61	13.03		519.61	7.21		519.61	1.34		519.61	27.03		519.61	0		519.61	0
525.52	15.03		525.52	8.24		525.52	1.34		525.52	25.74		525.52	0		525.52	0
531.51	16.03		531.51	8.24		531.51	1.34		531.51	28.31		531.51	0		531.51	0
537.56	16.03		537.56	8.24		537.56	1.34		537.56	27.03		537.56	0		537.56	0
543.68	18.04		543.68	10.3		543.68	2.68		543.68	30.89		543.68	0		543.68	0
549.86	19.04		549.86	11.33		549.86	2.68		549.86	30.89		549.86	0		549.86	0
556.12	19.04		556.12	13.39		556.12	2.68		556.12	32.18		556.12	0		556.12	0
562.45	20.04		562.45	16.48		562.45	4.02		562.45	34.75		562.45	0		562.45	0
568.85	21.04		568.85	17.51		568.85	5.35		568.85	34.75		568.85	0		568.85	0
575.32	21.04		575.32	17.51		575.32	6.69		575.32	34.75		575.32	0		575.32	0
581.87	22.04		581.87	17.51		581.87	6.69		581.87	39.9		581.87	0		581.87	0
588.48	22.04		588.48	17.51		588.48	6.69		588.48	39.9		588.48	0		588.48	0
595.18	22.04		595.18	17.51		595.18	6.69		595.18	41.18		595.18	0		595.18	0
601.94	22.04		601.94	19.57		601.94	6.69		601.94	41.18		601.94	0		601.94	0
608.79	23.05		608.79	19.57		608.79	6.69		608.79	42.47		608.79	0		608.79	0
615.71	22.04		615.71	19.57		615.71	8.03		615.71	41.18		615.71	0		615.71	0
622.71	22.04		622.71	20.6		622.71	8.03		622.71	41.18		622.71	0		622.71	0
629.79	22.04		629.79	20.6		629.79	8.03		629.79	41.18		629.79	0		629.79	0
636.95	25.05		636.95	19.57		636.95	8.03		636.95	42.47		636.95	0		636.95	0
644.19	27.05		644.19	20.6		644.19	8.03		644.19	45.05		644.19	0		644.19	0
651.51	29.06		651.51	23.69		651.51	9.37		651.51	45.05		651.51	0		651.51	0
658.91	31.06		658.91	25.75		658.91	9.37		658.91	46.33		658.91	0		658.91	0
666.4	32.06		666.4	31.93		666.4	9.37		666.4	47.62		666.4	0		666.4	0
673.97	34.07		673.97	37.08		673.97	9.37		673.97	50.19		673.97	0		673.97	0
681.62	38.08		681.62	40.16		681.62	9.37		681.62	52.77		681.62	0		681.62	0
689.36	39.08		689.36	43.25		689.36	9.37		689.36	51.48		689.36	0		689.36	0
697.19	42.08		697.19	45.31		697.19	9.37		697.19	54.05		697.19	0		697.19	0
705.11	43.09		705.11	44.28		705.11	10.71		705.11	52.77		705.11	0		705.11	0
713.12	45.09		713.12	48.4		713.12	12.05		713.12	56.63		713.12	0		713.12	0
721.22	50.1		721.22	52.52		721.22	12.05		721.22	57.92		721.22	0		721.22	0
729.4	50.1		729.4	56.64		729.4	12.05		729.4	59.2		729.4	0		729.4	1.69
737.68	58.12		737.68	58.7		737.68	13.39		737.68	57.92		737.68	0		737.68	1.69
746.06	59.12		746.06	61.79		746.06	13.39		746.06	60.49		746.06	0		746.06	1.69
754.53	60.12		754.53	65.91		754.53	14.73		754.53	60.49		754.53	0		754.53	1.69
763.09	60.12		763.09	71.06		763.09	14.73		763.09	61.78		763.09	0		763.09	1.69
771.75	64.13		771.75	74.15		771.75	14.73		771.75	64.35		771.75	0		771.75	1.69
780.51	66.13		780.51	81.36		780.51	16.06		780.51	68.21		780.51	0		780.51	1.69
789.36	73.15		789.36	86.51		789.36	18.74		789.36	68.21		789.36	0		789.36	1.69
798.32	79.16		798.32	92.69		798.32	18.74		798.32	70.79		798.32	0		798.32	1.69
807.38	81.16		807.38	101.96		807.38	18.74		807.38	72.07		807.38	0		807.38	1.69
816.54	89.18		816.54	106.08		816.54	18.74		816.54	72.07		816.54	0		816.54	1.69
825.8	92.18		825.8	109.17		825.8	22.76		825.8	73.36		825.8	0		825.8	1.69
835.17	93.19		835.17	111.23		835.17	24.1		835.17	78.51		835.17	0		835.17	1.69
844.64	100.2		844.64	118.43		844.64	28.11		844.64	78.51		844.64	0		844.64	1.69
854.22	106.21		854.22	129.76		854.22	33.47		854.22	78.51		854.22	0		854.22	1.69
863.9	108.22		863.9	132.85		863.9	33.47		863.9	79.79		863.9	0		863.9	1.69
873.7	116.23		873.7	136.97		873.7	34.81		873.7	83.66		873.7	0		873.7	1.69
883.61	124.25		883.61	145.21		883.61	34.81		883.61	82.37		883.61	0		883.61	1.69
893.62	126.25		893.62	150.36		893.62	34.81		893.62	81.08		893.62	0		893.62	1.69
903.76	132.26		903.76	163.75		903.76	34.81		903.76	83.66		903.76	0		903.76	1.69
914	136.27		914	166.84		914	38.82		914	87.52		914	0		914	1.69
924.36	146.29		924.36	177.14		924.36	38.82		924.36	83.66		924.36	0		924.36	1.69
934.84	154.31		934.84	184.35		934.84	41.5		934.84	84.94		934.84	0		934.84	1.69
945.43	159.32		945.43	199.79		945.43	44.18		945.43	87.52		945.43	0		945.43	1.69
956.15	171.34		956.15	205.97		956.15	48.19		956.15	87.52		956.15	0		956.15	1.69
966.98	178.36		966.98	220.39		966.98	49.53		966.98	87.52		966.98	0		966.98	1.69
977.94	191.38		977.94	230.69		977.94	49.53		977.94	88.8		977.94	0		977.94	1.69
989.02	194.39		989.02	246.14		989.02	49.53		989.02	88.8		989.02	0.81		989.02	1.69
1000.23	202.4		1000.23	261.59		1000.23	52.21		1000.23	88.8		1000.23	0.81		1000.23	1.69
1011.56	215.43		1011.56	270.85		1011.56	58.9		1011.56	90.09		1011.56	0.81		1011.56	1.69
1023.02	224.45		1023.02	280.12		1023.02	64.26		1023.02	92.66		1023.02	0.81		1023.02	1.69
1034.61	235.47		1034.61	284.24		1034.61	65.6		1034.61	99.1		1034.61	0.81		1034.61	0
1046.33	245.49		1046.33	291.45		1046.33	66.93		1046.33	101.67		1046.33	0.81		1046.33	0
1058.18	258.52		1058.18	294.54		1058.18	72.29		1058.18	104.25		1058.18	0.81		1058.18	0
1070.17	272.55		1070.17	300.72		1070.17	73.63		1070.17	102.96		1070.17	0.81		1070.17	0
1082.29	285.57		1082.29	311.02		1082.29	77.64		1082.29	101.67		1082.29	0.81		1082.29	0
1094.54	296.59		1094.54	319.26		1094.54	84.34		1094.54	109.4		1094.54	0.81		1094.54	0
1106.94	308.62		1106.94	328.53		1106.94	85.68		1106.94	109.4		1106.94	0.81		1106.94	0
1119.47	320.64		1119.47	337.8		1119.47	87.01		1119.47	114.54		1119.47	0.81		1119.47	0
1132.15	327.66		1132.15	346.04		1132.15	91.03		1132.15	114.54		1132.15	0.81		1132.15	0
1144.97	334.67		1144.97	349.12		1144.97	92.37		1144.97	117.12		1144.97	0.81		1144.97	0
1157.93	345.69		1157.93	360.45		1157.93	93.71		1157.93	119.69		1157.93	0.81		1157.93	0
1171.04	350.7		1171.04	375.9		1171.04	96.39		1171.04	123.55		1171.04	0.81		1171.04	0
1184.3	365.73		1184.3	384.14		1184.3	99.06		1184.3	127.41		1184.3	0.81		1184.3	0
1197.7	384.77		1197.7	394.44		1197.7	103.08		1197.7	132.56		1197.7	0.81		1197.7	0
1211.26	406.81		1211.26	404.74		1211.26	107.1		1211.26	135.14		1211.26	0.81		1211.26	0
1224.97	424.85		1224.97	415.04		1224.97	109.77		1224.97	135.14		1224.97	1.62		1224.97	0
1238.83	437.88		1238.83	425.33		1238.83	112.45		1238.83	133.85		1238.83	1.62		1238.83	0
1252.85	455.91		1252.85	432.54		1252.85	113.79		1252.85	137.71		1252.85	1.62		1252.85	0
1267.03	471.94		1267.03	443.87		1267.03	119.14		1267.03	135.14		1267.03	1.62		1267.03	0
1281.37	489.98		1281.37	453.14		1281.37	120.48		1281.37	133.85		1281.37	2.43		1281.37	0
1295.87	496.99		1295.87	460.35		1295.87	128.51		1295.87	133.85		1295.87	2.43		1295.87	0
1310.53	512.02		1310.53	477.86		1310.53	128.51		1310.53	137.71		1310.53	2.43		1310.53	0
1325.36	518.04		1325.36	486.1		1325.36	133.87		1325.36	133.85		1325.36	2.43		1325.36	0
1340.36	530.06		1340.36	492.28		1340.36	139.22		1340.36	133.85		1340.36	2.43		1340.36	0
1355.52	547.09		1355.52	499.49		1355.52	141.9		1355.52	140.28		1355.52	2.43		1355.52	0
1370.86	557.11		1370.86	514.93		1370.86	144.58		1370.86	137.71		1370.86	2.43		1370.86	0
1386.37	575.15		1386.37	528.32		1386.37	147.26		1386.37	137.71		1386.37	2.43		1386.37	0
1402.05	584.17		1402.05	537.59		1402.05	151.27		1402.05	140.28		1402.05	1.62		1402.05	0
1417.91	603.21		1417.91	543.77		1417.91	152.61		1417.91	140.28		1417.91	2.43		1417.91	0
1433.95	628.26		1433.95	545.83		1433.95	157.97		1433.95	141.57		1433.95	2.43		1433.95	0
1450.17	642.28		1450.17	559.22		1450.17	152.61		1450.17	142.86		1450.17	2.43		1450.17	0
1466.57	655.31		1466.57	561.28		1466.57	156.63		1466.57	149.29		1466.57	2.43		1466.57	0
1483.16	669.34		1483.16	575.7		1483.16	166		1483.16	150.58		1483.16	2.43		1483.16	0
1499.93	689.38		1499.93	568.49		1499.93	163.32		1499.93	150.58		1499.93	2.43		1499.93	1.69
1516.89	700.4		1516.89	578.78		1516.89	164.66		1516.89	159.59		1516.89	2.43		1516.89	1.69
1534.05	723.45		1534.05	585.99		1534.05	171.35		1534.05	166.02		1534.05	2.43		1534.05	1.69
1551.39	726.45		1551.39	594.23		1551.39	175.37		1551.39	168.6		1551.39	2.43		1551.39	1.69
1568.93	750.5		1568.93	604.53		1568.93	184.74		1568.93	169.88		1568.93	2.43		1568.93	1.69
1586.68	769.54		1586.68	605.56		1586.68	194.11		1586.68	168.6		1586.68	2.43		1586.68	1.69
1604.62	781.56		1604.62	613.8		1604.62	196.79		1604.62	168.6		1604.62	2.43		1604.62	1.69
1622.76	794.59		1622.76	621.01		1622.76	204.82		1622.76	167.31		1622.76	3.24		1622.76	1.69
1641.1	802.61		1641.1	631.31		1641.1	214.19		1641.1	162.16		1641.1	3.24		1641.1	1.69
1659.66	806.61		1659.66	636.46		1659.66	215.53		1659.66	167.31		1659.66	3.24		1659.66	1.69
1678.42	812.63		1678.42	649.85		1678.42	212.85		1678.42	167.31		1678.42	3.24		1678.42	1.69
1697.39	821.64		1697.39	654.99		1697.39	215.53		1697.39	171.17		1697.39	3.24		1697.39	3.38
1716.58	830.66		1716.58	662.2		1716.58	220.88		1716.58	173.75		1716.58	3.24		1716.58	3.38
1735.99	846.69		1735.99	670.44		1735.99	227.58		1735.99	168.6		1735.99	2.43		1735.99	3.38
1755.61	852.71		1755.61	683.83		1755.61	238.29		1755.61	172.46		1755.61	2.43		1755.61	3.38
1775.45	863.73		1775.45	687.95		1775.45	244.98		1775.45	168.6		1775.45	3.24		1775.45	3.38
1795.52	876.75		1795.52	696.19		1795.52	247.66		1795.52	169.88		1795.52	3.24		1795.52	3.38
1815.81	891.78		1815.81	707.52		1815.81	253.01		1815.81	172.46		1815.81	2.43		1815.81	3.38
1836.33	904.81		1836.33	712.67		1836.33	261.04		1836.33	171.17		1836.33	2.43		1836.33	3.38
1857.09	911.82		1857.09	708.55		1857.09	265.06		1857.09	169.88		1857.09	2.43		1857.09	3.38
1878.07	918.84		1878.07	712.67		1878.07	270.41		1878.07	168.6		1878.07	2.43		1878.07	3.38
1899.3	919.84		1899.3	722.97		1899.3	283.8		1899.3	166.02		1899.3	2.43		1899.3	3.38
1920.76	922.85		1920.76	726.06		1920.76	290.5		1920.76	166.02		1920.76	2.43		1920.76	3.38
1942.46	923.85		1942.46	724		1942.46	301.2		1942.46	164.74		1942.46	2.43		1942.46	3.38
1964.41	935.87		1964.41	724		1964.41	305.22		1964.41	162.16		1964.41	2.43		1964.41	3.38
1986.61	931.86		1986.61	731.2		1986.61	306.56		1986.61	159.59		1986.61	2.43		1986.61	3.38
2009.05	927.86		2009.05	738.41		2009.05	311.91		2009.05	163.45		2009.05	1.62		2009.05	3.38
2031.75	929.86		2031.75	745.62		2031.75	327.98		2031.75	166.02		2031.75	1.62		2031.75	3.38
2054.71	936.87		2054.71	750.77		2054.71	331.99		2054.71	168.6		2054.71	1.62		2054.71	3.38
2077.92	936.87		2077.92	755.92		2077.92	341.37		2077.92	167.31		2077.92	2.43		2077.92	3.38
2101.4	956.91		2101.4	763.13		2101.4	344.04		2101.4	164.74		2101.4	3.24		2101.4	3.38
2125.14	959.92		2125.14	770.34		2125.14	341.37		2125.14	164.74		2125.14	3.24		2125.14	1.69
2149.14	967.94		2149.14	771.37		2149.14	336.01		2149.14	166.02		2149.14	3.24		2149.14	1.69
2173.42	978.96		2173.42	764.16		2173.42	344.04		2173.42	166.02		2173.42	3.24		2173.42	1.69
2197.97	980.96		2197.97	763.13		2197.97	346.72		2197.97	167.31		2197.97	3.24		2197.97	1.69
2222.8	990.98		2222.8	768.28		2222.8	352.07		2222.8	171.17		2222.8	3.24		2222.8	1.69
2247.91	1000		2247.91	768.28		2247.91	353.41		2247.91	173.75		2247.91	3.24		2247.91	1.69
2273.3	989.98		2273.3	765.19		2273.3	361.45		2273.3	173.75		2273.3	3.24		2273.3	1.69
2298.98	995.99		2298.98	768.28		2298.98	369.48		2298.98	172.46		2298.98	2.43		2298.98	1.69
2324.94	996.99		2324.94	780.64		2324.94	373.49		2324.94	168.6		2324.94	3.24		2324.94	1.69
2351.2	999		2351.2	777.55		2351.2	369.48		2351.2	173.75		2351.2	3.24		2351.2	1.69
2377.76	999		2377.76	793		2377.76	377.51		2377.76	180.18		2377.76	3.24		2377.76	1.69
2404.61	995.99		2404.61	795.06		2404.61	377.51		2404.61	178.89		2404.61	3.24		2404.61	0
2431.77	990.98		2431.77	791.97		2431.77	380.19		2431.77	178.89		2431.77	3.24		2431.77	0
2459.23	994.99		2459.23	794.03		2459.23	382.86		2459.23	177.61		2459.23	3.24		2459.23	0
2487	991.98		2487	787.85		2487	382.86		2487	177.61		2487	3.24		2487	0
2515.08	974.95		2515.08	791.97		2515.08	377.51		2515.08	182.75		2515.08	2.43		2515.08	0
2543.48	969.94		2543.48	798.15		2543.48	386.88		2543.48	182.75		2543.48	2.43		2543.48	0
2572.21	968.94		2572.21	804.33		2572.21	380.19		2572.21	187.9		2572.21	2.43		2572.21	0
2601.25	965.93		2601.25	804.33		2601.25	382.86		2601.25	191.76		2601.25	2.43		2601.25	0
2630.62	974.95		2630.62	819.77		2630.62	386.88		2630.62	187.9		2630.62	2.43		2630.62	0
2660.32	979.96		2660.32	826.98		2660.32	390.9		2660.32	191.76		2660.32	2.43		2660.32	0
2690.36	967.94		2690.36	838.31		2690.36	393.57		2690.36	190.48		2690.36	2.43		2690.36	0
2720.74	976.95		2720.74	837.28		2720.74	396.25		2720.74	190.48		2720.74	2.43		2720.74	0
2751.46	963.93		2751.46	842.43		2751.46	400.27		2751.46	194.34		2751.46	2.43		2751.46	0
2782.52	960.92		2782.52	836.25		2782.52	404.28		2782.52	195.62		2782.52	2.43		2782.52	0
2813.93	957.92		2813.93	852.73		2813.93	412.32		2813.93	207.21		2813.93	2.43		2813.93	0
2845.7	948.9		2845.7	849.64		2845.7	412.32		2845.7	213.64		2845.7	3.24		2845.7	0
2877.83	935.87		2877.83	857.88		2877.83	413.65		2877.83	209.78		2877.83	3.24		2877.83	0
2910.32	933.87		2910.32	856.85		2910.32	413.65		2910.32	214.93		2910.32	3.24		2910.32	0
2943.17	929.86		2943.17	864.06		2943.17	413.65		2943.17	218.79		2943.17	2.43		2943.17	0
2976.4	923.85		2976.4	872.3		2976.4	414.99		2976.4	216.22		2976.4	1.62		2976.4	0
3010	914.83		3010	876.42		3010	402.95		3010	221.36		3010	1.62		3010	0
3043.97	906.81		3043.97	876.42		3043.97	396.25		3043.97	223.94		3043.97	1.62		3043.97	0
3078.33	898.8		3078.33	883.63		3078.33	396.25		3078.33	236.81		3078.33	1.62		3078.33	0
3113.08	887.78		3113.08	887.74		3113.08	405.62		3113.08	248.39		3113.08	1.62		3113.08	0
3148.22	879.76		3148.22	888.77		3148.22	414.99		3148.22	253.54		3148.22	1.62		3148.22	0
3183.75	882.77		3183.75	890.83		3183.75	419.01		3183.75	254.83		3183.75	1.62		3183.75	0
3219.69	870.74		3219.69	889.8		3219.69	414.99		3219.69	257.4		3219.69	1.62		3219.69	0
3256.03	867.74		3256.03	901.13		3256.03	416.33		3256.03	258.69		3256.03	1.62		3256.03	0
3292.78	866.73		3292.78	893.92		3292.78	412.32		3292.78	261.26		3292.78	0.81		3292.78	0
3329.94	852.71		3329.94	904.22		3329.94	416.33		3329.94	267.7		3329.94	0.81		3329.94	0
3367.53	840.68		3367.53	906.28		3367.53	420.35		3367.53	275.42		3367.53	0.81		3367.53	0
3405.53	827.66		3405.53	912.46		3405.53	436.41		3405.53	272.84		3405.53	1.62		3405.53	0
3443.97	814.63		3443.97	922.76		3443.97	439.09		3443.97	279.28		3443.97	1.62		3443.97	0
3482.83	799.6		3482.83	931		3482.83	452.48		3482.83	280.57		3482.83	2.43		3482.83	0
3522.14	785.57		3522.14	924.82		3522.14	457.83		3522.14	276.71		3522.14	2.43		3522.14	0
3561.89	764.53		3561.89	929.97		3561.89	475.23		3561.89	277.99		3561.89	2.43		3561.89	1.69
3602.08	747.49		3602.08	936.15		3602.08	473.9		3602.08	283.14		3602.08	2.43		3602.08	1.69
3642.73	735.47		3642.73	934.09		3642.73	484.61		3642.73	281.85		3642.73	2.43		3642.73	1.69
3683.84	727.45		3683.84	922.76		3683.84	491.3		3683.84	284.43		3683.84	2.43		3683.84	1.69
3725.41	712.42		3725.41	922.76		3725.41	503.35		3725.41	288.29		3725.41	2.43		3725.41	1.69
3767.45	697.39		3767.45	931		3767.45	514.06		3767.45	287		3767.45	2.43		3767.45	1.69
3809.96	690.38		3809.96	943.36		3809.96	526.1		3809.96	281.85		3809.96	2.43		3809.96	1.69
3852.95	676.35		3852.95	949.54		3852.95	528.78		3852.95	285.71		3852.95	3.24		3852.95	1.69
3896.43	664.33		3896.43	949.54		3896.43	535.48		3896.43	292.15		3896.43	3.24		3896.43	1.69
3940.39	658.32		3940.39	956.75		3940.39	532.8		3940.39	294.72		3940.39	3.24		3940.39	1.69
3984.85	654.31		3984.85	956.75		3984.85	540.83		3984.85	298.58		3984.85	3.24		3984.85	1.69
4029.81	643.29		4029.81	956.75		4029.81	535.48		4029.81	299.87		4029.81	2.43		4029.81	1.69
4075.28	628.26		4075.28	956.75		4075.28	540.83		4075.28	296.01		4075.28	3.24		4075.28	1.69
4121.27	627.25		4121.27	961.89		4121.27	540.83		4121.27	298.58		4121.27	3.24		4121.27	1.69
4167.76	616.23		4167.76	950.57		4167.76	547.52		4167.76	303.73		4167.76	3.24		4167.76	1.69
4214.79	602.2		4214.79	949.54		4214.79	558.23		4214.79	306.31		4214.79	4.05		4214.79	1.69
4262.34	600.2		4262.34	948.51		4262.34	567.6		4262.34	311.45		4262.34	4.85		4262.34	1.69
4310.43	572.14		4310.43	957.78		4310.43	571.62		4310.43	315.32		4310.43	4.85		4310.43	1.69
4359.06	568.14		4359.06	957.78		4359.06	570.28		4359.06	316.6		4359.06	4.85		4359.06	1.69
4408.24	557.11		4408.24	966.01		4408.24	567.6		4408.24	321.75		4408.24	4.85		4408.24	1.69
4457.97	540.08		4457.97	955.72		4457.97	568.94		4457.97	314.03		4457.97	4.85		4457.97	1.69
4508.26	531.06		4508.26	953.66		4508.26	580.99		4508.26	312.74		4508.26	4.85		4508.26	1.69
4559.12	526.05		4559.12	954.69		4559.12	589.02		4559.12	320.46		4559.12	4.85		4559.12	1.69
4610.55	510.02		4610.55	959.84		4610.55	598.39		4610.55	317.89		4610.55	4.85		4610.55	1.69
4662.57	506.01		4662.57	966.01		4662.57	607.76		4662.57	321.75		4662.57	5.66		4662.57	1.69
4715.16	494.99		4715.16	969.1		4715.16	625.17		4715.16	329.47		4715.16	5.66		4715.16	1.69
4768.35	490.98		4768.35	962.92		4768.35	630.52		4768.35	333.33		4768.35	5.66		4768.35	3.38
4822.14	482.97		4822.14	966.01		4822.14	645.25		4822.14	337.19		4822.14	5.66		4822.14	3.38
4876.54	470.94		4876.54	967.04		4876.54	651.94		4876.54	329.47		4876.54	5.66		4876.54	3.38
4931.55	457.92		4931.55	961.89		4931.55	661.31		4931.55	324.32		4931.55	4.85		4931.55	3.38
4987.18	447.9		4987.18	960.87		4987.18	662.65		4987.18	325.61		4987.18	5.66		4987.18	3.38
5043.43	428.86		5043.43	954.69		5043.43	673.36		5043.43	329.47		5043.43	5.66		5043.43	1.69
5100.32	425.85		5100.32	962.92		5100.32	672.02		5100.32	325.61		5100.32	5.66		5100.32	1.69
5157.85	410.82		5157.85	964.98		5157.85	672.02		5157.85	328.19		5157.85	5.66		5157.85	1.69
5216.03	395.79		5216.03	969.1		5216.03	677.38		5216.03	341.06		5216.03	5.66		5216.03	1.69
5274.86	385.77		5274.86	959.84		5274.86	688.09		5274.86	341.06		5274.86	5.66		5274.86	1.69
5334.36	380.76		5334.36	971.16		5334.36	696.12		5334.36	339.77		5334.36	6.47		5334.36	1.69
5394.53	367.74		5394.53	967.04		5394.53	694.78		5394.53	352.64		5394.53	6.47		5394.53	1.69
5455.38	358.72		5455.38	967.04		5455.38	705.49		5455.38	359.07		5455.38	5.66		5455.38	1.69
5516.91	348.7		5516.91	970.13		5516.91	700.13		5516.91	360.36		5516.91	5.66		5516.91	1.69
5579.13	340.68		5579.13	972.19		5579.13	713.52		5579.13	373.23		5579.13	5.66		5579.13	1.69
5642.06	338.68		5642.06	983.52		5642.06	712.18		5642.06	380.95		5642.06	5.66		5642.06	1.69
5705.69	338.68		5705.69	980.43		5705.69	714.86		5705.69	388.67		5705.69	5.66		5705.69	1.69
5770.04	329.66		5770.04	990.73		5770.04	714.86		5770.04	405.41		5770.04	4.85		5770.04	1.69
5835.12	318.64		5835.12	993.82		5835.12	724.23		5835.12	411.84		5835.12	4.85		5835.12	1.69
5900.93	312.63		5900.93	1000		5900.93	725.57		5900.93	413.13		5900.93	4.85		5900.93	1.69
5967.48	308.62		5967.48	990.73		5967.48	726.91		5967.48	415.7		5967.48	4.05		5967.48	1.69
6034.78	298.6		6034.78	981.46		6034.78	726.91		6034.78	423.42		6034.78	3.24		6034.78	1.69
6102.84	291.58		6102.84	982.49		6102.84	741.63		6102.84	423.42		6102.84	4.05		6102.84	1.69
6171.67	285.57		6171.67	982.49		6171.67	753.68		6171.67	431.15		6171.67	4.05		6171.67	1.69
6241.27	271.54		6241.27	979.4		6241.27	759.04		6241.27	441.44		6241.27	4.05		6241.27	1.69
6311.66	267.54		6311.66	986.61		6311.66	768.41		6311.66	446.59		6311.66	4.05		6311.66	1.69
6382.84	259.52		6382.84	984.55		6382.84	771.08		6382.84	453.02		6382.84	4.05		6382.84	1.69
6454.82	252.51		6454.82	985.58		6454.82	775.1		6454.82	463.32		6454.82	4.05		6454.82	1.69
6527.61	236.47		6527.61	977.34		6527.61	789.83		6527.61	473.62		6527.61	4.85		6527.61	1.69
6601.22	225.45		6601.22	979.4		6601.22	801.87		6601.22	480.05		6601.22	4.05		6601.22	1.69
6675.66	217.43		6675.66	972.19		6675.66	800.54		6675.66	489.06		6675.66	4.05		6675.66	1.69
6750.95	207.41		6750.95	966.01		6750.95	809.91		6750.95	498.07		6750.95	4.05		6750.95	0
6827.08	201.4		6827.08	953.66		6827.08	816.6		6827.08	501.93		6827.08	3.24		6827.08	0
6904.06	193.39		6904.06	949.54		6904.06	813.92		6904.06	505.79		6904.06	3.24		6904.06	0
6981.92	191.38		6981.92	951.6		6981.92	819.28		6981.92	508.37		6981.92	3.24		6981.92	0
7060.65	190.38		7060.65	955.72		7060.65	825.97		7060.65	528.96		7060.65	2.43		7060.65	0
7140.27	188.38		7140.27	963.95		7140.27	832.66		7140.27	530.24		7140.27	2.43		7140.27	0
7220.78	181.36		7220.78	958.81		7220.78	835.34		7220.78	536.68		7220.78	2.43		7220.78	1.69
7302.21	177.35		7302.21	958.81		7302.21	838.02		7302.21	548.26		7302.21	2.43		7302.21	1.69
7384.55	165.33		7384.55	955.72		7384.55	852.74		7384.55	550.84		7384.55	2.43		7384.55	1.69
7467.81	159.32		7467.81	941.3		7467.81	844.71		7467.81	555.98		7467.81	2.43		7467.81	1.69
7552.02	152.3		7552.02	936.15		7552.02	856.76		7552.02	563.71		7552.02	1.62		7552.02	1.69
7637.18	142.28		7637.18	944.39		7637.18	864.79		7637.18	568.85		7637.18	1.62		7637.18	1.69
7723.29	141.28		7723.29	945.42		7723.29	863.45		7723.29	588.16		7723.29	1.62		7723.29	1.69
7810.38	136.27		7810.38	941.3		7810.38	860.78		7810.38	604.89		7810.38	2.43		7810.38	1.69
7898.44	135.27		7898.44	942.33		7898.44	875.5		7898.44	611.33		7898.44	2.43		7898.44	1.69
7987.5	132.26		7987.5	928.94		7987.5	875.5		7987.5	611.33		7987.5	2.43		7987.5	1.69
8077.56	125.25		8077.56	914.52		8077.56	887.55		8077.56	630.63		8077.56	2.43		8077.56	1.69
8168.64	123.25		8168.64	910.4		8168.64	896.92		8168.64	640.93		8168.64	3.24		8168.64	1.69
8260.75	119.24		8260.75	917.61		8260.75	906.29		8260.75	637.07		8260.75	3.24		8260.75	1.69
8353.89	115.23		8353.89	919.67		8353.89	912.99		8353.89	644.79		8353.89	4.05		8353.89	1.69
8448.07	110.22		8448.07	910.4		8448.07	917		8448.07	658.94		8448.07	4.85		8448.07	1.69
8543.33	105.21		8543.33	912.46		8543.33	918.34		8543.33	656.37		8543.33	4.85		8543.33	1.69
8639.65	104.21		8639.65	909.37		8639.65	918.34		8639.65	653.8		8639.65	4.05		8639.65	1.69
8737.06	102.2		8737.06	901.13		8737.06	925.03		8737.06	665.38		8737.06	4.05		8737.06	1.69
8835.57	100.2		8835.57	900.1		8835.57	910.31		8835.57	674.39		8835.57	4.05		8835.57	1.69
8935.19	93.19		8935.19	891.86		8935.19	919.68		8935.19	680.82		8935.19	4.05		8935.19	1.69
9035.93	88.18		9035.93	892.89		9035.93	926.37		9035.93	676.96		9035.93	4.85		9035.93	3.38
9137.8	85.17		9137.8	884.65		9137.8	937.08		9137.8	669.24		9137.8	5.66		9137.8	3.38
9240.83	80.16		9240.83	884.65		9240.83	934.4		9240.83	671.81		9240.83	4.85		9240.83	3.38
9345.01	78.16		9345.01	874.36		9345.01	939.76		9345.01	680.82		9345.01	5.66		9345.01	3.38
9450.37	73.15		9450.37	867.15		9450.37	939.76		9450.37	688.55		9450.37	5.66		9450.37	3.38
9556.92	72.14		9556.92	865.09		9556.92	938.42		9556.92	701.42		9556.92	7.28		9556.92	3.38
9664.66	68.14		9664.66	851.7		9664.66	934.4		9664.66	713		9664.66	7.28		9664.66	3.38
9773.62	67.13		9773.62	852.73		9773.62	933.07		9773.62	724.58		9773.62	8.9		9773.62	3.38
9883.81	63.13		9883.81	839.34		9883.81	941.1		9883.81	733.59		9883.81	8.9		9883.81	3.38
9995.24	60.12		9995.24	833.16		9995.24	937.08		9995.24	736.16		9995.24	9.71		9995.24	5.07
10107.9	57.11		10107.9	826.98		10107.9	951.81		10107.9	738.74		10107.9	9.71		10107.9	5.07
10221.9	59.12		10221.9	822.86		10221.9	963.86		10221.9	754.18		10221.9	10.52		10221.9	3.38
10337.1	58.12		10337.1	831.1		10337.1	969.21		10337.1	754.18		10337.1	10.52		10337.1	3.38
10453.6	55.11		10453.6	826.98		10453.6	974.56		10453.6	761.9		10453.6	11.33		10453.6	3.38
10571.5	53.11		10571.5	813.59		10571.5	973.23		10571.5	761.9		10571.5	11.33		10571.5	3.38
10690.7	52.1		10690.7	812.56		10690.7	962.52		10690.7	761.9		10690.7	11.33		10690.7	3.38
10811.2	52.1		10811.2	803.3		10811.2	985.27		10811.2	781.21		10811.2	11.33		10811.2	3.38
10933.1	49.1		10933.1	799.18		10933.1	997.32		10933.1	785.07		10933.1	11.33		10933.1	3.38
11056.3	44.09		11056.3	788.88		11056.3	1000		11056.3	801.8		11056.3	12.14		11056.3	3.38
11181	41.08		11181	774.46		11181	993.31		11181	794.08		11181	12.14		11181	3.38
11307	38.08		11307	761.07		11307	982.6		11307	808.24		11307	12.94		11307	3.38
11434.5	36.07		11434.5	748.71		11434.5	986.61		11434.5	803.09		11434.5	12.94		11434.5	3.38
11563.4	33.07		11563.4	736.35		11563.4	983.94		11563.4	808.24		11563.4	12.14		11563.4	3.38
11693.7	33.07		11693.7	721.94		11693.7	978.58		11693.7	812.1		11693.7	12.14		11693.7	3.38
11825.6	33.07		11825.6	721.94		11825.6	983.94		11825.6	822.39		11825.6	12.14		11825.6	3.38
11958.9	31.06		11958.9	716.79		11958.9	973.23		11958.9	831.4		11958.9	11.33		11958.9	3.38
12093.7	30.06		12093.7	700.31		12093.7	977.24		12093.7	840.41		12093.7	11.33		12093.7	3.38
12230	28.06		12230	693.1		12230	974.56		12230	833.98		12230	11.33		12230	3.38
12367.9	28.06		12367.9	684.86		12367.9	959.84		12367.9	832.69		12367.9	12.14		12367.9	3.38
12507.3	26.05		12507.3	686.92		12507.3	942.44		12507.3	839.12		12507.3	12.14		12507.3	3.38
12648.3	26.05		12648.3	686.92		12648.3	937.08		12648.3	853.28		12648.3	15.37		12648.3	3.38
12790.9	26.05		12790.9	682.8		12790.9	930.39		12790.9	849.42		12790.9	14.56		12790.9	1.69
12935	24.05		12935	669.41		12935	926.37		12935	853.28		12935	14.56		12935	1.69
13080.9	25.05		13080.9	645.73		13080.9	930.39		13080.9	870.01		13080.9	14.56		13080.9	1.69
13228.3	24.05		13228.3	643.67		13228.3	919.68		13228.3	884.17		13228.3	13.75		13228.3	1.69
13377.4	24.05		13377.4	631.31		13377.4	911.65		13377.4	891.89		13377.4	14.56		13377.4	1.69
13528.2	25.05		13528.2	619.98		13528.2	904.95		13528.2	898.33		13528.2	12.94		13528.2	1.69
13680.7	24.05		13680.7	606.59		13680.7	896.92		13680.7	907.34		13680.7	13.75		13680.7	1.69
13834.9	24.05		13834.9	597.32		13834.9	898.26		13834.9	908.62		13834.9	12.14		13834.9	1.69
13990.9	22.04		13990.9	597.32		13990.9	903.61		13990.9	908.62		13990.9	13.75		13990.9	1.69
14148.6	21.04		14148.6	584.96		14148.6	899.6		14148.6	907.34		14148.6	13.75		14148.6	0
14308	22.04		14308	580.84		14308	891.57		14308	916.34		14308	13.75		14308	0
14469.3	24.05		14469.3	570.55		14469.3	871.49		14469.3	931.79		14469.3	12.94		14469.3	0
14632.4	24.05		14632.4	568.49		14632.4	863.45		14632.4	944.66		14632.4	12.94		14632.4	0
14797.4	23.05		14797.4	563.34		14797.4	852.74		14797.4	953.67		14797.4	12.14		14797.4	0
14964.2	22.04		14964.2	560.25		14964.2	850.07		14964.2	963.96		14964.2	12.94		14964.2	0
15132.8	20.04		15132.8	547.89		15132.8	847.39		15132.8	969.11		15132.8	12.94		15132.8	0
15303.4	19.04		15303.4	545.83		15303.4	843.37		15303.4	967.82		15303.4	13.75		15303.4	0
15475.9	18.04		15475.9	535.53		15475.9	839.36		15475.9	958.82		15475.9	13.75		15475.9	0
15650.3	18.04		15650.3	536.56		15650.3	834		15650.3	958.82		15650.3	12.14		15650.3	0
15826.8	19.04		15826.8	521.11		15826.8	827.31		15826.8	966.54		15826.8	13.75		15826.8	1.69
16005.1	18.04		16005.1	512.87		16005.1	819.28		16005.1	972.97		16005.1	16.18		16005.1	1.69
16185.5	15.03		16185.5	497.43		16185.5	811.24		16185.5	978.12		16185.5	16.18		16185.5	1.69
16368	15.03		16368	480.95		16368	789.83		16368	985.84		16368	16.99		16368	1.69
16552.5	15.03		16552.5	473.74		16552.5	781.79		16552.5	989.7		16552.5	16.99		16552.5	1.69
16739	14.03		16739	471.68		16739	784.47		16739	985.84		16739	18.61		16739	1.69
16927.7	14.03		16927.7	460.35		16927.7	783.13		16927.7	989.7		16927.7	19.42		16927.7	1.69
17118.5	13.03		17118.5	459.32		17118.5	745.65		17118.5	974.26		17118.5	20.23		17118.5	1.69
17311.5	14.03		17311.5	445.93		17311.5	738.96		17311.5	978.12		17311.5	22.65		17311.5	3.38
17506.6	14.03		17506.6	437.69		17506.6	733.6		17506.6	965.25		17506.6	22.65		17506.6	3.38
17703.9	14.03		17703.9	430.48		17703.9	725.57		17703.9	978.12		17703.9	22.65		17703.9	3.38
17903.4	14.03		17903.4	428.42		17903.4	724.23		17903.4	970.4		17903.4	21.04		17903.4	3.38
18105.2	14.03		18105.2	423.27		18105.2	708.17		18105.2	989.7		18105.2	21.84		18105.2	3.38
18309.3	14.03		18309.3	418.13		18309.3	701.47		18309.3	988.42		18309.3	23.46		18309.3	3.38
18515.7	14.03		18515.7	416.07		18515.7	681.39		18515.7	1000		18515.7	25.08		18515.7	3.38
18724.3	13.03		18724.3	412.98		18724.3	686.75		18724.3	993.56		18724.3	26.7		18724.3	3.38
18935.4	13.03		18935.4	403.71		18935.4	688.09		18935.4	983.27		18935.4	26.7		18935.4	3.38
19148.8	13.03		19148.8	396.5		19148.8	670.68		19148.8	981.98		19148.8	27.51		19148.8	3.38
19364.6	14.03		19364.6	387.23		19364.6	665.33		19364.6	979.41		19364.6	27.51		19364.6	3.38
19582.9	14.03		19582.9	389.29		19582.9	670.68		19582.9	981.98		19582.9	28.32		19582.9	3.38
19803.6	14.03		19803.6	371.78		19803.6	669.34		19803.6	980.69		19803.6	27.51		19803.6	3.38
20026.8	14.03		20026.8	373.84		20026.8	661.31		20026.8	984.56		20026.8	26.7		20026.8	3.38
20252.5	14.03		20252.5	364.57		20252.5	651.94		20252.5	993.56		20252.5	27.51		20252.5	5.07
20480.8	14.03		20480.8	357.36		20480.8	641.23		20480.8	996.14		20480.8	28.32		20480.8	5.07
20711.6	13.03		20711.6	352.21		20711.6	629.18		20711.6	984.56		20711.6	29.13		20711.6	5.07
20945	13.03		20945	338.83		20945	621.15		20945	978.12		20945	29.13		20945	5.07
21181.1	12.02		21181.1	332.65		21181.1	615.8		21181.1	971.69		21181.1	30.74		21181.1	5.07
21419.8	11.02		21419.8	322.35		21419.8	611.78		21419.8	976.83		21419.8	31.55		21419.8	5.07
21661.2	11.02		21661.2	319.26		21661.2	602.41		21661.2	978.12		21661.2	31.55		21661.2	5.07
21905.4	9.02		21905.4	313.08		21905.4	586.35		21905.4	983.27		21905.4	32.36		21905.4	5.07
22152.2	8.02		22152.2	299.69		22152.2	576.97		22152.2	976.83		22152.2	34.79		22152.2	5.07
22401.9	8.02		22401.9	294.54		22401.9	555.56		22401.9	980.69		22401.9	34.79		22401.9	3.38
22654.4	7.01		22654.4	286.3		22654.4	546.18		22654.4	980.69		22654.4	31.55		22654.4	3.38
22909.7	5.01		22909.7	281.15		22909.7	550.2		22909.7	975.55		22909.7	33.17		22909.7	3.38
23167.9	4.01		23167.9	268.8		23167.9	543.51		23167.9	970.4		23167.9	35.6		23167.9	3.38
23429	4.01		23429	267.77		23429	538.15		23429	962.68		23429	35.6		23429	3.38
23693.1	4.01		23693.1	257.47		23693.1	535.48		23693.1	971.69		23693.1	35.6		23693.1	3.38
23960.1	4.01		23960.1	252.32		23960.1	524.77		23960.1	965.25		23960.1	34.79		23960.1	3.38
24230.1	4.01		24230.1	246.14		24230.1	510.04		24230.1	963.96		24230.1	37.22		24230.1	3.38
24503.2	4.01		24503.2	239.96		24503.2	489.96		24503.2	971.69		24503.2	36.41		24503.2	1.69
24779.4	4.01		24779.4	228.63		24779.4	493.98		24779.4	969.11		24779.4	38.03		24779.4	1.69
25058.7	3.01		25058.7	223.48		25058.7	491.3		25058.7	962.68		25058.7	38.83		25058.7	1.69
25341	3.01		25341	217.3		25341	475.23		25341	956.24		25341	37.22		25341	1.69
25626.7	3.01		25626.7	216.27		25626.7	465.86		25626.7	938.22		25626.7	38.03		25626.7	1.69
25915.5	3.01		25915.5	212.15		25915.5	456.49		25915.5	933.08		25915.5	36.41		25915.5	1.69
26207.5	3.01		26207.5	208.03		26207.5	435.07		26207.5	926.64		26207.5	36.41		26207.5	1.69
26502.9	3.01		26502.9	204.94		26502.9	421.69		26502.9	930.5		26502.9	35.6		26502.9	1.69
26801.6	3.01		26801.6	197.73		26801.6	413.65		26801.6	930.5		26801.6	38.03		26801.6	1.69
27103.6	3.01		27103.6	195.67		27103.6	421.69		27103.6	931.79		27103.6	37.22		27103.6	1.69
27409.1	2		27409.1	193.61		27409.1	416.33		27409.1	935.65		27409.1	38.83		27409.1	1.69
27718	2		27718	186.41		27718	401.61		27718	938.22		27718	39.64		27718	1.69
28030.4	2		28030.4	186.41		28030.4	398.93		28030.4	929.21		28030.4	43.69		28030.4	1.69
28346.2	2		28346.2	179.2		28346.2	389.56		28346.2	927.93		28346.2	45.31		28346.2	1.69
28665.7	2		28665.7	175.08		28665.7	388.22		28665.7	916.34		28665.7	45.31		28665.7	0
28988.8	2		28988.8	170.96		28988.8	380.19		28988.8	922.78		28988.8	44.5		28988.8	0
29315.5	2		29315.5	165.81		29315.5	377.51		29315.5	915.06		29315.5	44.5		29315.5	0
29645.8	2		29645.8	159.63		29645.8	352.07		29645.8	916.34		29645.8	45.31		29645.8	0
29980	2		29980	159.63		29980	342.7		29980	929.21		29980	45.31		29980	0
30317.8	2		30317.8	153.45		30317.8	331.99		30317.8	926.64		30317.8	44.5		30317.8	0
30659.5	1		30659.5	153.45		30659.5	330.66		30659.5	926.64		30659.5	46.12		30659.5	0
31005	1		31005	149.33		31005	321.29		31005	924.07		31005	46.93		31005	0
31354.4	1		31354.4	146.24		31354.4	313.25		31354.4	926.64		31354.4	45.31		31354.4	0
31707.8	1		31707.8	139.03		31707.8	303.88		31707.8	911.2		31707.8	45.31		31707.8	0
32065.1	1		32065.1	134.91		32065.1	298.53		32065.1	912.48		32065.1	47.73		32065.1	0
32426.5	1		32426.5	131.82		32426.5	297.19		32426.5	900.9		32426.5	50.16		32426.5	0
32791.9	1		32791.9	129.76		32791.9	282.46		32791.9	891.89		32791.9	48.54		32791.9	0
33161.4	1		33161.4	126.67		33161.4	275.77		33161.4	885.46		33161.4	50.97		33161.4	1.69
33535.2	1		33535.2	122.55		33535.2	271.75		33535.2	881.6		33535.2	50.16		33535.2	1.69
33913.1	1		33913.1	122.55		33913.1	269.08		33913.1	871.3		33913.1	53.4		33913.1	1.69
34295.3	0		34295.3	118.43		34295.3	263.72		34295.3	858.43		34295.3	54.21		34295.3	1.69
34681.8	0		34681.8	113.29		34681.8	261.04		34681.8	851.99		34681.8	56.63		34681.8	1.69
35072.6	0		35072.6	108.14		35072.6	253.01		35072.6	850.71		35072.6	57.44		35072.6	1.69
35467.8	0		35467.8	104.02		35467.8	254.35		35467.8	849.42		35467.8	60.68		35467.8	1.69
35867.6	0		35867.6	98.87		35867.6	250.33		35867.6	842.99		35867.6	62.3		35867.6	1.69
36271.8	0		36271.8	94.75		36271.8	238.29		36271.8	836.55		36271.8	61.49		36271.8	1.69
36680.5	0		36680.5	92.69		36680.5	238.29		36680.5	830.12		36680.5	63.11		36680.5	1.69
37093.9	0		37093.9	85.48		37093.9	231.59		37093.9	823.68		37093.9	67.15		37093.9	1.69
37511.9	0		37511.9	84.45		37511.9	218.21		37511.9	799.23		37511.9	70.39		37511.9	3.38
37934.6	0		37934.6	82.39		37934.6	218.21		37934.6	791.51		37934.6	69.58		37934.6	6.76
38362.1	0		38362.1	81.36		38362.1	214.19		38362.1	786.36		38362.1	69.58		38362.1	6.76
38794.4	0		38794.4	76.21		38794.4	214.19		38794.4	782.5		38794.4	71.2		38794.4	6.76
39231.6	0		39231.6	76.21		39231.6	198.13		39231.6	767.05		39231.6	75.24		39231.6	6.76
39673.7	0		39673.7	76.21		39673.7	187.42		39673.7	764.48		39673.7	73.62		39673.7	6.76
40120.8	0		40120.8	75.18		40120.8	184.74		40120.8	758.04		40120.8	72.82		40120.8	6.76
40573	0		40573	71.06		40573	176.71		40573	751.61		40573	78.48		40573	6.76
41030.2	0		41030.2	69		41030.2	175.37		41030.2	734.88		41030.2	79.29		41030.2	6.76
41492.5	0		41492.5	64.88		41492.5	175.37		41492.5	720.72		41492.5	83.33		41492.5	6.76
41960.1	0		41960.1	62.82		41960.1	171.35		41960.1	703.99		41960.1	84.95		41960.1	6.76
42433	0		42433	61.79		42433	170.01		42433	694.98		42433	86.57		42433	6.76
42911.2	0		42911.2	58.7		42911.2	155.29		42911.2	683.4		42911.2	90.61		42911.2	8.45
43394.7	0		43394.7	57.67		43394.7	141.9		43394.7	670.53		43394.7	92.23		43394.7	8.45
43883.8	0		43883.8	56.64		43883.8	141.9		43883.8	657.66		43883.8	96.28		43883.8	10.14
44378.3	0		44378.3	54.58		44378.3	137.88		44378.3	647.36		44378.3	98.71		44378.3	11.82
44878.4	0		44878.4	54.58		44878.4	132.53		44878.4	642.21		44878.4	100.32		44878.4	11.82
45384.1	0		45384.1	55.61		45384.1	127.18		45384.1	634.49		45384.1	101.13		45384.1	11.82
45895.6	0		45895.6	53.55		45895.6	123.16		45895.6	617.76		45895.6	101.13		45895.6	11.82
46412.7	0		46412.7	52.52		46412.7	119.14		46412.7	606.18		46412.7	101.94		46412.7	13.51
46935.8	0		46935.8	51.49		46935.8	116.47		46935.8	599.74		46935.8	101.94		46935.8	11.82
47464.7	0		47464.7	50.46		47464.7	111.11		47464.7	577.86		47464.7	107.61		47464.7	13.51
47999.6	0		47999.6	50.46		47999.6	108.43		47999.6	571.43		47999.6	108.41		47999.6	13.51
48540.5	0		48540.5	45.31		48540.5	99.06		48540.5	563.71		48540.5	109.22		48540.5	13.51
49087.5	0		49087.5	43.25		49087.5	93.71		49087.5	553.41		49087.5	110.84		49087.5	15.2
49640.6	0		49640.6	41.19		49640.6	95.05		49640.6	537.97		49640.6	115.7		49640.6	16.89
50200	0		50200	40.16		50200	92.37		50200	527.67		50200	114.89		50200	18.58
50765.7	0		50765.7	39.13		50765.7	91.03		50765.7	508.37		50765.7	116.5		50765.7	18.58
51337.8	0		51337.8	37.08		51337.8	84.34		51337.8	503.22		51337.8	121.36		51337.8	18.58
51916.3	0		51916.3	37.08		51916.3	83		51916.3	495.5		51916.3	124.6		51916.3	18.58
52501.3	0		52501.3	33.99		52501.3	77.64		52501.3	489.06		52501.3	126.21		52501.3	18.58
53093	0		53093	31.93		53093	72.29		53093	480.05		53093	130.26		53093	16.89
53691.3	0		53691.3	29.87		53691.3	66.93		53691.3	471.04		53691.3	132.69		53691.3	15.2
54296.3	0		54296.3	29.87		54296.3	64.26		54296.3	468.47		54296.3	137.54		54296.3	16.89
54908.2	0		54908.2	29.87		54908.2	60.24		54908.2	455.6		54908.2	138.35		54908.2	20.27
55526.9	0		55526.9	28.84		55526.9	58.9		55526.9	440.15		55526.9	135.11		55526.9	21.96
56152.6	0		56152.6	27.81		56152.6	53.55		56152.6	422.14		56152.6	137.54		56152.6	21.96
56785.4	0		56785.4	27.81		56785.4	53.55		56785.4	409.27		56785.4	141.59		56785.4	21.96
57425.3	0		57425.3	28.84		57425.3	52.21		57425.3	397.68		57425.3	144.82		57425.3	23.65
58072.4	0		58072.4	28.84		58072.4	45.52		58072.4	384.81		58072.4	152.1		58072.4	25.34
58726.8	0		58726.8	27.81		58726.8	41.5		58726.8	374.52		58726.8	152.1		58726.8	27.03
59388.6	0		59388.6	26.78		59388.6	40.16		59388.6	362.93		59388.6	161		59388.6	27.03
60057.8	0		60057.8	24.72		60057.8	37.48		60057.8	352.64		60057.8	163.43		60057.8	27.03
60734.6	0		60734.6	21.63		60734.6	36.14		60734.6	339.77		60734.6	167.48		60734.6	25.34
61419	0		61419	21.63		61419	34.81		61419	319.18		61419	169.9		61419	27.03
62111.1	0		62111.1	20.6		62111.1	32.13		62111.1	316.6		62111.1	171.52		62111.1	25.34
62811	0		62811	19.57		62811	33.47		62811	305.02		62811	177.99		62811	23.65
63518.8	0		63518.8	19.57		63518.8	29.45		63518.8	305.02		63518.8	177.99		63518.8	27.03
64234.6	0		64234.6	19.57		64234.6	26.77		64234.6	297.3		64234.6	181.23		64234.6	27.03
64958.4	0		64958.4	19.57		64958.4	24.1		64958.4	296.01		64958.4	183.66		64958.4	30.41
65690.3	0		65690.3	19.57		65690.3	21.42		65690.3	292.15		65690.3	197.41		65690.3	32.09
66430.6	0		66430.6	18.54		66430.6	21.42		66430.6	296.01		66430.6	203.88		66430.6	32.09
67179.2	0		67179.2	18.54		67179.2	17.4		67179.2	290.86		67179.2	206.31		67179.2	30.41
67936.2	0		67936.2	17.51		67936.2	16.06		67936.2	288.29		67936.2	215.21		67936.2	32.09
68701.7	0		68701.7	16.48		68701.7	16.06		68701.7	276.71		68701.7	219.26		68701.7	32.09
69475.9	0		69475.9	14.42		69475.9	14.73		69475.9	268.98		69475.9	221.68		69475.9	30.41
70258.8	0		70258.8	15.45		70258.8	10.71		70258.8	259.97		70258.8	223.3		70258.8	30.41
71050.5	0		71050.5	14.42		71050.5	12.05		71050.5	249.68		71050.5	228.16		71050.5	32.09
71851.2	0		71851.2	12.36		71851.2	12.05		71851.2	236.81		71851.2	233.82		71851.2	32.09
72660.8	0		72660.8	11.33		72660.8	12.05		72660.8	227.8		72660.8	238.67		72660.8	32.09
73479.6	0		73479.6	9.27		73479.6	12.05		73479.6	217.5		73479.6	246.76		73479.6	32.09
74307.6	0		74307.6	7.21		74307.6	10.71		74307.6	205.92		74307.6	256.47		74307.6	33.78
75144.9	0		75144.9	5.15		75144.9	10.71		75144.9	199.49		75144.9	257.28		75144.9	37.16
75991.7	0		75991.7	5.15		75991.7	10.71		75991.7	187.9		75991.7	267.8		75991.7	37.16
76848	0		76848	5.15		76848	10.71		76848	184.04		76848	275.08		76848	38.85
77713.9	0		77713.9	4.12		77713.9	10.71		77713.9	173.75		77713.9	282.36		77713.9	37.16
78589.7	0		78589.7	4.12		78589.7	5.35		78589.7	167.31		78589.7	292.07		78589.7	37.16
79475.3	0		79475.3	3.09		79475.3	6.69		79475.3	163.45		79475.3	293.69		79475.3	38.85
80370.8	0		80370.8	3.09		80370.8	5.35		80370.8	158.3		80370.8	302.59		80370.8	42.23
81276.5	0		81276.5	3.09		81276.5	5.35		81276.5	151.87		81276.5	305.83		81276.5	43.92
82192.3	0		82192.3	3.09		82192.3	5.35		82192.3	146.72		82192.3	309.87		82192.3	45.61
83118.4	0		83118.4	3.09		83118.4	6.69		83118.4	137.71		83118.4	319.58		83118.4	43.92
84055.1	0		84055.1	3.09		84055.1	6.69		84055.1	126.13		84055.1	318.77		84055.1	43.92
85002.2	0		85002.2	3.09		85002.2	6.69		85002.2	120.98		85002.2	328.48		85002.2	45.61
85960.1	0		85960.1	3.09		85960.1	6.69		85960.1	115.83		85960.1	331.72		85960.1	47.3
86928.7	0		86928.7	3.09		86928.7	6.69		86928.7	111.97		86928.7	338.19		86928.7	52.36
87908.3	0		87908.3	3.09		87908.3	6.69		87908.3	109.4		87908.3	344.66		87908.3	52.36
88898.9	0		88898.9	3.09		88898.9	6.69		88898.9	106.82		88898.9	346.28		88898.9	60.81
89900.6	0		89900.6	3.09		89900.6	8.03		89900.6	104.25		89900.6	356.8		89900.6	59.12
90913.6	0		90913.6	2.06		90913.6	8.03		90913.6	101.67		90913.6	360.84		90913.6	62.5
91938.1	0		91938.1	2.06		91938.1	8.03		91938.1	97.81		91938.1	369.74		91938.1	59.12
92974	0		92974	2.06		92974	8.03		92974	91.38		92974	371.36		92974	60.81
94021.7	0		94021.7	2.06		94021.7	8.03		94021.7	88.8		94021.7	379.45		94021.7	62.5
95081.1	0		95081.1	2.06		95081.1	8.03		95081.1	86.23		95081.1	387.54		95081.1	67.57
96152.6	0		96152.6	2.06		96152.6	8.03		96152.6	83.66		96152.6	383.5		96152.6	69.26
97236	0		97236	2.06		97236	8.03		97236	82.37		97236	394.82		97236	72.64
98331.7	0		98331.7	3.09		98331.7	8.03		98331.7	78.51		98331.7	406.96		98331.7	74.32
99439.8	0		99439.8	3.09		99439.8	6.69		99439.8	74.65		99439.8	412.62		99439.8	72.64
100560	0		100560	3.09		100560	6.69		100560	68.21		100560	419.9		100560	70.95
101693	0		101693	3.09		101693	6.69		101693	64.35		101693	432.04		101693	81.08
102839	0		102839	3.09		102839	6.69		102839	61.78		102839	437.7		102839	87.84
103998	0		103998	2.06		103998	8.03		103998	57.92		103998	442.56		103998	92.91
105170	0		105170	2.06		105170	8.03		105170	51.48		105170	445.79		105170	94.59
106355	0		106355	2.06		106355	8.03		106355	42.47		106355	454.69		106355	92.91
107553	0		107553	2.06		107553	8.03		107553	39.9		107553	464.4		107553	94.59
108765	0		108765	2.06		108765	9.37		108765	39.9		108765	473.3		108765	92.91
109991	0		109991	2.06		109991	9.37		109991	38.61		109991	479.77		109991	99.66
111230	0		111230	1.03		111230	9.37		111230	36.04		111230	487.06		111230	101.35
112484	0		112484	1.03		112484	8.03		112484	34.75		112484	499.19		112484	103.04
113751	0		113751	1.03		113751	8.03		113751	34.75		113751	509.71		113751	104.73
115033	0		115033	1.03		115033	8.03		115033	33.46		115033	527.51		115033	108.11
116329	0		116329	1.03		116329	8.03		116329	34.75		116329	536.41		116329	106.42
117640	0		117640	1.03		117640	8.03		117640	32.18		117640	546.12		117640	106.42
118966	0		118966	1.03		118966	8.03		118966	30.89		118966	563.11		118966	109.8
120306	0		120306	1.03		120306	9.37		120306	27.03		120306	563.92		120306	118.24
121662	0		121662	1.03		121662	9.37		121662	21.88		121662	570.39		121662	123.31
123033	0		123033	1.03		123033	9.37		123033	19.31		123033	578.48		123033	125
124419	0		124419	1.03		124419	9.37		124419	18.02		124419	585.76		124419	133.45
125821	0		125821	1.03		125821	8.03		125821	19.31		125821	592.23		125821	131.76
127239	0		127239	1.03		127239	8.03		127239	16.73		127239	610.03		127239	138.51
128673	0		128673	1.03		128673	8.03		128673	15.44		128673	633.5		128673	141.89
130123	0		130123	1.03		130123	8.03		130123	15.44		130123	648.87		130123	150.34
131589	0		131589	1.03		131589	6.69		131589	15.44		131589	655.34		131589	146.96
133071	0		133071	1.03		133071	6.69		133071	15.44		133071	659.39		133071	153.72
134571	0		134571	1.03		134571	6.69		134571	12.87		134571	673.95		134571	153.72
136087	0		136087	1.03		136087	6.69		136087	10.3		136087	697.41		136087	150.34
137621	0		137621	1.03		137621	6.69		137621	7.72		137621	708.74		137621	155.41
139171	0		139171	1.03		139171	6.69		139171	7.72		139171	720.87		139171	158.78
140740	0		140740	1.03		140740	6.69		140740	9.01		140740	739.48		140740	172.3
142326	0		142326	1.03		142326	4.02		142326	9.01		142326	750		142326	177.36
143929	0		143929	1.03		143929	4.02		143929	7.72		143929	763.75		143929	175.68
145551	0		145551	1.03		145551	4.02		145551	7.72		145551	779.13		145551	177.36
147191	0		147191	1.03		147191	4.02		147191	7.72		147191	782.36		147191	182.43
148850	0		148850	1.03		148850	4.02		148850	9.01		148850	796.93		148850	189.19
150527	0		150527	1.03		150527	4.02		150527	7.72		150527	805.02		150527	199.32
152223	0		152223	1.03		152223	4.02		152223	7.72		152223	809.06		152223	204.39
153938	0		153938	1.03		153938	4.02		153938	6.44		153938	825.24		153938	209.46
155673	0		155673	0		155673	4.02		155673	6.44		155673	850.32		155673	212.84
157427	0		157427	0		157427	4.02		157427	6.44		157427	860.84		157427	221.28
159201	0		159201	0		159201	4.02		159201	6.44		159201	878.64		159201	228.04
160995	0		160995	0		160995	4.02		160995	6.44		160995	893.2		160995	231.42
162809	0		162809	0		162809	4.02		162809	6.44		162809	901.29		162809	239.86
164644	0		164644	0		164644	2.68		164644	6.44		164644	915.86		164644	246.62
166499	0		166499	0		166499	2.68		166499	6.44		166499	927.18		166499	270.27
168375	0		168375	0		168375	2.68		168375	6.44		168375	932.85		168375	280.41
170272	0		170272	0		170272	2.68		170272	6.44		170272	949.03		170272	275.34
172191	0		172191	0		172191	1.34		172191	6.44		172191	956.31		172191	288.85
174131	0		174131	0		174131	1.34		174131	6.44		174131	966.83		174131	298.99
176093	0		176093	0		176093	1.34		176093	6.44		176093	976.54		176093	305.74
178077	0		178077	0		178077	1.34		178077	6.44		178077	989.48		178077	312.5
180084	0		180084	0		180084	1.34		180084	6.44		180084	988.67		180084	315.88
182113	0		182113	0		182113	1.34		182113	6.44		182113	982.2		182113	324.32
184165	0		184165	0		184165	1.34		184165	5.15		184165	988.67		184165	331.08
186240	0		186240	0		186240	1.34		186240	5.15		186240	987.05		186240	347.97
188339	0		188339	0		188339	1.34		188339	3.86		188339	991.91		188339	358.11
190461	0		190461	0		190461	0		190461	3.86		190461	982.2		190461	364.86
192607	0		192607	0		192607	0		192607	3.86		192607	990.29		192607	385.14
194777	0		194777	0		194777	0		194777	3.86		194777	986.25		194777	395.27
196972	0		196972	0		196972	1.34		196972	3.86		196972	988.67		196972	418.92
199192	0		199192	0		199192	1.34		199192	2.57		199192	978.96		199192	425.68
201436	0		201436	0		201436	1.34		201436	2.57		201436	984.63		201436	439.19
203706	0		203706	0		203706	1.34		203706	2.57		203706	978.96		203706	447.64
206001	0		206001	0		206001	1.34		206001	2.57		206001	981.39		206001	459.46
208322	0		208322	0		208322	1.34		208322	2.57		208322	982.2		208322	466.22
210670	0		210670	0		210670	1.34		210670	2.57		210670	983.01		210670	474.66
213043	0		213043	0		213043	1.34		213043	2.57		213043	991.91		213043	481.42
215444	0		215444	0		215444	1.34		215444	2.57		215444	1000		215444	500
217872	0		217872	0		217872	1.34		217872	3.86		217872	983.01		217872	521.96
220327	0		220327	0		220327	1.34		220327	3.86		220327	966.02		220327	523.65
222809	0		222809	0		222809	1.34		222809	2.57		222809	972.49		222809	533.78
225320	0		225320	0		225320	1.34		225320	2.57		225320	959.55		225320	560.81
227859	0		227859	0		227859	1.34		227859	2.57		227859	943.37		227859	572.64
230426	0		230426	0		230426	1.34		230426	2.57		230426	918.28		230426	584.46
233023	0		233023	0		233023	1.34		233023	2.57		233023	911.81		233023	604.73
235648	0		235648	0		235648	1.34		235648	1.29		235648	897.25		235648	601.35
238303	0		238303	0		238303	1.34		238303	1.29		238303	885.92		238303	619.93
240989	0		240989	0		240989	1.34		240989	1.29		240989	881.88		240989	638.51
243704	0		243704	0		243704	1.34		243704	1.29		243704	885.11		243704	645.27
246450	0		246450	0		246450	1.34		246450	1.29		246450	875.4		246450	645.27
249227	0		249227	0		249227	1.34		249227	1.29		249227	861.65		249227	648.65
252035	0		252035	0		252035	1.34		252035	1.29		252035	854.37		252035	650.34
254875	0		254875	0		254875	1.34		254875	1.29		254875	843.04		254875	668.92
257747	0		257747	0		257747	1.34		257747	1.29		257747	828.48		257747	680.74
260652	0		260652	0		260652	1.34		260652	1.29		260652	809.87		260652	679.05
263589	0		263589	0		263589	1.34		263589	1.29		263589	800.16		263589	699.32
266558	0		266558	0		266558	1.34		266558	1.29		266558	795.31		266558	711.15
269562	0		269562	0		269562	1.34		269562	1.29		269562	788.03		269562	728.04
272599	0		272599	0		272599	1.34		272599	1.29		272599	766.99		272599	734.8
275671	0		275671	0		275671	1.34		275671	1.29		275671	757.28		275671	763.51
278777	0		278777	0		278777	1.34		278777	1.29		278777	745.95		278777	763.51
281919	0		281919	0		281919	1.34		281919	1.29		281919	737.86		281919	773.65
285095	0		285095	0		285095	1.34		285095	1.29		285095	724.11		285095	785.47
288308	0		288308	0		288308	1.34		288308	1.29		288308	705.5		288308	809.12
291556	0		291556	0		291556	1.34		291556	1.29		291556	686.08		291556	814.19
294842	0		294842	0		294842	1.34		294842	1.29		294842	678.8		294842	829.39
298163	0		298163	0		298163	1.34		298163	1.29		298163	652.1		298163	846.28
301523	0		301523	0		301523	1.34		301523	1.29		301523	628.64		301523	851.35
304921	0		304921	0		304921	1.34		304921	1.29		304921	606.8		304921	859.8
308357	0		308357	0		308357	1.34		308357	1.29		308357	599.51		308357	866.55
311831	0		311831	0		311831	0		311831	1.29		311831	584.95		311831	881.76
315345	0		315345	0		315345	0		315345	1.29		315345	565.53		315345	890.2
318898	0		318898	0		318898	0		318898	1.29		318898	554.21		318898	900.34
322491	0		322491	0		322491	0		322491	1.29		322491	535.6		322491	895.27
326125	0		326125	0		326125	0		326125	1.29		326125	529.94		326125	891.89
329800	0		329800	0		329800	0		329800	1.29		329800	509.71		329800	900.34
333516	0		333516	0		333516	0		333516	1.29		333516	502.43		333516	913.85
337274	0		337274	0		337274	0		337274	2.57		337274	491.91		337274	922.3
341074	0		341074	0		341074	0		341074	2.57		341074	478.16		341074	925.68
344917	0		344917	0		344917	0		344917	1.29		344917	459.55		344917	930.74
348804	0		348804	0		348804	0		348804	1.29		348804	443.37		348804	932.43
352734	0		352734	0		352734	0		352734	1.29		352734	436.89		352734	952.7
356709	0		356709	0		356709	0		356709	1.29		356709	423.95		356709	962.84
360728	0		360728	0		360728	0		360728	1.29		360728	412.62		360728	972.97
364793	0		364793	0		364793	0		364793	1.29		364793	411		364793	981.42
368903	0		368903	0		368903	0		368903	1.29		368903	398.87		368903	1000
373060	0		373060	0		373060	0		373060	1.29		373060	390.78		373060	976.35
377263	0		377263	0		377263	0		377263	1.29		377263	377.02		377263	969.59
381514	0		381514	0		381514	0		381514	1.29		381514	367.31		381514	969.59
385813	0		385813	0		385813	0		385813	1.29		385813	351.94		385813	967.91
390160	0		390160	0		390160	0		390160	1.29		390160	339.81		390160	935.81
394557	0		394557	0		394557	0		394557	1.29		394557	323.62		394557	939.19
399002	0		399002	0		399002	0		399002	1.29		399002	313.11		399002	937.5
403498	0		403498	0		403498	0		403498	1.29		403498	301.78		403498	929.05
408045	0		408045	0		408045	0		408045	1.29		408045	295.31		408045	912.16
412643	0		412643	0		412643	0		412643	1.29		412643	285.6		412643	908.78
417292	0		417292	0		417292	0		417292	1.29		417292	274.27		417292	890.2
421994	0		421994	0		421994	0		421994	1.29		421994	271.04		421994	878.38
426749	0		426749	0		426749	0		426749	1.29		426749	263.75		426749	875
431557	0		431557	0		431557	0		431557	1.29		431557	250		431557	859.8
436420	0		436420	0		436420	0		436420	1.29		436420	238.67		436420	842.91
441338	0		441338	0		441338	0		441338	1.29		441338	232.2		441338	842.91
446311	0		446311	0		446311	0		446311	1.29		446311	218.45		446311	824.32
451340	0		451340	0		451340	0		451340	1.29		451340	210.36		451340	792.23
456425	0		456425	0		456425	0		456425	1.29		456425	207.93		456425	793.92
461568	0		461568	0		461568	0		461568	1.29		461568	204.69		461568	780.41
466769	0		466769	0		466769	0		466769	1.29		466769	196.6		466769	765.2
472028	0		472028	0		472028	0		472028	1.29		472028	187.7		472028	744.93
477347	0		477347	0		477347	0		477347	1.29		477347	178.8		477347	719.59
482725	0		482725	0		482725	0		482725	1.29		482725	169.09		482725	699.32
488165	0		488165	0		488165	0		488165	1.29		488165	161		488165	685.81
493665	0		493665	0		493665	0		493665	1.29		493665	158.58		493665	682.43
499228	0		499228	0		499228	0		499228	1.29		499228	149.68		499228	658.78
504853	0		504853	0		504853	0		504853	1.29		504853	140.78		504853	643.58
510542	0		510542	0		510542	0		510542	1.29		510542	133.5		510542	618.24
516294	0		516294	0		516294	0		516294	1.29		516294	122.98		516294	596.28
522112	0		522112	0		522112	0		522112	1.29		522112	119.74		522112	572.64
527995	0		527995	0		527995	0		527995	1.29		527995	118.12		527995	569.26
533944	0		533944	0		533944	0		533944	0		533944	113.27		533944	552.36
539960	0		539960	0		539960	0		539960	0		539960	110.03		539960	537.16
546044	0		546044	0		546044	0		546044	0		546044	106.8		546044	521.96
552197	0		552197	0		552197	0		552197	0		552197	101.94		552197	513.51
558419	0		558419	0		558419	0		558419	0		558419	97.09		558419	493.24
564711	0		564711	0		564711	0		564711	0		564711	92.23		564711	471.28
571074	0		571074	0		571074	0		571074	0		571074	86.57		571074	457.77
577509	0		577509	0		577509	0		577509	0		577509	82.52		577509	439.19
584017	0		584017	0		584017	0		584017	0		584017	77.67		584017	423.99
590597	0		590597	0		590597	0		590597	0		590597	73.62		590597	422.3
597251	0		597251	0		597251	0		597251	0		597251	68.77		597251	405.41
603981	0		603981	0		603981	0		603981	0		603981	65.53		603981	386.82
610787	0		610787	0		610787	0		610787	0		610787	65.53		610787	375
617669	0		617669	0		617669	0		617669	0		617669	64.72		617669	364.86
624629	0		624629	0		624629	0		624629	0		624629	59.87		624629	341.22
631667	0		631667	0		631667	0		631667	0		631667	57.44		631667	334.46
638784	0		638784	0		638784	0		638784	0		638784	53.4		638784	324.32
645982	0		645982	0		645982	0		645982	0		645982	51.78		645982	319.26
653261	0		653261	0		653261	0		653261	0		653261	46.93		653261	315.88
660622	0		660622	0		660622	0		660622	0		660622	46.12		660622	295.61
668065	0		668065	0		668065	0		668065	0		668065	41.26		668065	290.54
675592	0		675592	0		675592	0		675592	0		675592	38.83		675592	277.03
683205	0		683205	0		683205	0		683205	0		683205	33.17		683205	270.27
690903	0		690903	0		690903	0		690903	0		690903	32.36		690903	258.45
698688	0		698688	0		698688	0		698688	0		698688	29.13		698688	250
706561	0		706561	0		706561	0		706561	0		706561	27.51		706561	239.86
714522	0		714522	0		714522	0		714522	0		714522	26.7		714522	233.11
722573	0		722573	0		722573	0		722573	0		722573	26.7		722573	219.59
730715	0		730715	0		730715	0		730715	0		730715	25.89		730715	212.84
738949	0		738949	0		738949	0		738949	0		738949	22.65		738949	207.77
747275	0		747275	0		747275	0		747275	0		747275	20.23		747275	204.39
755694	0		755694	0		755694	0		755694	0		755694	17.8		755694	201.01
764210	0		764210	0		764210	0		764210	0		764210	15.37		764210	189.19
772820	0		772820	0		772820	0		772820	0		772820	15.37		772820	182.43
781528	0		781528	0		781528	0		781528	0		781528	14.56		781528	175.68
790335	0		790335	0		790335	0		790335	0		790335	12.14		790335	163.85
799240	0		799240	0		799240	0		799240	0		799240	11.33		799240	162.16
808246	0		808246	0		808246	0		808246	0		808246	11.33		808246	153.72
817353	0		817353	0		817353	0		817353	0		817353	11.33		817353	152.03
826562	0		826562	0		826562	0		826562	0		826562	11.33		826562	148.65
835876	0		835876	0		835876	0		835876	0		835876	11.33		835876	138.51
845294	0		845294	0		845294	0		845294	0		845294	10.52		845294	135.14
854818	0		854818	0		854818	0		854818	0		854818	9.71		854818	133.45
864450	0		864450	0		864450	0		864450	0		864450	8.09		864450	126.69
874191	0		874191	0		874191	0		874191	0		874191	7.28		874191	119.93
884041	0		884041	0		884041	0		884041	0		884041	6.47		884041	119.93
894002	0		894002	0		894002	0		894002	0		894002	5.66		894002	114.86
904076	0		904076	0		904076	0		904076	0		904076	4.85		904076	111.49
914262	0		914262	0		914262	0		914262	0		914262	4.85		914262	99.66
924564	0		924564	0		924564	0		924564	0		924564	4.85		924564	92.91
934982	0		934982	0		934982	0		934982	0		934982	4.85		934982	92.91
945516	0		945516	0		945516	0		945516	0		945516	5.66		945516	84.46
956170	0		956170	0		956170	0		956170	0		956170	5.66		956170	82.77
966944	0		966944	0		966944	0		966944	0		966944	5.66		966944	84.46
977839	0		977839	0		977839	0		977839	0		977839	4.85		977839	79.39
988858	0		988858	0		988858	0		988858	0		988858	4.85		988858	70.95

## Sheet: Figure S5
Fig S5
Dark				Light
GFP (AU)	Replicate1	Replicate2		GFP (AU)	Replicate1	Replicate2
Gal4-VP64	112503	102452		Gal4-VP64	138720	101110
Gal4(SK22)-VP64	197372	188195		Gal4(SK22)-VP64	4645	2677
Gal4-RelA	154462	182391		Gal4-RelA	181902	211951
Gal4(SK22)-RelA	84239	73481		Gal4(SK22)-RelA	5277	4064
