# Supplementary material for: Light-switchable transcription factors obtained by direct screening in mammalian cells
Source: Nat Commun. 2023 Jun 2;14:3185. doi: 10.1038/s41467-023-38993-6 (PMC10238501; doi:10.1038/s41467-023-38993-6)
Supplement: Supplementary file 4 — Source Data [file 41467_2023_38993_MOESM4_ESM.zip › Source data fig. S6 S7 S8.xlsx]

## Sheet: Figure S6 S7
Figure S6
Dark				Light
Total No. of a.a. between Gal4 and AsLOV2 (408-543)	GFP_replicate1	GFP_replicate2		Total No. of a.a. between Gal4 and AsLOV2 (408-543)	GFP_replicate1	GFP_replicate2
13	368475	308847		13	68192	55492
11	297841	345164		11	43702	30152
9	302933	325543		9	94848	71958
7	211899	222944		7	4300	2852
6	197372	188195		6	4645	2677
5	149181	152219		5	4518	3721
4	134450	152720		4	4802	3507
2	47618	29485		2	3447	3359
0	4825	4538		0	3238	3530
Figure S7
Dark
GFP (AU)	Replicate1	Replicate2	Replicate3	Replicate4	Replicate5
Gal4(SK22)-VP64	154602	173882	161040	166978	171209
sLOV2-GS-Gal4-VP64	119197	155766
Light
GFP (AU)	Replicate1	Replicate2	Replicate3	Replicate4	Replicate5
Gal4(SK22)-VP64	776	905	1094
sLOV2-GS-Gal4-VP64	143181	129095

## Sheet: Figure S8
Figure S8
	Wavelength (nm)	Absorbance
	190	0.113
	191	0.074
	192	0.047
	193	0.065
	194	0.093
	195	0.051
	196	0.045
	197	0.038
	198	0.093
	199	0.037
	200	0.141
	201	0.157
	202	0.149
	203	0.082
	204	0.103
	205	0.354
	206	0.202
	207	0.211
	208	0.096
	209	0.161
	210	0.11
	211	0.123
	212	0.157
	213	-0.076
	214	-0.281
	215	-0.372
	216	-0.04
	217	0.125
	218	0.167
	219	0.131
	220	0.107
	221	0.146
	222	0.078
	223	0.088
	224	0.087
	225	0.146
	226	0.239
	227	0.324
	228	0.275
	229	0.17
	230	0.122
	231	0.177
	232	0.324
	233	0.423
	234	0.479
	235	0.488
	236	0.465
	237	0.413
	238	0.366
	239	0.319
	240	0.279
	241	0.247
	242	0.219
	243	0.197
	244	0.179
	245	0.166
	246	0.159
	247	0.154
	248	0.152
	249	0.15
	250	0.149
	251	0.153
	252	0.158
	253	0.163
	254	0.167
	255	0.173
	256	0.18
	257	0.189
	258	0.198
	259	0.206
	260	0.213
	261	0.219
	262	0.226
	263	0.232
	264	0.24
	265	0.248
	266	0.254
	267	0.262
	268	0.268
	269	0.273
	270	0.277
	271	0.279
	272	0.28
	273	0.28
	274	0.277
	275	0.274
	276	0.27
	277	0.265
	278	0.26
	279	0.255
	280	0.249
	281	0.243
	282	0.234
	283	0.226
	284	0.216
	285	0.203
	286	0.19
	287	0.177
	288	0.166
	289	0.156
	290	0.147
	291	0.135
	292	0.122
	293	0.108
	294	0.095
	295	0.084
	296	0.073
	297	0.064
	298	0.057
	299	0.052
	300	0.048
	301	0.043
	302	0.038
	303	0.036
	304	0.034
	305	0.033
	306	0.032
	307	0.032
	308	0.032
	309	0.032
	310	0.032
	311	0.032
	312	0.032
	313	0.033
	314	0.033
	315	0.032
	316	0.033
	317	0.034
	318	0.036
	319	0.038
	320	0.039
	321	0.04
	322	0.039
	323	0.04
	324	0.042
	325	0.043
	326	0.044
	327	0.043
	328	0.044
	329	0.045
	330	0.045
	331	0.046
	332	0.047
	333	0.047
	334	0.048
	335	0.048
	336	0.05
	337	0.05
	338	0.05
	339	0.049
	340	0.049
	341	0.05
	342	0.052
	343	0.051
	344	0.051
	345	0.051
	346	0.05
	347	0.05
	348	0.049
	349	0.05
	350	0.051
	351	0.05
	352	0.049
	353	0.049
	354	0.049
	355	0.048
	356	0.047
	357	0.047
	358	0.047
	359	0.047
	360	0.047
	361	0.047
	362	0.046
	363	0.045
	364	0.045
	365	0.045
	366	0.043
	367	0.043
	368	0.043
	369	0.044
	370	0.044
	371	0.042
	372	0.043
	373	0.043
	374	0.044
	375	0.044
	376	0.043
	377	0.044
	378	0.043
	379	0.042
	380	0.04
	381	0.038
	382	0.039
	383	0.04
	384	0.041
	385	0.04
	386	0.039
	387	0.039
	388	0.039
	389	0.039
	390	0.037
	391	0.037
	392	0.037
	393	0.037
	394	0.036
	395	0.035
	396	0.032
	397	0.032
	398	0.032
	399	0.033
	400	0.034
	401	0.034
	402	0.033
	403	0.034
	404	0.035
	405	0.035
	406	0.035
	407	0.035
	408	0.035
	409	0.035
	410	0.036
	411	0.038
	412	0.039
	413	0.04
	414	0.041
	415	0.042
	416	0.042
	417	0.044
	418	0.046
	419	0.048
	420	0.049
	421	0.047
	422	0.046
	423	0.047
	424	0.047
	425	0.048
	426	0.047
	427	0.047
	428	0.048
	429	0.049
	430	0.049
	431	0.049
	432	0.049
	433	0.05
	434	0.051
	435	0.052
	436	0.052
	437	0.053
	438	0.055
	439	0.057
	440	0.058
	441	0.058
	442	0.059
	443	0.06
	444	0.06
	445	0.06
	446	0.061
	447	0.061
	448	0.062
	449	0.061
	450	0.059
	451	0.057
	452	0.056
	453	0.056
	454	0.055
	455	0.055
	456	0.054
	457	0.053
	458	0.051
	459	0.05
	460	0.049
	461	0.047
	462	0.048
	463	0.045
	464	0.046
	465	0.049
	466	0.049
	467	0.049
	468	0.047
	469	0.049
	470	0.052
	471	0.052
	472	0.051
	473	0.05
	474	0.05
	475	0.049
	476	0.048
	477	0.046
	478	0.045
	479	0.043
	480	0.043
	481	0.043
	482	0.043
	483	0.04
	484	0.037
	485	0.033
	486	0.031
	487	0.03
	488	0.026
	489	0.023
	490	0.02
	491	0.018
	492	0.015
	493	0.013
	494	0.01
	495	0.009
	496	0.008
	497	0.007
	498	0.007
	499	0.007
	500	0.007
	501	0.006
	502	0.005
	503	0.004
	504	0.003
	505	0.004
	506	0.005
	507	0.006
	508	0.005
	509	0.003
	510	0.003
	511	0.005
	512	0.005
	513	0.003
	514	0.001
	515	0
	516	0.001
	517	0.002
	518	0.003
	519	0.003
	520	0.003
	521	0.002
	522	0.001
	523	0.001
	524	0.001
	525	0
	526	-0.001
	527	0
	528	0
	529	0
	530	-0.001
	531	-0.002
	532	-0.002
	533	-0.003
	534	-0.002
	535	-0.001
	536	-0.001
	537	-0.001
	538	-0.002
	539	-0.001
	540	-0.001
	541	-0.001
	542	-0.001
	543	-0.001
	544	-0.001
	545	-0.002
	546	-0.003
	547	-0.004
	548	-0.004
	549	-0.004
	550	-0.002
	551	-0.001
	552	0
	553	0
	554	0.002
	555	0.002
	556	0.001
	557	-0.001
	558	-0.003
	559	-0.003
	560	-0.003
	561	-0.004
	562	-0.004
	563	-0.004
	564	-0.003
	565	-0.003
	566	-0.003
	567	-0.003
	568	-0.003
	569	-0.003
	570	-0.003
	571	-0.004
	572	-0.004
	573	-0.002
	574	0.001
	575	0
	576	-0.003
	577	-0.004
	578	-0.003
	579	-0.002
	580	0
	581	-0.001
	582	-0.003
	583	-0.003
	584	-0.002
	585	0
	586	0.001
	587	0.001
	588	0.003
	589	0.005
	590	0.004
	591	0
	592	-0.001
	593	0
	594	0.001
	595	0.001
	596	0.003
	597	0.005
	598	0.004
	599	0.003
	600	0
	601	0
	602	0.001
	603	0
	604	-0.001
	605	0
	606	0.002
	607	0.004
	608	0.003
	609	0.002
	610	0.003
	611	0.003
	612	0.002
	613	0.002
	614	0.003
	615	0.005
	616	0.005
	617	0.004
	618	0.003
	619	0.004
	620	0.005
	621	0.004
	622	0.003
	623	0
	624	0
	625	0.001
	626	0.002
	627	0.001
	628	-0.001
	629	-0.002
	630	0
	631	0.001
	632	0.003
	633	0.005
	634	0.005
	635	0.003
	636	0.001
	637	0.002
	638	0.004
	639	0.004
	640	0.002
	641	0.002
	642	0.002
	643	0.001
	644	0
	645	-0.001
	646	0
	647	0.001
	648	0.002
	649	0.003
	650	0.003
	651	0.003
	652	0.003
	653	0.001
	654	-0.003
	655	-0.001
	656	0
	657	0.001
	658	-0.002
	659	-0.002
	660	-0.002
	661	0
	662	0.001
	663	0.002
	664	0.002
	665	0.001
	666	0.001
	667	-0.001
	668	0.001
	669	0.002
	670	0.006
	671	0.007
	672	0.005
	673	0.001
	674	-0.001
	675	0.001
	676	0.001
	677	0.004
	678	0.003
	679	0
	680	-0.001
	681	0
	682	0.001
	683	-0.001
	684	-0.002
	685	-0.004
	686	-0.004
	687	-0.002
	688	0
	689	0
	690	0.004
	691	0.005
	692	0.004
	693	0.001
	694	0.001
	695	0.001
	696	0
	697	0.001
	698	0
	699	-0.001
	700	-0.005
	701	-0.005
	702	-0.005
	703	-0.002
	704	-0.001
	705	-0.002
	706	-0.005
	707	-0.007
	708	-0.005
	709	0
	710	0.002
	711	0.002
	712	-0.001
	713	0.001
	714	0.003
	715	0.006
	716	0.008
	717	0.005
	718	0.001
	719	-0.004
	720	-0.004
	721	-0.003
	722	-0.002
	723	-0.004
	724	-0.003
	725	-0.002
	726	0
	727	0.001
	728	0
	729	-0.004
	730	-0.005
	731	-0.003
	732	-0.003
	733	-0.003
	734	-0.004
	735	-0.004
	736	-0.001
	737	0.001
	738	0.001
	739	0.001
	740	-0.002
	741	-0.004
	742	-0.005
	743	-0.003
	744	-0.005
	745	-0.003
	746	-0.003
	747	-0.003
	748	-0.001
	749	0.003
	750	0
	751	-0.005
	752	-0.004
	753	-0.005
	754	-0.007
	755	-0.009
	756	-0.009
	757	-0.01
	758	-0.008
	759	-0.004
	760	0.002
	761	0.001
	762	0.001
	763	0.001
	764	0.002
	765	0.002
	766	0.002
	767	0
	768	-0.006
	769	-0.013
	770	-0.014
	771	-0.009
	772	-0.006
	773	-0.003
	774	-0.002
	775	-0.003
	776	-0.005
	777	-0.001
	778	0.001
	779	0.003
	780	0.001
	781	0.002
	782	0
	783	0
	784	-0.003
	785	-0.007
	786	-0.005
	787	0
	788	0.001
	789	0
	790	0.003
	791	0.005
	792	0.004
	793	-0.001
	794	-0.005
	795	-0.008
	796	-0.007
	797	-0.008
	798	-0.008
	799	-0.002
	800	0.001
	801	-0.003
	802	-0.005
	803	-0.004
	804	-0.004
	805	-0.002
	806	0.001
	807	0.006
	808	0.006
	809	0.002
	810	0
	811	0
	812	0.002
	813	0.002
	814	0.004
	815	0.001
	816	-0.002
	817	-0.001
	818	-0.003
	819	-0.005
	820	-0.006
	821	0.001
	822	0.009
	823	0.013
	824	0.004
	825	-0.005
	826	-0.004
	827	0.002
	828	0.004
	829	0.002
	830	-0.001
	831	-0.004
	832	-0.006
	833	-0.002
	834	0.003
	835	0.002
	836	-0.008
	837	-0.006
	838	-0.001
	839	0.001
	840	0
