# Supplementary material for: Light-switchable transcription factors obtained by direct screening in mammalian cells
Source: Nat Commun. 2023 Jun 2;14:3185. doi: 10.1038/s41467-023-38993-6 (PMC10238501; doi:10.1038/s41467-023-38993-6)
Supplement: Supplementary file 4 — Source Data [file 41467_2023_38993_MOESM4_ESM.zip › Source data fig.1.xlsx]

## Sheet: Figure 1e
Figure 1e
Nucleotide position in pLZA063	1	2	3	4	5	6	7	8	9	10	11	12	13	14	15	16	17	18	19	20	21	22	23	24	25	26	27	28	29	30	31	32	33	34	35	36	37	38	39	40	41	42	43	44	45	46	47	48	49
Counts	0	0	0	0	0	0	0	0	0	0	0	0	0	0	0	0	0	0	0	0	0	0	0	0	0	0	0	0	0	0	0	0	0	0	0	0	0	0	0	0	0	0	0	0	0	0	0	0	0
[truncated: 5,000 more columns]
