# Supplementary material for: Light-switchable transcription factors obtained by direct screening in mammalian cells
Source: Nat Commun. 2023 Jun 2;14:3185. doi: 10.1038/s41467-023-38993-6 (PMC10238501; doi:10.1038/s41467-023-38993-6)
Supplement: Supplementary file 4 — Source Data [file 41467_2023_38993_MOESM4_ESM.zip › Source data fig.6.xlsx]

## Sheet: Figure 6a
Figure 6a
Dark			Light			Dark			Light
mCherry	Counts		mCherry	Counts		GFP(mCherry+)	Counts		GFP(mCherry+)	Counts
-78.18	0.36		4.84	0		4.84	0		4.84	0
-76.86	0.36		4.96	0		4.96	0		4.96	0
-75.55	0.36		5.08	0		5.08	0		5.08	0
-74.23	0.36		5.2	0		5.2	0		5.2	0
-72.93	0.36		5.33	0		5.33	0		5.33	0
-71.62	0.36		5.45	0		5.45	0		5.45	0
-70.32	0.36		5.58	0		5.58	0		5.58	0
-69.03	0.36		5.71	0		5.71	0		5.71	0
-67.74	0.36		5.83	0		5.83	0		5.83	0
-66.45	0.36		5.96	0		5.96	0		5.96	0
-65.17	0.36		6.1	0		6.1	0		6.1	0
-63.89	0		6.23	0		6.23	0		6.23	0
-62.61	0		6.36	0		6.36	0		6.36	0
-61.34	0		6.5	0		6.5	0		6.5	0
-60.07	0		6.64	0		6.64	0		6.64	0
-58.81	0		6.77	0		6.77	0		6.77	0
-57.55	0		6.91	0		6.91	0		6.91	0
-56.29	0		7.06	0		7.06	0		7.06	0
-55.04	0		7.2	0		7.2	0		7.2	0
-53.79	0		7.34	0		7.34	0		7.34	0
-52.54	0		7.49	0		7.49	0		7.49	0
-51.29	0		7.64	0		7.64	0		7.64	0
-50.05	0		7.79	0		7.79	0		7.79	0
-48.81	0		7.94	0		7.94	0		7.94	0
-47.57	0		8.09	0		8.09	0		8.09	0
-46.34	0		8.24	0		8.24	0		8.24	0
-45.11	0		8.4	0		8.4	0		8.4	0
-43.88	0		8.56	0		8.56	0		8.56	0
-42.65	0		8.72	0		8.72	0		8.72	0
-41.43	0		8.88	0		8.88	0		8.88	0
-40.21	0		9.04	0		9.04	0		9.04	0
-38.99	0		9.21	0		9.21	0		9.21	0
-37.77	0		9.37	0		9.37	0		9.37	0
-36.56	0		9.54	0		9.54	0		9.54	0
-35.34	0		9.71	0		9.71	0		9.71	0
-34.13	0		9.88	0		9.88	0		9.88	0
-32.92	0		10.06	0		10.06	0		10.06	0
-31.71	0		10.23	0		10.23	0		10.23	0
-30.51	0		10.41	0		10.41	0		10.41	0
-29.3	0		10.59	0		10.59	0		10.59	0
-28.1	0		10.77	0		10.77	0		10.77	0
-26.9	0		10.96	0		10.96	0		10.96	0
-25.7	0		11.14	0		11.14	0		11.14	0
-24.5	0		11.33	0		11.33	0		11.33	0
-23.3	0		11.52	0		11.52	0		11.52	0
-22.11	0		11.71	0		11.71	0		11.71	0
-20.91	0		11.91	0		11.91	0		11.91	0
-19.72	0		12.11	0		12.11	0		12.11	0
-18.53	0		12.3	0		12.3	0		12.3	0
-17.34	0		12.5	0		12.5	0		12.5	0
-16.14	0		12.71	0		12.71	0		12.71	0
-14.95	0		12.91	0		12.91	0		12.91	0
-13.77	0		13.12	0		13.12	0		13.12	0
-12.58	0		13.33	0		13.33	0		13.33	0
-11.39	0		13.54	0		13.54	0		13.54	0
-10.2	0		13.76	0		13.76	0		13.76	0
-9.02	0		13.98	0		13.98	0		13.98	0
-7.83	0		14.2	0		14.2	0		14.2	0
-6.64	0		14.42	0		14.42	0		14.42	0
-5.46	0		14.64	0		14.64	0		14.64	0
-4.27	0		14.87	0		14.87	0		14.87	0
-3.09	0		15.1	0		15.1	0		15.1	0
-1.9	0		15.33	0		15.33	0		15.33	0
-0.72	0		15.57	0		15.57	0		15.57	0
0.47	0		15.81	0		15.81	0		15.81	0
1.65	0		16.05	0		16.05	0		16.05	0
2.84	0		16.29	0		16.29	0		16.29	0
4.02	0		16.53	0		16.53	0		16.53	0
5.21	0		16.78	0		16.78	0		16.78	0
6.39	0		17.03	0		17.03	0		17.03	0
7.58	0		17.29	0		17.29	0		17.29	0
8.76	0		17.54	0		17.54	0		17.54	0
9.95	0		17.8	0		17.8	0		17.8	0
11.14	0		18.07	0		18.07	0		18.07	0
12.32	0		18.33	0		18.33	0		18.33	0
13.51	0		18.6	0		18.6	0		18.6	0
14.7	0		18.87	0		18.87	0		18.87	0
15.89	0		19.15	0		19.15	0		19.15	0
17.08	0		19.43	0		19.43	0		19.43	0
18.27	0		19.71	0		19.71	0		19.71	0
19.46	0		19.99	0		19.99	0		19.99	0
20.66	0		20.28	0		20.28	0		20.28	0
21.85	0		20.57	0		20.57	0		20.57	0
23.05	0		20.86	0		20.86	0		20.86	0
24.24	0		21.16	0		21.16	0		21.16	0
25.44	0		21.46	0		21.46	0		21.46	0
26.64	0		21.76	0		21.76	0		21.76	0
27.84	0		22.07	0		22.07	0		22.07	0
29.05	0		22.38	0		22.38	0		22.38	0
30.25	0		22.7	0		22.7	0		22.7	0
31.46	0		23.01	0		23.01	0		23.01	0
32.66	0		23.34	0		23.34	0		23.34	0
33.87	0		23.66	0		23.66	0		23.66	0
35.08	0		23.99	0		23.99	0		23.99	0
36.3	0		24.32	0		24.32	0		24.32	0
37.51	0		24.66	0		24.66	0		24.66	0
38.73	0		25	0		25	0		25	0
39.95	0		25.34	0		25.34	0		25.34	0
41.17	0		25.69	0		25.69	0		25.69	0
42.39	0		26.04	0		26.04	0		26.04	0
43.62	0		26.4	0		26.4	0		26.4	0
44.85	0		26.76	0		26.76	0		26.76	0
46.08	0		27.12	0		27.12	0		27.12	0
47.31	0		27.49	0		27.49	0		27.49	0
48.55	0		27.86	0		27.86	0		27.86	0
49.78	0		28.23	0		28.23	0		28.23	0
51.03	0		28.61	0		28.61	0		28.61	0
52.27	0		29	0		29	0		29	0
53.52	0		29.39	0		29.39	0		29.39	0
54.77	0		29.78	0		29.78	0		29.78	0
56.02	0		30.18	0		30.18	0		30.18	0
57.28	0		30.58	0		30.58	0		30.58	0
58.54	0		30.99	0		30.99	0		30.99	0
59.8	0		31.4	0		31.4	0		31.4	0
61.07	0		31.81	0		31.81	0		31.81	0
62.34	0		32.23	0		32.23	0		32.23	0
63.62	0		32.66	0		32.66	0		32.66	0
64.89	0		33.09	0		33.09	0		33.09	0
66.18	0		33.52	0		33.52	0		33.52	0
67.46	0		33.96	0		33.96	0		33.96	0
68.75	0		34.41	0		34.41	0		34.41	0
70.05	0		34.86	0		34.86	0		34.86	0
71.34	0.36		35.31	0		35.31	0		35.31	0
72.65	0.36		35.77	0		35.77	0		35.77	0
73.95	0.36		36.24	0		36.24	0		36.24	0
75.26	0.36		36.71	0		36.71	0		36.71	0
76.58	0.71		37.18	0		37.18	0		37.18	0
77.9	0.71		37.66	0		37.66	0		37.66	0
79.23	0.71		38.15	0		38.15	0		38.15	0
80.56	0.71		38.64	0		38.64	0		38.64	0
81.89	0.71		39.14	0		39.14	0		39.14	0
83.23	0.71		39.64	0		39.64	0		39.64	0
84.58	0.71		40.15	0		40.15	0		40.15	0
85.93	0.36		40.67	0		40.67	0		40.67	0
87.28	0.71		41.19	0		41.19	0		41.19	0
88.64	0.71		41.71	0		41.71	0		41.71	0
90.01	0.71		42.24	0		42.24	0		42.24	0
91.38	0.36		42.78	0		42.78	0		42.78	0
92.76	0.36		43.33	0		43.33	0		43.33	0
94.14	0.36		43.88	0		43.88	0		43.88	0
95.53	0.36		44.43	0		44.43	0		44.43	0
96.93	0.36		44.99	0		44.99	0		44.99	0
98.33	0.36		45.56	0		45.56	0		45.56	0
99.74	0.36		46.14	0		46.14	0		46.14	0
101.15	0.36		46.72	0		46.72	0		46.72	0
102.57	0		47.31	0		47.31	0		47.31	0
104	0		47.9	0		47.9	0		47.9	0
105.43	0		48.51	0		48.51	0		48.51	0
106.87	0		49.11	0		49.11	0		49.11	0
108.32	0		49.73	0		49.73	0		49.73	0
109.78	0		50.35	0		50.35	0		50.35	0
111.24	0		50.98	0		50.98	0		50.98	0
112.71	0		51.62	0		51.62	0		51.62	0
114.18	0		52.26	0		52.26	0		52.26	0
115.67	0		52.91	0		52.91	0		52.91	0
117.16	0		53.57	0		53.57	0		53.57	0
118.66	0.36		54.24	0		54.24	0		54.24	0
120.17	0.36		54.91	0		54.91	0		54.91	0
121.68	0.36		55.59	0		55.59	0		55.59	0
123.21	0.36		56.28	0		56.28	0		56.28	0
124.74	0.36		56.97	0		56.97	0		56.97	0
126.28	0.36		57.68	0		57.68	0		57.68	0
127.83	0.36		58.39	0		58.39	0		58.39	0
129.38	0.36		59.11	0		59.11	0		59.11	0
130.95	0.36		59.84	0		59.84	0		59.84	0
132.52	0.36		60.57	0		60.57	0		60.57	0
134.11	0.71		61.32	0		61.32	0		61.32	0
135.7	0.36		62.07	0		62.07	0		62.07	0
137.3	0.36		62.83	0		62.83	0		62.83	0
138.91	0.36		63.6	0		63.6	0		63.6	0
140.53	0.36		64.38	0		64.38	0		64.38	0
142.17	0.36		65.17	0		65.17	0		65.17	0
143.81	0.36		65.96	0		65.96	0		65.96	0
145.46	0.36		66.77	0		66.77	0		66.77	0
147.12	0.36		67.58	0		67.58	0		67.58	0
148.79	0.36		68.41	0		68.41	0		68.41	0
150.47	0.71		69.24	0		69.24	0		69.24	0
152.16	0.71		70.08	0		70.08	0		70.08	0
153.87	0.71		70.93	0		70.93	0		70.93	0
155.58	0.71		71.8	0		71.8	0		71.8	0
157.3	0.71		72.67	0		72.67	0		72.67	0
159.04	0.71		73.55	0		73.55	0		73.55	0
160.79	0.71		74.44	0		74.44	0		74.44	0
162.55	1.07		75.34	0		75.34	0		75.34	0
164.32	1.43		76.25	0		76.25	0		76.25	0
166.1	2.14		77.17	0		77.17	0		77.17	0
167.89	2.14		78.1	0		78.1	0		78.1	0
169.7	2.14		79.04	0		79.04	0		79.04	0
171.52	1.79		80	0		80	0		80	0
173.35	1.79		80.96	0		80.96	0		80.96	0
175.19	2.5		81.93	0		81.93	0		81.93	0
177.05	2.5		82.92	0		82.92	0		82.92	0
178.92	2.86		83.92	0		83.92	0		83.92	0
180.8	2.86		84.92	0		84.92	0		84.92	0
182.7	2.5		85.94	0		85.94	0		85.94	0
184.6	2.14		86.97	0		86.97	0		86.97	0
186.53	2.14		88.01	0		88.01	0		88.01	0
188.46	2.14		89.07	0		89.07	0		89.07	0
190.42	2.5		90.13	0		90.13	0		90.13	0
192.38	2.86		91.21	0		91.21	0		91.21	0
194.36	2.86		92.3	0		92.3	0		92.3	0
196.35	2.5		93.4	0		93.4	0		93.4	0
198.36	2.5		94.52	0		94.52	0		94.52	0
200.39	2.14		95.64	0		95.64	0		95.64	0
202.43	2.14		96.78	0		96.78	0		96.78	0
204.48	2.14		97.94	0		97.94	0		97.94	0
206.55	2.14		99.1	0		99.1	0		99.1	0
208.63	1.43		100.28	0		100.28	0		100.28	0
210.74	1.79		101.47	0		101.47	0		101.47	0
212.85	1.43		102.68	0		102.68	0		102.68	0
214.99	1.43		103.9	0		103.9	0		103.9	0
217.14	1.79		105.13	0		105.13	0		105.13	0
219.31	1.43		106.37	0		106.37	0		106.37	0
221.49	2.14		107.64	0		107.64	0		107.64	0
223.69	2.14		108.91	0		108.91	0		108.91	0
225.91	2.5		110.2	0		110.2	0		110.2	0
228.15	2.5		111.5	0		111.5	0		111.5	0
230.4	2.5		112.82	0		112.82	0		112.82	0
232.67	2.5		114.15	0		114.15	0		114.15	0
234.96	2.5		115.5	0		115.5	0		115.5	0
237.27	2.14		116.87	0		116.87	0		116.87	0
239.6	2.5		118.24	0		118.24	0		118.24	0
241.95	2.86		119.64	0		119.64	0		119.64	0
244.31	3.57		121.05	0		121.05	0		121.05	0
246.7	2.86		122.47	0		122.47	0		122.47	0
249.11	3.21		123.92	0		123.92	0		123.92	0
251.53	3.57		125.37	0		125.37	0		125.37	0
253.98	4.64		126.85	0		126.85	0		126.85	0
256.44	5		128.34	0		128.34	0		128.34	0
258.93	6.43		129.85	0		129.85	0		129.85	0
261.44	6.79		131.37	0		131.37	0		131.37	0
263.96	7.86		132.92	0		132.92	0		132.92	0
266.51	7.86		134.48	0		134.48	0		134.48	0
269.09	8.57		136.05	0		136.05	0		136.05	0
271.68	8.93		137.65	0.83		137.65	0		137.65	0
274.29	10		139.26	0.83		139.26	0		139.26	0
276.93	10.71		140.89	1.67		140.89	0		140.89	0
279.59	10.71		142.54	1.67		142.54	0		142.54	0
282.28	10.71		144.21	1.67		144.21	0		144.21	0
284.98	12.5		145.9	2.5		145.9	0		145.9	0
287.72	12.14		147.6	2.5		147.6	0		147.6	0
290.47	14.29		149.33	2.5		149.33	0		149.33	0
293.25	14.64		151.07	3.33		151.07	0		151.07	0
296.05	14.29		152.84	4.17		152.84	0		152.84	0
298.88	15		154.62	4.17		154.62	0		154.62	0
301.73	16.07		156.42	5.83		156.42	0		156.42	0
304.61	15.36		158.25	5.83		158.25	0		158.25	0
307.51	16.07		160.09	5		160.09	0		160.09	0
310.44	15.71		161.96	5.83		161.96	0		161.96	0
313.4	15.71		163.85	5.83		163.85	0		163.85	0
316.38	15.36		165.75	5		165.75	0		165.75	0
319.39	16.43		167.68	5		167.68	0		167.68	0
322.43	15		169.63	5		169.63	0		169.63	0
325.49	14.64		171.61	4.17		171.61	0		171.61	0
328.58	15.36		173.6	3.33		173.6	0		173.6	0
331.7	15.71		175.62	4.17		175.62	0		175.62	0
334.85	14.29		177.66	2.5		177.66	0		177.66	0
338.03	15		179.73	3.33		179.73	0		179.73	0
341.23	15		181.81	3.33		181.81	0		181.81	0
344.47	16.43		183.92	3.33		183.92	0		183.92	0
347.73	17.14		186.06	4.17		186.06	0		186.06	0
351.03	17.86		188.22	5		188.22	0		188.22	0
354.35	16.79		190.4	5		190.4	0		190.4	0
357.71	17.86		192.61	5.83		192.61	0		192.61	0
361.1	18.93		194.84	5.83		194.84	0		194.84	0
364.51	20		197.1	5.83		197.1	0		197.1	0
367.97	20		199.38	5.83		199.38	0		199.38	0
371.45	22.86		201.69	6.67		201.69	0		201.69	0
374.96	24.29		204.02	6.67		204.02	0		204.02	0
378.51	26.07		206.38	7.5		206.38	0		206.38	0
382.1	26.43		208.77	6.67		208.77	0		208.77	0
385.71	29.29		211.18	5.83		211.18	0		211.18	0
389.36	30		213.63	5		213.63	0		213.63	0
393.05	33.21		216.09	6.67		216.09	0		216.09	0
396.76	33.93		218.59	5.83		218.59	0		218.59	0
400.52	35		221.12	6.67		221.12	0		221.12	0
404.31	36.43		223.67	6.67		223.67	0		223.67	0
408.14	37.5		226.25	7.5		226.25	0		226.25	0
412	38.21		228.86	5.83		228.86	0		228.86	0
415.9	37.14		231.5	5.83		231.5	0		231.5	0
419.84	36.43		234.17	6.67		234.17	0		234.17	0
423.81	38.93		236.88	7.5		236.88	0		236.88	0
427.83	36.79		239.61	7.5		239.61	0		239.61	0
431.88	36.43		242.37	8.33		242.37	0		242.37	0
435.97	35		245.16	6.67		245.16	0		245.16	0
440.1	36.07		247.99	6.67		247.99	0		247.99	0
444.27	34.64		250.84	6.67		250.84	0		250.84	0
448.48	35.71		253.73	8.33		253.73	0		253.73	0
452.74	34.29		256.65	7.5		256.65	0		256.65	0
457.03	34.64		259.6	7.5		259.6	0		259.6	0
461.37	38.57		262.59	8.33		262.59	0		262.59	0
465.74	41.43		265.61	7.5		265.61	0		265.61	0
470.16	42.5		268.67	6.67		268.67	0		268.67	0
474.63	42.86		271.76	7.5		271.76	0		271.76	0
479.14	44.29		274.88	6.67		274.88	0		274.88	0
483.69	48.57		278.04	8.33		278.04	0		278.04	0
488.28	51.43		281.23	9.17		281.23	0		281.23	0
492.93	52.14		284.46	11.67		284.46	0		284.46	0
497.61	53.93		287.73	10.83		287.73	0		287.73	0
502.35	57.86		291.04	12.5		291.04	0		291.04	0
507.13	58.57		294.38	14.17		294.38	0		294.38	0
511.96	59.64		297.76	15		297.76	0		297.76	0
516.83	60		301.17	15		301.17	0		301.17	0
521.76	58.57		304.63	17.5		304.63	0		304.63	0
526.73	59.29		308.12	18.33		308.12	0		308.12	0
531.76	59.64		311.66	22.5		311.66	0		311.66	0
536.83	61.07		315.23	22.5		315.23	0		315.23	0
541.95	58.57		318.84	25.83		318.84	0		318.84	0
547.13	61.07		322.5	25.83		322.5	0		322.5	0
552.35	60.71		326.19	28.33		326.19	0		326.19	0
557.63	60		329.93	30		329.93	0		329.93	0
562.96	60		333.71	30		333.71	0		333.71	0
568.35	59.29		337.53	32.5		337.53	0		337.53	0
573.79	57.5		341.4	32.5		341.4	0		341.4	0
579.28	61.43		345.31	35		345.31	0		345.31	0
584.83	63.57		349.26	36.67		349.26	0		349.26	0
590.44	63.21		353.26	35.83		353.26	0		353.26	0
596.1	63.57		357.3	37.5		357.3	0		357.3	0
601.82	65		361.39	34.17		361.39	0		361.39	0
607.59	66.43		365.52	37.5		365.52	0		365.52	0
613.43	70		369.7	38.33		369.7	0		369.7	0
619.32	73.57		373.93	35.83		373.93	0		373.93	0
625.28	78.93		378.2	39.17		378.2	0		378.2	0
631.29	82.14		382.53	36.67		382.53	0		382.53	0
637.37	83.57		386.9	42.5		386.9	0		386.9	0
643.5	79.29		391.32	42.5		391.32	0		391.32	0
649.7	79.29		395.79	44.17		395.79	0		395.79	0
655.97	83.57		400.31	45.83		400.31	0		400.31	0
662.29	81.07		404.89	45		404.89	0		404.89	0
668.68	81.07		409.51	50		409.51	0		409.51	0
675.14	83.21		414.19	45.83		414.19	0		414.19	0
681.66	80.71		418.92	47.5		418.92	0		418.92	0
688.25	80.71		423.7	51.67		423.7	0		423.7	0
694.91	78.57		428.53	50.83		428.53	0		428.53	0
701.63	79.64		433.42	52.5		433.42	0		433.42	0
708.43	86.07		438.37	50		438.37	0		438.37	0
715.29	91.43		443.37	48.33		443.37	0		443.37	0
722.22	95.36		448.43	47.5		448.43	0		448.43	0
729.23	96.07		453.54	45.83		453.54	0		453.54	0
736.3	97.86		458.72	49.17		458.72	0		458.72	0
743.45	100		463.95	47.5		463.95	0		463.95	0
750.68	97.14		469.24	49.17		469.24	0		469.24	0
757.98	94.29		474.59	48.33		474.59	0		474.59	0
765.35	95		480	47.5		480	0		480	0
772.8	96.07		485.47	49.17		485.47	0		485.47	0
780.32	93.93		491	51.67		491	0		491	0
787.93	90.36		496.59	55		496.59	0		496.59	0
795.61	89.64		502.25	58.33		502.25	0		502.25	0
803.37	87.14		507.97	61.67		507.97	0		507.97	0
811.21	81.79		513.76	62.5		513.76	0		513.76	0
819.14	80.71		519.61	63.33		519.61	0		519.61	0
827.14	81.07		525.52	64.17		525.52	0		525.52	0
835.23	85.36		531.51	68.33		531.51	0		531.51	0
843.4	88.93		537.56	68.33		537.56	0		537.56	0
851.66	86.43		543.68	74.17		543.68	0		543.68	0
860	85.36		549.86	80		549.86	0		549.86	0
868.43	85.36		556.12	79.17		556.12	0		556.12	0
876.95	86.07		562.45	80		562.45	0		562.45	0
885.56	82.14		568.85	85		568.85	0		568.85	0
894.25	82.5		575.32	87.5		575.32	0		575.32	0
903.04	85.71		581.87	90.83		581.87	0		581.87	0
911.92	86.43		588.48	94.17		588.48	0		588.48	0
920.89	89.29		595.18	96.67		595.18	0		595.18	0
929.95	86.07		601.94	95		601.94	0		601.94	0
939.11	86.43		608.79	100		608.79	0		608.79	0
948.37	85.36		615.71	93.33		615.71	0		615.71	0
957.72	84.64		622.71	88.33		622.71	0		622.71	0
967.17	86.79		629.79	94.17		629.79	0		629.79	0
976.71	84.29		636.95	93.33		636.95	0		636.95	0
986.36	84.29		644.19	89.17		644.19	0		644.19	0
996.11	82.86		651.51	88.33		651.51	0		651.51	0
1005.96	83.57		658.91	86.67		658.91	0		658.91	0
1015.92	81.79		666.4	83.33		666.4	0		666.4	0
1025.97	76.79		673.97	81.67		673.97	0		673.97	0
1036.14	73.57		681.62	84.17		681.62	0		681.62	0
1046.41	71.43		689.36	83.33		689.36	0		689.36	0
1056.79	72.5		697.19	87.5		697.19	0		697.19	0
1067.27	71.07		705.11	89.17		705.11	0		705.11	0
1077.87	69.29		713.12	83.33		713.12	0		713.12	0
1088.58	65.71		721.22	80.83		721.22	0		721.22	0
1099.4	66.79		729.4	76.67		729.4	0		729.4	0
1110.34	69.29		737.68	77.5		737.68	0		737.68	0
1121.39	67.5		746.06	76.67		746.06	0		746.06	0
1132.56	67.86		754.53	77.5		754.53	0		754.53	0
1143.84	64.29		763.09	80		763.09	0		763.09	0
1155.24	65.71		771.75	80		771.75	0		771.75	0
1166.77	62.5		780.51	75.83		780.51	0		780.51	0
1178.41	60.36		789.36	75.83		789.36	0		789.36	0
1190.18	57.5		798.32	71.67		798.32	0		798.32	0.83
1202.07	54.29		807.38	77.5		807.38	0		807.38	0.83
1214.09	56.79		816.54	76.67		816.54	0		816.54	1.67
1226.23	58.21		825.8	80		825.8	0		825.8	1.67
1238.51	53.21		835.17	76.67		835.17	0		835.17	1.67
1250.91	52.5		844.64	82.5		844.64	0		844.64	1.67
1263.44	52.14		854.22	79.17		854.22	0		854.22	1.67
1276.11	53.57		863.9	75.83		863.9	0		863.9	1.67
1288.91	55		873.7	78.33		873.7	0		873.7	1.67
1301.84	58.93		883.61	83.33		883.61	0		883.61	1.67
1314.92	60.71		893.62	82.5		893.62	0		893.62	1.67
1328.13	63.57		903.76	83.33		903.76	0		903.76	2.5
1341.48	63.57		914	76.67		914	0		914	2.5
1354.97	64.64		924.36	78.33		924.36	0		924.36	1.67
1368.6	64.29		934.84	79.17		934.84	0		934.84	1.67
1382.38	65.71		945.43	78.33		945.43	0		945.43	1.67
1396.31	64.64		956.15	78.33		956.15	0		956.15	1.67
1410.38	66.43		966.98	81.67		966.98	0		966.98	1.67
1424.6	69.29		977.94	79.17		977.94	0		977.94	1.67
1438.97	69.29		989.02	71.67		989.02	0		989.02	1.67
1453.5	69.29		1000.23	69.17		1000.23	0		1000.23	1.67
1468.18	70		1011.56	70		1011.56	0		1011.56	1.67
1483.01	71.07		1023.02	69.17		1023.02	0		1023.02	0
1498.01	72.86		1034.61	68.33		1034.61	0		1034.61	0
1513.16	71.07		1046.33	73.33		1046.33	0		1046.33	0
1528.47	68.57		1058.18	73.33		1058.18	0		1058.18	0
1543.95	67.86		1070.17	75		1070.17	0		1070.17	0
1559.59	66.79		1082.29	70		1082.29	0		1082.29	1.67
1575.39	64.64		1094.54	67.5		1094.54	0		1094.54	2.5
1591.37	64.29		1106.94	66.67		1106.94	0		1106.94	3.33
1607.51	61.07		1119.47	68.33		1119.47	0		1119.47	3.33
1623.83	60		1132.15	66.67		1132.15	0		1132.15	3.33
1640.32	58.21		1144.97	60		1144.97	0		1144.97	4.17
1656.98	56.43		1157.93	61.67		1157.93	0		1157.93	4.17
1673.83	55.36		1171.04	61.67		1171.04	0		1171.04	4.17
1690.85	56.79		1184.3	56.67		1184.3	0		1184.3	4.17
1708.05	56.07		1197.7	55.83		1197.7	0		1197.7	5
1725.44	57.14		1211.26	55		1211.26	0		1211.26	5
1743.01	59.29		1224.97	55.83		1224.97	0		1224.97	3.33
1760.77	59.29		1238.83	55.83		1238.83	0		1238.83	4.17
1778.72	59.64		1252.85	62.5		1252.85	0		1252.85	3.33
1796.86	60.71		1267.03	58.33		1267.03	0		1267.03	5
1815.19	58.21		1281.37	55.83		1281.37	0		1281.37	5.83
1833.72	60.36		1295.87	60.83		1295.87	0		1295.87	5
1852.44	63.93		1310.53	58.33		1310.53	0		1310.53	5
1871.37	63.93		1325.36	60.83		1325.36	0		1325.36	7.5
1890.5	66.07		1340.36	64.17		1340.36	0		1340.36	8.33
1909.83	67.14		1355.52	63.33		1355.52	0		1355.52	8.33
1929.37	66.79		1370.86	61.67		1370.86	0		1370.86	9.17
1949.11	64.29		1386.37	56.67		1386.37	0		1386.37	9.17
1969.07	65		1402.05	56.67		1402.05	0		1402.05	9.17
1989.24	61.43		1417.91	53.33		1417.91	0		1417.91	9.17
2009.63	63.57		1433.95	58.33		1433.95	0		1433.95	9.17
2030.23	69.64		1450.17	62.5		1450.17	0		1450.17	9.17
2051.06	65		1466.57	66.67		1466.57	0		1466.57	10
2072.1	58.93		1483.16	67.5		1483.16	0		1483.16	10.83
2093.37	58.93		1499.93	68.33		1499.93	0		1499.93	8.33
2114.87	53.57		1516.89	64.17		1516.89	0		1516.89	8.33
2136.6	57.14		1534.05	65.83		1534.05	0		1534.05	9.17
2158.56	56.79		1551.39	65		1551.39	0		1551.39	11.67
2180.76	60		1568.93	67.5		1568.93	0		1568.93	12.5
2203.19	58.57		1586.68	70		1586.68	0		1586.68	11.67
2225.86	61.79		1604.62	70		1604.62	0		1604.62	17.5
2248.78	60.71		1622.76	70		1622.76	0		1622.76	18.33
2271.94	55.36		1641.1	65.83		1641.1	0		1641.1	21.67
2295.35	57.5		1659.66	60.83		1659.66	0		1659.66	22.5
2319.01	58.57		1678.42	60.83		1678.42	0		1678.42	25.83
2342.92	57.86		1697.39	60		1697.39	0		1697.39	26.67
2367.09	61.07		1716.58	60.83		1716.58	0		1716.58	25.83
2391.51	57.14		1735.99	65		1735.99	0		1735.99	30
2416.2	55.71		1755.61	64.17		1755.61	0		1755.61	30
2441.15	57.14		1775.45	65.83		1775.45	0		1775.45	31.67
2466.38	59.29		1795.52	64.17		1795.52	0		1795.52	37.5
2491.86	57.5		1815.81	63.33		1815.81	0		1815.81	35
2517.63	60		1836.33	62.5		1836.33	0		1836.33	36.67
2543.67	62.5		1857.09	63.33		1857.09	0		1857.09	35.83
2569.98	62.86		1878.07	65		1878.07	0		1878.07	40.83
2596.59	66.07		1899.3	65		1899.3	0		1899.3	44.17
2623.47	65		1920.76	64.17		1920.76	0		1920.76	47.5
2650.64	65.71		1942.46	61.67		1942.46	0		1942.46	54.17
2678.11	67.5		1964.41	55.83		1964.41	0		1964.41	52.5
2705.87	71.43		1986.61	56.67		1986.61	0		1986.61	51.67
2733.92	68.93		2009.05	55.83		2009.05	0		2009.05	52.5
2762.28	68.21		2031.75	54.17		2031.75	0		2031.75	50.83
2790.94	69.64		2054.71	56.67		2054.71	0		2054.71	54.17
2819.91	67.5		2077.92	58.33		2077.92	0		2077.92	57.5
2849.19	65.71		2101.4	61.67		2101.4	0		2101.4	65
2878.78	67.86		2125.14	56.67		2125.14	0		2125.14	65.83
2908.69	63.57		2149.14	57.5		2149.14	0		2149.14	64.17
2938.92	63.93		2173.42	55		2173.42	0		2173.42	66.67
2969.48	62.86		2197.97	53.33		2197.97	0		2197.97	72.5
3000.36	64.64		2222.8	53.33		2222.8	0		2222.8	74.17
3031.58	66.07		2247.91	53.33		2247.91	0		2247.91	76.67
3063.13	65		2273.3	50		2273.3	0		2273.3	77.5
3095.02	63.21		2298.98	50.83		2298.98	0		2298.98	77.5
3127.25	63.21		2324.94	47.5		2324.94	0		2324.94	78.33
3159.83	61.79		2351.2	44.17		2351.2	0		2351.2	75
3192.75	61.79		2377.76	46.67		2377.76	0		2377.76	73.33
3226.03	61.07		2404.61	51.67		2404.61	0		2404.61	71.67
3259.67	64.29		2431.77	54.17		2431.77	0		2431.77	75
3293.67	65.36		2459.23	53.33		2459.23	0		2459.23	75
3328.03	63.93		2487	55.83		2487	0		2487	70
3362.77	60.36		2515.08	56.67		2515.08	0		2515.08	72.5
3397.87	55.36		2543.48	55.83		2543.48	0		2543.48	75.83
3433.35	55.36		2572.21	58.33		2572.21	0		2572.21	75.83
3469.22	56.07		2601.25	59.17		2601.25	0		2601.25	79.17
3505.47	55.71		2630.62	62.5		2630.62	0		2630.62	78.33
3542.11	58.21		2660.32	65		2660.32	0		2660.32	82.5
3579.14	58.93		2690.36	55.83		2690.36	0		2690.36	80
3616.57	55.71		2720.74	53.33		2720.74	0		2720.74	80
3654.4	55.36		2751.46	52.5		2751.46	0		2751.46	82.5
3692.64	58.21		2782.52	56.67		2782.52	0		2782.52	85
3731.29	60.36		2813.93	58.33		2813.93	0		2813.93	88.33
3770.35	59.64		2845.7	55		2845.7	0		2845.7	87.5
3809.84	62.5		2877.83	53.33		2877.83	0		2877.83	90
3849.75	65		2910.32	54.17		2910.32	0		2910.32	90.83
3890.09	65.71		2943.17	51.67		2943.17	0		2943.17	89.17
3930.86	67.5		2976.4	47.5		2976.4	0		2976.4	91.67
3972.07	62.5		3010	42.5		3010	0		3010	88.33
4013.72	60		3043.97	44.17		3043.97	0		3043.97	94.17
4055.82	62.14		3078.33	45		3078.33	0		3078.33	95.83
4098.38	60		3113.08	44.17		3113.08	0		3113.08	91.67
4141.39	61.43		3148.22	38.33		3148.22	0		3148.22	90.83
4184.86	58.21		3183.75	34.17		3183.75	0		3183.75	87.5
4228.8	60.71		3219.69	33.33		3219.69	0		3219.69	87.5
4273.22	59.64		3256.03	35		3256.03	0		3256.03	85.83
4318.11	57.5		3292.78	32.5		3292.78	0		3292.78	89.17
4363.48	56.07		3329.94	35		3329.94	0		3329.94	91.67
4409.35	51.79		3367.53	40		3367.53	0		3367.53	94.17
4455.7	56.07		3405.53	41.67		3405.53	0		3405.53	100
4502.56	57.5		3443.97	42.5		3443.97	0		3443.97	92.5
4549.92	56.07		3482.83	39.17		3482.83	0		3482.83	92.5
4597.78	57.86		3522.14	39.17		3522.14	0		3522.14	89.17
4646.17	52.86		3561.89	44.17		3561.89	0		3561.89	93.33
4695.07	52.5		3602.08	47.5		3602.08	0		3602.08	94.17
4744.5	52.14		3642.73	52.5		3642.73	0		3642.73	93.33
4794.46	53.93		3683.84	54.17		3683.84	0		3683.84	90.83
4844.96	54.64		3725.41	57.5		3725.41	0		3725.41	83.33
4896	52.86		3767.45	53.33		3767.45	0		3767.45	79.17
4947.59	52.5		3809.96	45.83		3809.96	0		3809.96	80.83
4999.74	50.36		3852.95	47.5		3852.95	0		3852.95	76.67
5052.45	51.79		3896.43	48.33		3896.43	0		3896.43	80
5105.72	51.43		3940.39	46.67		3940.39	0.57		3940.39	82.5
5159.57	49.29		3984.85	42.5		3984.85	0.57		3984.85	81.67
5214	50.71		4029.81	43.33		4029.81	0.57		4029.81	74.17
5269.01	54.29		4075.28	46.67		4075.28	0.57		4075.28	75.83
5324.62	53.21		4121.27	40.83		4121.27	0.57		4121.27	75
5380.83	50.36		4167.76	37.5		4167.76	0.57		4167.76	74.17
5437.64	48.21		4214.79	35		4214.79	0.57		4214.79	80.83
5495.06	48.57		4262.34	34.17		4262.34	0.57		4262.34	81.67
5553.1	50.71		4310.43	40		4310.43	0.57		4310.43	74.17
5611.76	51.79		4359.06	38.33		4359.06	0.57		4359.06	75
5671.06	53.93		4408.24	35		4408.24	0.57		4408.24	72.5
5730.99	55		4457.97	35		4457.97	1.14		4457.97	74.17
5791.57	57.14		4508.26	36.67		4508.26	1.7		4508.26	74.17
5852.8	55.71		4559.12	31.67		4559.12	1.7		4559.12	71.67
5914.7	54.29		4610.55	30.83		4610.55	1.7		4610.55	65.83
5977.25	52.5		4662.57	33.33		4662.57	1.7		4662.57	67.5
6040.48	53.57		4715.16	35.83		4715.16	1.7		4715.16	65.83
6104.4	55		4768.35	39.17		4768.35	1.7		4768.35	65
6169	56.07		4822.14	43.33		4822.14	1.7		4822.14	65
6234.3	55.71		4876.54	39.17		4876.54	1.7		4876.54	65.83
6300.29	56.43		4931.55	40		4931.55	1.7		4931.55	62.5
6367.01	57.5		4987.18	40		4987.18	1.7		4987.18	60.83
6434.43	57.5		5043.43	42.5		5043.43	0.57		5043.43	54.17
6502.59	56.07		5100.32	49.17		5100.32	1.14		5100.32	53.33
6571.48	61.07		5157.85	50.83		5157.85	1.14		5157.85	57.5
6641.11	63.57		5216.03	49.17		5216.03	1.7		5216.03	55
6711.49	67.14		5274.86	49.17		5274.86	1.7		5274.86	49.17
6782.63	66.79		5334.36	49.17		5334.36	1.7		5334.36	49.17
6854.54	64.64		5394.53	44.17		5394.53	1.7		5394.53	45.83
6927.22	63.93		5455.38	45		5455.38	1.7		5455.38	44.17
7000.68	64.64		5516.91	48.33		5516.91	1.7		5516.91	41.67
7074.94	65.36		5579.13	47.5		5579.13	1.7		5579.13	38.33
7149.99	63.93		5642.06	52.5		5642.06	1.7		5642.06	35
7225.86	65.71		5705.69	51.67		5705.69	1.7		5705.69	35
7302.54	69.29		5770.04	47.5		5770.04	0.57		5770.04	37.5
7380.04	67.14		5835.12	45.83		5835.12	1.14		5835.12	36.67
7458.38	61.79		5900.93	44.17		5900.93	0.57		5900.93	39.17
7537.57	59.64		5967.48	45.83		5967.48	1.14		5967.48	40.83
7617.61	59.64		6034.78	47.5		6034.78	1.7		6034.78	41.67
7698.51	63.57		6102.84	49.17		6102.84	3.41		6102.84	38.33
7780.29	67.14		6171.67	46.67		6171.67	3.98		6171.67	35.83
7862.94	67.86		6241.27	45.83		6241.27	4.55		6241.27	35.83
7946.49	65		6311.66	52.5		6311.66	5.68		6311.66	38.33
8030.93	62.86		6382.84	50		6382.84	5.68		6382.84	44.17
8116.29	61.79		6454.82	47.5		6454.82	5.68		6454.82	42.5
8202.56	58.93		6527.61	45		6527.61	6.82		6527.61	40
8289.77	55.71		6601.22	45		6601.22	6.25		6601.22	37.5
8377.92	60.36		6675.66	44.17		6675.66	6.25		6675.66	35.83
8467.01	61.43		6750.95	41.67		6750.95	5.68		6750.95	35.83
8557.07	60.36		6827.08	38.33		6827.08	5.68		6827.08	34.17
8648.09	57.5		6904.06	39.17		6904.06	5.11		6904.06	36.67
8740.1	56.43		6981.92	39.17		6981.92	5.11		6981.92	36.67
8833.09	56.79		7060.65	37.5		7060.65	5.11		7060.65	35.83
8927.1	58.93		7140.27	30.83		7140.27	3.98		7140.27	35.83
9022.11	62.86		7220.78	30.83		7220.78	3.98		7220.78	33.33
9118.15	62.14		7302.21	35.83		7302.21	4.55		7302.21	30.83
9215.22	62.5		7384.55	35.83		7384.55	3.98		7384.55	31.67
9313.34	64.64		7467.81	38.33		7467.81	5.11		7467.81	28.33
9412.52	62.86		7552.02	42.5		7552.02	5.11		7552.02	25.83
9512.76	62.5		7637.18	44.17		7637.18	5.68		7637.18	23.33
9614.09	61.07		7723.29	45		7723.29	5.68		7723.29	23.33
9716.51	63.57		7810.38	45.83		7810.38	4.55		7810.38	23.33
9820.03	62.14		7898.44	45		7898.44	3.98		7898.44	23.33
9924.67	60		7987.5	46.67		7987.5	3.98		7987.5	22.5
10030.4	61.43		8077.56	47.5		8077.56	4.55		8077.56	20.83
10137.4	56.79		8168.64	50		8168.64	5.11		8168.64	17.5
10245.4	55.71		8260.75	49.17		8260.75	5.11		8260.75	18.33
10354.6	58.57		8353.89	47.5		8353.89	5.68		8353.89	18.33
10465	60.36		8448.07	46.67		8448.07	5.68		8448.07	22.5
10576.6	63.57		8543.33	46.67		8543.33	6.82		8543.33	25
10689.4	65		8639.65	45		8639.65	6.25		8639.65	25
10803.4	68.93		8737.06	44.17		8737.06	6.82		8737.06	22.5
10918.7	67.5		8835.57	44.17		8835.57	7.95		8835.57	22.5
11035.1	70		8935.19	45		8935.19	9.09		8935.19	22.5
11152.9	72.14		9035.93	44.17		9035.93	8.52		9035.93	22.5
11271.9	71.79		9137.8	42.5		9137.8	9.09		9137.8	22.5
11392.2	73.57		9240.83	38.33		9240.83	8.52		9240.83	24.17
11513.8	72.86		9345.01	38.33		9345.01	9.09		9345.01	24.17
11636.7	71.07		9450.37	40.83		9450.37	8.52		9450.37	21.67
11760.9	69.64		9556.92	40		9556.92	7.95		9556.92	17.5
11886.5	62.86		9664.66	37.5		9664.66	7.39		9664.66	16.67
12013.4	61.07		9773.62	35.83		9773.62	9.66		9773.62	16.67
12141.7	61.43		9883.81	38.33		9883.81	11.36		9883.81	15.83
12271.3	62.5		9995.24	39.17		9995.24	10.23		9995.24	13.33
12402.4	59.64		10107.9	40		10107.9	10.8		10107.9	12.5
12534.9	56.79		10221.9	40		10221.9	12.5		10221.9	10.83
12668.8	57.86		10337.1	41.67		10337.1	11.93		10337.1	10.83
12804.1	58.21		10453.6	43.33		10453.6	14.2		10453.6	10
12941	61.07		10571.5	46.67		10571.5	15.34		10571.5	9.17
13079.2	58.21		10690.7	49.17		10690.7	16.48		10690.7	10
13219	56.07		10811.2	50		10811.2	18.18		10811.2	10
13360.3	60.71		10933.1	47.5		10933.1	19.89		10933.1	10
13503.1	64.29		11056.3	55.83		11056.3	18.75		11056.3	9.17
13647.5	63.57		11181	56.67		11181	17.61		11181	10
13793.4	62.5		11307	56.67		11307	18.75		11307	10.83
13940.9	61.07		11434.5	58.33		11434.5	18.18		11434.5	12.5
14089.9	65.36		11563.4	59.17		11563.4	18.18		11563.4	13.33
14240.6	66.79		11693.7	62.5		11693.7	19.32		11693.7	11.67
14392.9	65		11825.6	66.67		11825.6	18.75		11825.6	10
14546.9	62.14		11958.9	64.17		11958.9	18.75		11958.9	10.83
14702.5	67.5		12093.7	65.83		12093.7	18.18		12093.7	10
14859.7	70		12230	68.33		12230	16.48		12230	10.83
15018.7	68.57		12367.9	70		12367.9	15.91		12367.9	10.83
15179.4	67.5		12507.3	63.33		12507.3	15.91		12507.3	12.5
15341.8	66.07		12648.3	66.67		12648.3	14.77		12648.3	13.33
15506	70.71		12790.9	65		12790.9	16.48		12790.9	13.33
15672	75		12935	65.83		12935	15.91		12935	11.67
15839.7	74.29		13080.9	67.5		13080.9	16.48		13080.9	10.83
16009.3	71.07		13228.3	64.17		13228.3	17.05		13228.3	10.83
16180.6	73.57		13377.4	60		13377.4	17.61		13377.4	10.83
16353.9	76.07		13528.2	60		13528.2	17.05		13528.2	10.83
16529	73.93		13680.7	56.67		13680.7	17.05		13680.7	10
16705.9	72.5		13834.9	56.67		13834.9	17.05		13834.9	10.83
16884.8	71.43		13990.9	57.5		13990.9	16.48		13990.9	9.17
17065.6	72.14		14148.6	58.33		14148.6	16.48		14148.6	8.33
17248.4	72.5		14308	54.17		14308	17.61		14308	6.67
17433.2	71.43		14469.3	53.33		14469.3	17.05		14469.3	5.83
17619.9	69.64		14632.4	50.83		14632.4	18.18		14632.4	5
17808.6	67.5		14797.4	50		14797.4	18.75		14797.4	4.17
17999.4	69.29		14964.2	50		14964.2	19.32		14964.2	4.17
18192.3	66.43		15132.8	48.33		15132.8	18.75		15132.8	4.17
18387.2	65.71		15303.4	48.33		15303.4	20.45		15303.4	2.5
18584.2	66.07		15475.9	51.67		15475.9	22.73		15475.9	2.5
18783.4	67.14		15650.3	47.5		15650.3	23.3		15650.3	0.83
18984.7	70.36		15826.8	49.17		15826.8	25		15826.8	2.5
19188.1	65.71		16005.1	48.33		16005.1	25		16005.1	1.67
19393.8	67.5		16185.5	52.5		16185.5	24.43		16185.5	1.67
19601.7	69.64		16368	54.17		16368	23.3		16368	1.67
19811.8	71.07		16552.5	58.33		16552.5	23.3		16552.5	2.5
20024.2	71.79		16739	59.17		16739	22.73		16739	2.5
20238.9	70		16927.7	58.33		16927.7	21.02		16927.7	4.17
20455.9	71.43		17118.5	62.5		17118.5	20.45		17118.5	5
20675.2	70		17311.5	61.67		17311.5	18.18		17311.5	5.83
20896.9	67.86		17506.6	59.17		17506.6	15.91		17506.6	5.83
21121	69.64		17703.9	62.5		17703.9	15.34		17703.9	6.67
21347.5	71.07		17903.4	60.83		17903.4	15.34		17903.4	6.67
21576.5	73.21		18105.2	61.67		18105.2	15.91		18105.2	8.33
21807.9	73.93		18309.3	57.5		18309.3	17.05		18309.3	8.33
22041.8	70.36		18515.7	56.67		18515.7	18.18		18515.7	8.33
22278.3	71.07		18724.3	53.33		18724.3	17.61		18724.3	7.5
22517.3	71.43		18935.4	54.17		18935.4	19.32		18935.4	9.17
22758.8	73.93		19148.8	55		19148.8	21.02		19148.8	7.5
23003	70.71		19364.6	55.83		19364.6	21.59		19364.6	6.67
23249.8	71.43		19582.9	55.83		19582.9	21.02		19582.9	5.83
23499.3	73.21		19803.6	55.83		19803.6	23.3		19803.6	5.83
23751.5	70.36		20026.8	58.33		20026.8	23.3		20026.8	5
24006.3	67.5		20252.5	62.5		20252.5	22.16		20252.5	3.33
24264	66.07		20480.8	63.33		20480.8	23.3		20480.8	1.67
24524.4	63.57		20711.6	62.5		20711.6	23.3		20711.6	1.67
24787.6	65.71		20945	64.17		20945	25		20945	2.5
25053.7	63.93		21181.1	64.17		21181.1	25.57		21181.1	2.5
25322.6	66.07		21419.8	62.5		21419.8	23.86		21419.8	0.83
25594.5	64.29		21661.2	60		21661.2	21.59		21661.2	1.67
25869.2	68.93		21905.4	57.5		21905.4	22.73		21905.4	1.67
26147	70.36		22152.2	58.33		22152.2	23.3		22152.2	1.67
26427.7	68.93		22401.9	55.83		22401.9	22.73		22401.9	2.5
26711.5	68.21		22654.4	49.17		22654.4	24.43		22654.4	2.5
26998.3	67.5		22909.7	42.5		22909.7	23.3		22909.7	2.5
27288.2	68.93		23167.9	40.83		23167.9	22.16		23167.9	2.5
27581.2	70.36		23429	40		23429	21.59		23429	4.17
27877.4	68.57		23693.1	41.67		23693.1	19.89		23693.1	3.33
28176.8	68.57		23960.1	41.67		23960.1	19.32		23960.1	3.33
28479.4	65.71		24230.1	40		24230.1	18.75		24230.1	4.17
28785.3	62.5		24503.2	41.67		24503.2	19.32		24503.2	3.33
29094.5	60		24779.4	40		24779.4	19.89		24779.4	4.17
29407	60		25058.7	38.33		25058.7	19.32		25058.7	4.17
29723	61.79		25341	36.67		25341	18.18		25341	5
30042.3	63.93		25626.7	36.67		25626.7	19.32		25626.7	5.83
30365	65.36		25915.5	38.33		25915.5	20.45		25915.5	6.67
30691.2	64.29		26207.5	38.33		26207.5	21.02		26207.5	6.67
31021	65.36		26502.9	37.5		26502.9	25		26502.9	5
31354.3	65.36		26801.6	35.83		26801.6	25		26801.6	5
31691.2	66.79		27103.6	31.67		27103.6	25.57		27103.6	5
32031.7	65.71		27409.1	30		27409.1	25		27409.1	4.17
32376	65		27718	29.17		27718	25.57		27718	4.17
32723.9	66.07		28030.4	28.33		28030.4	25		28030.4	3.33
33075.6	65.71		28346.2	29.17		28346.2	26.14		28346.2	3.33
33431.1	65.36		28665.7	29.17		28665.7	26.14		28665.7	1.67
33790.4	65.36		28988.8	30		28988.8	23.86		28988.8	0.83
34153.6	63.93		29315.5	28.33		29315.5	24.43		29315.5	0
34520.6	64.29		29645.8	29.17		29645.8	26.14		29645.8	0
34891.7	62.14		29980	28.33		29980	23.3		29980	0
35266.8	60.71		30317.8	22.5		30317.8	23.3		30317.8	0
35645.9	58.93		30659.5	25		30659.5	23.3		30659.5	0
36029.1	59.29		31005	25.83		31005	22.73		31005	0
36416.4	63.93		31354.4	25.83		31354.4	23.3		31354.4	0
36808	64.29		31707.8	28.33		31707.8	24.43		31707.8	0
37203.7	62.5		32065.1	25.83		32065.1	25.57		32065.1	0
37603.7	61.07		32426.5	24.17		32426.5	27.27		32426.5	0
38008	58.57		32791.9	24.17		32791.9	28.41		32791.9	0
38416.7	58.93		33161.4	23.33		33161.4	26.7		33161.4	0.83
38829.8	58.21		33535.2	22.5		33535.2	24.43		33535.2	0.83
39247.4	56.79		33913.1	22.5		33913.1	22.73		33913.1	0.83
39669.4	57.5		34295.3	23.33		34295.3	23.86		34295.3	0.83
40096.1	56.43		34681.8	20		34681.8	27.27		34681.8	0.83
40527.3	55.36		35072.6	18.33		35072.6	30.11		35072.6	0.83
40963.2	53.93		35467.8	17.5		35467.8	28.98		35467.8	0.83
41403.7	53.21		35867.6	15.83		35867.6	26.7		35867.6	0.83
41849.1	54.29		36271.8	15		36271.8	25		36271.8	0.83
42299.2	53.93		36680.5	16.67		36680.5	23.3		36680.5	0.83
42754.2	53.57		37093.9	15		37093.9	24.43		37093.9	0.83
43214	51.07		37511.9	13.33		37511.9	27.84		37511.9	0
43678.9	51.07		37934.6	10.83		37934.6	30.11		37934.6	0
44148.8	52.86		38362.1	9.17		38362.1	33.52		38362.1	0
44623.7	49.29		38794.4	9.17		38794.4	31.82		38794.4	0
45103.8	50.71		39231.6	10		39231.6	29.55		39231.6	0
45589.1	50.36		39673.7	10.83		39673.7	30.11		39673.7	0
46079.6	49.29		40120.8	11.67		40120.8	31.25		40120.8	0
46575.3	46.79		40573	9.17		40573	33.52		40573	0.83
47076.4	45.71		41030.2	8.33		41030.2	35.23		41030.2	0.83
47582.9	45.36		41492.5	8.33		41492.5	38.64		41492.5	0.83
48094.9	46.07		41960.1	10.83		41960.1	40.34		41960.1	0.83
48612.4	45.71		42433	10.83		42433	38.07		42433	1.67
49135.6	46.07		42911.2	10		42911.2	36.93		42911.2	1.67
49664.3	43.21		43394.7	10		43394.7	34.09		43394.7	1.67
50198.8	45		43883.8	10.83		43883.8	35.8		43883.8	2.5
50739	42.14		44378.3	10.83		44378.3	38.64		44378.3	2.5
51285.1	43.21		44878.4	10.83		44878.4	36.93		44878.4	3.33
51836.9	43.93		45384.1	9.17		45384.1	37.5		45384.1	3.33
52394.8	42.86		45895.6	10.83		45895.6	34.66		45895.6	2.5
52958.7	42.86		46412.7	10.83		46412.7	34.66		46412.7	2.5
53528.7	42.5		46935.8	10		46935.8	34.09		46935.8	2.5
54104.9	40.36		47464.7	7.5		47464.7	32.95		47464.7	2.5
54687.2	41.07		47999.6	7.5		47999.6	33.52		47999.6	1.67
55275.9	40		48540.5	7.5		48540.5	33.52		48540.5	1.67
55870.9	42.5		49087.5	8.33		49087.5	34.09		49087.5	2.5
56472.3	39.29		49640.6	7.5		49640.6	33.52		49640.6	1.67
57080.1	38.57		50200	6.67		50200	30.68		50200	1.67
57694.6	36.43		50765.7	5		50765.7	31.82		50765.7	0.83
58315.7	34.64		51337.8	4.17		51337.8	31.82		51337.8	1.67
58943.5	34.64		51916.3	3.33		51916.3	35.23		51916.3	1.67
59578.1	34.29		52501.3	3.33		52501.3	35.23		52501.3	1.67
60219.5	34.64		53093	2.5		53093	34.09		53093	2.5
60867.9	34.64		53691.3	2.5		53691.3	32.39		53691.3	2.5
61523.2	35.36		54296.3	3.33		54296.3	35.23		54296.3	2.5
62185.6	37.14		54908.2	4.17		54908.2	35.23		54908.2	2.5
62855.1	35		55526.9	3.33		55526.9	35.8		55526.9	1.67
63531.8	37.14		56152.6	2.5		56152.6	38.64		56152.6	1.67
64215.9	37.14		56785.4	2.5		56785.4	38.64		56785.4	1.67
64907.4	36.79		57425.3	3.33		57425.3	40.34		57425.3	1.67
65606.3	35.36		58072.4	3.33		58072.4	42.61		58072.4	0.83
66312.8	34.64		58726.8	2.5		58726.8	46.02		58726.8	0.83
67026.9	32.86		59388.6	2.5		59388.6	48.3		59388.6	0.83
67748.7	30.71		60057.8	3.33		60057.8	48.3		60057.8	0
68478.3	30.36		60734.6	3.33		60734.6	50.57		60734.6	0
69215.6	28.21		61419	2.5		61419	47.16		61419	0
69961	25.36		62111.1	1.67		62111.1	48.3		62111.1	0
70714.4	24.29		62811	1.67		62811	49.43		62811	0
71476	22.86		63518.8	1.67		63518.8	48.3		63518.8	0
72245.8	21.43		64234.6	2.5		64234.6	50.57		64234.6	0
73023.9	21.07		64958.4	1.67		64958.4	46.02		64958.4	0
73810.4	20.36		65690.3	1.67		65690.3	45.45		65690.3	0
74605.4	19.64		66430.6	1.67		66430.6	39.77		66430.6	0
75409	18.93		67179.2	1.67		67179.2	40.91		67179.2	0
76221.1	17.14		67936.2	0.83		67936.2	40.91		67936.2	0
77042.1	15		68701.7	0.83		68701.7	38.07		68701.7	0
77871.9	13.57		69475.9	0.83		69475.9	40.91		69475.9	0
78710.8	12.5		70258.8	0.83		70258.8	42.05		70258.8	0
79558.6	10.71		71050.5	1.67		71050.5	40.91		71050.5	0
80415.6	9.64		71851.2	1.67		71851.2	41.48		71851.2	0
81281.9	10.36		72660.8	0.83		72660.8	41.48		72660.8	0
82157.5	8.57		73479.6	0.83		73479.6	42.61		73479.6	0
83042.6	7.86		74307.6	0.83		74307.6	42.05		74307.6	0
83937.2	7.5		75144.9	0.83		75144.9	42.05		75144.9	0
84841.3	6.43		75991.7	0.83		75991.7	37.5		75991.7	0
85755.3	6.79		76848	0.83		76848	40.91		76848	0
86679.1	7.14		77713.9	0.83		77713.9	45.45		77713.9	0
87613	7.14		78589.7	0.83		78589.7	44.32		78589.7	0
88556.9	6.43		79475.3	0.83		79475.3	45.45		79475.3	0
89511	6.79		80370.8	0		80370.8	46.59		80370.8	0
90475.4	6.79		81276.5	0		81276.5	45.45		81276.5	0
91450.2	5.36		82192.3	0		82192.3	45.45		82192.3	0
92435.5	5.71		83118.4	0		83118.4	47.73		83118.4	0
93431.3	5		84055.1	0		84055.1	47.16		84055.1	0
94438	5.71		85002.2	0		85002.2	48.86		85002.2	0
95455.6	6.79		85960.1	0.83		85960.1	52.27		85960.1	0
96484.1	6.07		86928.7	0.83		86928.7	49.43		86928.7	0
97523.7	6.43		87908.3	0.83		87908.3	46.59		87908.3	0
98574.6	6.07		88898.9	0.83		88898.9	46.02		88898.9	0
99636.8	6.07		89900.6	0.83		89900.6	44.89		89900.6	0
100710	5.36		90913.6	0.83		90913.6	49.43		90913.6	0
101796	5.36		91938.1	0.83		91938.1	48.3		91938.1	0
102892	5.71		92974	1.67		92974	49.43		92974	0
104001	6.07		94021.7	1.67		94021.7	47.73		94021.7	0
105122	5.71		95081.1	1.67		95081.1	49.43		95081.1	0
106255	5		96152.6	1.67		96152.6	49.43		96152.6	0
107400	3.93		97236	0.83		97236	48.86		97236	0
108557	3.57		98331.7	0.83		98331.7	51.14		98331.7	0
109727	2.5		99439.8	0.83		99439.8	52.84		99439.8	0
110910	3.57		100560	0.83		100560	55.11		100560	0
112105	3.57		101693	0.83		101693	52.27		101693	0
113313	3.93		102839	0.83		102839	47.16		102839	0
114534	3.57		103998	0.83		103998	51.7		103998	0
115769	3.21		105170	0		105170	49.43		105170	0
117016	3.21		106355	0		106355	51.14		106355	0
118278	3.21		107553	0		107553	50		107553	0
119552	2.86		108765	0		108765	52.27		108765	0
120841	3.21		109991	0		109991	52.84		109991	0
122143	3.21		111230	0		111230	52.27		111230	0
123460	3.57		112484	0		112484	49.43		112484	0
124790	2.86		113751	0		113751	47.73		113751	0
126135	2.5		115033	0		115033	51.14		115033	0
127495	2.14		116329	0		116329	51.14		116329	0
128869	1.79		117640	0		117640	47.16		117640	0
130258	1.79		118966	0		118966	47.16		118966	0
131662	1.07		120306	0		120306	47.16		120306	0
133082	1.07		121662	0		121662	46.02		121662	0
134516	1.43		123033	0		123033	42.61		123033	0
135966	1.43		124419	0		124419	39.77		124419	0.83
137431	1.79		125821	0		125821	43.75		125821	0.83
138913	1.43		127239	0		127239	48.3		127239	0.83
140410	1.07		128673	0		128673	47.73		128673	0.83
141924	1.07		130123	0		130123	45.45		130123	0.83
143454	1.43		131589	0		131589	48.3		131589	0.83
145000	1.79		133071	0		133071	48.3		133071	0.83
146564	1.79		134571	0		134571	47.16		134571	0.83
148144	1.79		136087	0		136087	51.14		136087	0.83
149741	1.79		137621	0		137621	52.84		137621	0.83
151355	1.43		139171	0		139171	56.25		139171	0.83
152986	1.07		140740	0		140740	61.36		140740	0
154636	0.71		142326	0		142326	56.25		142326	0
156303	0.71		143929	0		143929	55.11		143929	0
157988	0.71		145551	0		145551	60.23		145551	0
159691	0.71		147191	0		147191	66.48		147191	0
161413	0.36		148850	0		148850	65.91		148850	0
163153	0		150527	0		150527	73.86		150527	0
164912	0		152223	0		152223	76.14		152223	0
166690	0		153938	0		153938	76.7		153938	0
168487	0		155673	0		155673	80.68		155673	0
170303	0		157427	0		157427	79.55		157427	0
172139	0		159201	0		159201	76.7		159201	0
173995	0		160995	0		160995	77.84		160995	0
175871	0		162809	0		162809	81.25		162809	0
177768	0		164644	0		164644	77.27		164644	0
179684	0		166499	0		166499	71.59		166499	0
181622	0		168375	0		168375	70.45		168375	0
183580	0		170272	0		170272	63.07		170272	0
185559	0		172191	0		172191	65.91		172191	0
187560	0		174131	0		174131	67.61		174131	0
189582	0		176093	0		176093	65.34		176093	0
191626	0		178077	0		178077	71.02		178077	0
193693	0.36		180084	0		180084	72.16		180084	0
195781	0.36		182113	0		182113	75.57		182113	0
197892	0.36		184165	0		184165	71.59		184165	0
200026	0.36		186240	0		186240	71.02		186240	0
202183	0.36		188339	0		188339	74.43		188339	0
204363	0.36		190461	0		190461	73.3		190461	0
206566	0.36		192607	0		192607	78.98		192607	0
208794	0.36		194777	0		194777	77.27		194777	0
211045	0.36		196972	0		196972	72.73		196972	0
213321	0.36		199192	0		199192	71.59		199192	0
215622	0.36		201436	0		201436	63.07		201436	0
217947	0		203706	0		203706	63.07		203706	0
220297	0		206001	0		206001	59.09		206001	0
222673	0		208322	0		208322	60.8		208322	0
225073	0		210670	0		210670	67.05		210670	0
227501	0		213043	0		213043	65.91		213043	0
229954	0		215444	0		215444	65.91		215444	0
232434	0		217872	0		217872	57.95		217872	0
234940	0		220327	0		220327	57.39		220327	0
237474	0		222809	0		222809	58.52		222809	0
240035	0		225320	0		225320	59.09		225320	0
242623	0		227859	0		227859	65.34		227859	0
245240	0		230426	0		230426	64.2		230426	0
247884	0		233023	0		233023	68.18		233023	0
250557	0		235648	0		235648	71.59		235648	0
253260	0		238303	0		238303	67.05		238303	0
255991	0		240989	0		240989	69.32		240989	0
258752	0		243704	0		243704	73.3		243704	0
261542	0		246450	0		246450	79.55		246450	0
264363	0		249227	0		249227	81.25		249227	0
267214	0		252035	0		252035	80.68		252035	0
270096	0		254875	0		254875	81.25		254875	0
273008	0		257747	0		257747	79.55		257747	0
275953	0		260652	0		260652	80.68		260652	0
278929	0		263589	0		263589	79.55		263589	0
281937	0		266558	0		266558	76.7		266558	0
284978	0		269562	0		269562	77.84		269562	0
288051	0		272599	0		272599	74.43		272599	0
291158	0		275671	0		275671	76.14		275671	0
294298	0		278777	0		278777	74.43		278777	0
297472	0		281919	0		281919	74.43		281919	0
300680	0		285095	0		285095	76.7		285095	0
303923	0		288308	0		288308	78.98		288308	0
307201	0		291556	0		291556	83.52		291556	0
310514	0		294842	0		294842	82.95		294842	0
313864	0		298163	0		298163	84.66		298163	0
317249	0		301523	0		301523	84.66		301523	0
320670	0		304921	0		304921	88.64		304921	0
324129	0		308357	0		308357	90.34		308357	0
327625	0		311831	0		311831	89.77		311831	0
331159	0		315345	0		315345	88.64		315345	0
334730	0		318898	0		318898	88.64		318898	0
338340	0		322491	0		322491	85.8		322491	0
341990	0		326125	0		326125	84.09		326125	0
345679	0		329800	0		329800	82.95		329800	0
349407	0		333516	0		333516	85.8		333516	0
353176	0		337274	0		337274	80.68		337274	0
356985	0		341074	0		341074	80.11		341074	0
360836	0		344917	0		344917	76.7		344917	0
364728	0		348804	0		348804	81.25		348804	0
368661	0		352734	0		352734	78.41		352734	0
372638	0		356709	0		356709	81.82		356709	0
376657	0		360728	0		360728	76.7		360728	0
380720	0		364793	0		364793	78.98		364793	0
384827	0		368903	0		368903	80.11		368903	0
388977	0		373060	0		373060	74.43		373060	0
393173	0		377263	0		377263	76.14		377263	0
397414	0		381514	0		381514	78.98		381514	0
401701	0		385813	0		385813	77.27		385813	0
406033	0		390160	0		390160	81.25		390160	0
410413	0		394557	0		394557	77.27		394557	0
414840	0		399002	0		399002	79.55		399002	0
419315	0		403498	0		403498	75		403498	0
423838	0		408045	0		408045	79.55		408045	0
428410	0		412643	0		412643	80.68		412643	0
433031	0		417292	0		417292	79.55		417292	0
437702	0		421994	0		421994	83.52		421994	0
442424	0		426749	0		426749	82.95		426749	0
447195	0		431557	0		431557	81.82		431557	0
452019	0		436420	0		436420	86.93		436420	0
456895	0		441338	0		441338	85.8		441338	0
461824	0		446311	0		446311	81.82		446311	0
466806	0		451340	0		451340	77.84		451340	0
471841	0		456425	0		456425	82.95		456425	0
476931	0		461568	0		461568	81.82		461568	0
482076	0		466769	0		466769	82.95		466769	0
487276	0		472028	0		472028	88.07		472028	0
492531	0		477347	0		477347	88.07		477347	0
497845	0		482725	0		482725	87.5		482725	0
503215	0		488165	0		488165	87.5		488165	0
508643	0		493665	0		493665	82.95		493665	0
514130	0		499228	0		499228	80.68		499228	0
519677	0		504853	0		504853	86.36		504853	0
525283	0		510542	0		510542	94.32		510542	0
530949	0		516294	0		516294	90.34		516294	0
536677	0		522112	0		522112	92.05		522112	0
542465	0		527995	0		527995	90.91		527995	0
548317	0		533944	0		533944	87.5		533944	0
554232	0		539960	0		539960	85.8		539960	0
560211	0		546044	0		546044	89.2		546044	0
566255	0		552197	0		552197	94.32		552197	0
572363	0		558419	0		558419	97.73		558419	0
578538	0		564711	0		564711	97.73		564711	0
584779	0		571074	0		571074	97.73		571074	0
591087	0		577509	0		577509	94.89		577509	0
597463	0		584017	0		584017	100		584017	0
603908	0		590597	0		590597	98.86		590597	0
610423	0		597251	0		597251	98.86		597251	0
617008	0		603981	0		603981	96.02		603981	0
623665	0		610787	0		610787	97.73		610787	0
630393	0		617669	0		617669	95.45		617669	0
637194	0		624629	0		624629	90.91		624629	0
644068	0		631667	0		631667	85.23		631667	0
651016	0		638784	0		638784	84.66		638784	0
658039	0		645982	0		645982	84.66		645982	0
665137	0		653261	0		653261	81.25		653261	0
672312	0		660622	0		660622	77.27		660622	0
679566	0		668065	0		668065	76.14		668065	0
686897	0		675592	0		675592	71.59		675592	0
694307	0		683205	0		683205	72.73		683205	0
701798	0		690903	0		690903	67.61		690903	0
709369	0		698688	0		698688	65.91		698688	0
717022	0		706561	0		706561	64.2		706561	0
724757	0		714522	0		714522	66.48		714522	0
732575	0		722573	0		722573	64.77		722573	0
740478	0		730715	0		730715	60.23		730715	0
748466	0		738949	0		738949	59.66		738949	0
756541	0		747275	0		747275	58.52		747275	0
764703	0		755694	0		755694	63.64		755694	0
772953	0		764210	0		764210	63.64		764210	0
781292	0		772820	0		772820	60.23		772820	0
789721	0		781528	0		781528	61.93		781528	0
798241	0		790335	0		790335	60.8		790335	0
806851	0		799240	0		799240	58.52		799240	0
815556	0		808246	0		808246	60.8		808246	0
824355	0		817353	0		817353	64.2		817353	0
833248	0		826562	0		826562	68.18		826562	0
842238	0		835876	0		835876	67.05		835876	0
851325	0		845294	0		845294	65.34		845294	0
860509	0		854818	0		854818	57.95		854818	0
869793	0		864450	0		864450	57.39		864450	0
879177	0		874191	0		874191	58.52		874191	0
888661	0		884041	0		884041	56.25		884041	0
898248	0		894002	0		894002	52.84		894002	0
907939	0		904076	0		904076	53.98		904076	0
917735	0		914262	0		914262	52.27		914262	0
927636	0		924564	0		924564	47.16		924564	0
937644	0		934982	0		934982	43.75		934982	0
947760	0		945516	0		945516	41.48		945516	0
957985	0		956170	0		956170	40.91		956170	0
968321	0		966944	0		966944	42.05		966944	0
978766	0		977839	0		977839	42.61		977839	0
989326	0		988858	0		988858	41.48		988858	0

## Sheet: Figure 6c
Figure 6c
Dark			Light			Dark			Light
Nuclear mCherry (AU)	Normalized counts		Nuclear mCherry (AU)	Normalized counts		Nuclear GFP (AU)	Counts		Nuclear GFP (AU)	Counts
1	0		1	0		1	0		1	9.30233
1.25893	0		1.25893	0.666667		1.25893	0		1.25893	0
1.58489	0		1.58489	0.666667		1.58489	0		1.58489	3.87597
1.99526	0		1.99526	1.33333		1.99526	0		1.99526	3.87597
2.51189	0		2.51189	0		2.51189	0		2.51189	3.10078
3.16228	0		3.16228	0.666667		3.16228	0		3.16228	5.42636
3.98107	0		3.98107	0.666667		3.98107	0		3.98107	4.65116
5.01187	0		5.01187	0.666667		5.01187	0		5.01187	8.52713
6.30957	1.33333		6.30957	2.66667		6.30957	0		6.30957	3.10078
7.94328	0.444444		7.94328	0.666667		7.94328	0		7.94328	13.9535
10	0.888889		10	1.33333		10	0		10	22.4806
12.5893	0		12.5893	2.66667		12.5893	0		12.5893	31.0078
15.8489	0		15.8489	4		15.8489	0		15.8489	34.1085
19.9526	0.444444		19.9526	6		19.9526	0		19.9526	52.7132
25.1189	1.33333		25.1189	12.6667		25.1189	0		25.1189	76.7442
31.6228	1.77778		31.6228	17.3333		31.6228	0.97561		31.6228	94.5736
39.8107	1.33333		39.8107	18.6667		39.8107	0.97561		39.8107	100
50.1187	2.22222		50.1187	26		50.1187	1.46341		50.1187	66.6667
63.0957	4		63.0957	26		63.0957	1.46341		63.0957	44.186
79.4328	6.66667		79.4328	28.6667		79.4328	2.43902		79.4328	27.907
100	8.44444		100	32		100	2.43902		100	15.5039
125.893	8.88889		125.893	43.3333		125.893	6.34146		125.893	8.52713
158.489	16.4444		158.489	40.6667		158.489	11.2195		158.489	3.10078
199.526	19.5556		199.526	40.6667		199.526	13.1707		199.526	1.55039
251.189	19.5556		251.189	39.3333		251.189	20.4878		251.189	0
316.228	22.2222		316.228	58.6667		316.228	22.9268		316.228	0
398.107	32.4444		398.107	49.3333		398.107	24.3902		398.107	0
501.187	41.7778		501.187	44		501.187	32.1951		501.187	0
630.957	46.6667		630.957	61.3333		630.957	29.7561		630.957	0
794.328	55.5556		794.328	58		794.328	27.8049		794.328	0
1000	62.2222		1000	78.6667		1000	34.6341		1000	0
1258.93	53.7778		1258.93	75.3333		1258.93	40.4878		1258.93	0
1584.89	67.1111		1584.89	84.6667		1584.89	52.6829		1584.89	0
1995.26	76.8889		1995.26	100		1995.26	60.9756		1995.26	0
2511.89	79.5556		2511.89	80		2511.89	68.2927		2511.89	0
3162.28	87.5556		3162.28	60		3162.28	93.1707		3162.28	0
3981.07	97.7778		3981.07	41.3333		3981.07	100		3981.07	0
5011.87	100		5011.87	30.6667		5011.87	82.439		5011.87	0
6309.57	86.2222		6309.57	14.6667		6309.57	80		6309.57	0
7943.28	68.8889		7943.28	8		7943.28	57.561		7943.28	0
10000	42.2222		10000	1.33333		10000	48.7805		10000	0
12589.3	32		12589.3	0.666667		12589.3	19.5122		12589.3	0
15848.9	18.6667		15848.9	0		15848.9	2.92683		15848.9	0
19952.6	5.77778		19952.6	0		19952.6	0		19952.6	0
25118.9	2.66667		25118.9	0		25118.9	0		25118.9	0
31622.8	2.22222		31622.8	0		31622.8	0		31622.8	0
